# Supplementary material for: Genome-wide Escherichia coli stress response and improved tolerance towards industrially relevant chemicals
Source: Microb Cell Fact. 2016 Oct 13;15:176. doi: 10.1186/s12934-016-0577-5 (PMC5064937; doi:10.1186/s12934-016-0577-5)
Supplement: Supplementary file 1 — 10.1186/s12934-016-0577-5 Differential gene expression values for each chemical stress condition compared to the control condition. [file 12934_2016_577_MOESM1_ESM.xlsx]

## Sheet: Fold change
Additional File 1: Differential gene expression values for each chemical stress condition compared to the control condition.
Positive numbers denote fold change upregulation and negative numbers denote fold change downregulation. Only gene expression changes with a false discovery rate below 0.01 are defined as differentially expressed. Numbers are on a linear scale.
Gene no.	Gene	Butanol	Butyrolactone	Butanediol	Furfural	Decanoic acid	Geraniol	Acetate	Itaconic acid	Levulinic acid	Succinic acid	Serine	Threonine
b0001	thrL
b0002	thrA	1.73116						1.49283	-1.38639	1.69858	-2.10508	2.6356	-2.56222
b0003	thrB	1.67868	-1.34701	-1.27362	-1.7958				-1.39945	1.27387	-2.26984	2.11479	-2.76571
b0004	thrC	1.70661	-1.30602	-1.25686	-1.46397				-1.39401		-2.20975	2.03865	-2.70604
b0005	yaaX		-3.51885	-3.94114	-2.93009		2.82162				-2.12717	2.06144	-4.29649
b0006	yaaA	-1.34383			1.33804
b0007	yaaJ	2.5389	2.60569		1.91613			2.04541			2.63132	2.0406
b0008	talB	1.43056
b0009	mog										1.45762
b0010	yaaH
b0011	yaaW
b0013	yaaI		2.60441
b0014	dnaK	2.08742	-1.54251	-1.48502					-1.50019		-1.70075
b0015	dnaJ	1.44606	-1.63911						-1.35969		-1.6485
b0016	insL1
b0018	mokC	4.17203	3.75283		2.90826
b0019	nhaA		1.86857	1.58306	1.91034			1.54619			1.54424
b0020	nhaR
b0021	insB1
b0022	insA
b0023	rpsT	-3.8775	-3.81942	-1.94697	-1.98614			-1.86784		-1.63244
b0024	yaaY	5.13996	3.5248		3.92109			4.10515		2.91743	4.22953
b0025	ribF
b0026	ileS	1.3926	1.52212	1.44505	1.32693							1.37108
b0027	lspA			1.53577	1.39581
b0028	fkpB
b0029	ispH
b0030	rihC		-3.45659	-1.97121				-3.62365		-1.68551			-1.99861
b0031	dapB	-2.52366	-3.18321	-1.42934	-1.76542						-1.79948	-2.17203
b0032	carA	-14.6127	-27.4733	-3.59371	-12.5084					-1.97927
b0033	carB	-17.3676	-28.062	-4.18237	-10.9611			-1.77364		-2.12836
b0034	caiF	-8.08461	-12.2571	-9.52839	-15.1792			-2.69506		-3.9763
b0035	caiE
b0036	caiD										3.49664
b0037	caiC
b0038	caiB	3.13306	2.7911	2.57033	3.13498			2.73536	1.96434		2.1205	2.83487
b0039	caiA
b0040	caiT	5.18554	3.95621		4.3688			4.16331	3.46384	3.69092
b0041	fixA		3.21802		2.89204
b0042	fixB		5.38148		6.48111
b0043	fixC			-3.18415
b0044	fixX				4.11689
b0045	yaaU	5.2918	4.73622		3.7101			3.40787			4.03033
b0046	kefF	-1.58372
b0047	kefC		1.63692	1.52867	1.42559
b0048	folA	-2.70063	-1.76382	-1.44119	-1.45039			-1.49336	-1.60504	-1.79497	-1.83668		-1.6117
b0049	apaH							1.38611
b0050	apaG		1.46771					1.73403	1.58286		1.47072
b0051	rsmA			-1.28408				1.30704	1.57856		1.54747
b0052	pdxA		-1.4427	-1.77907	-1.6366				1.32499
b0053	surA	1.54699	1.23449	1.22064
b0054	lptD		1.42401					1.20154
b0055	djlA
b0058	rluA	-1.76426		1.45868	1.84365
b0059	rapA	-1.62431	1.51335	1.67459	2.24815
b0060	polB		1.73471		2.66672			1.51335	2.04872	1.55707	2.97667
b0061	araD		2.67347
b0062	araA	2.32467	2.4551		2.37677						2.2723
b0063	araB
b0064	araC		1.81895					-1.38914	1.30443
b0065	yabI								1.92062		2.00301
b0066	thiQ		-1.91124	-1.9683	-1.78731					-1.80485
b0067	thiP		-1.42475							-1.57133
b0068	thiB	-1.52444	-1.46935		-1.42982			-1.35507		-1.5749
b0069	sgrR	1.41485
b0070	setA
b0071	leuD	-1.76041	2.1194	1.6381					-1.4528	1.58513	-2.05601	1.52598
b0072	leuC		2.70123	1.9365						1.82823	-1.8646	1.71013
b0073	leuB	-1.46128	2.19091	1.40878						1.60503	-2.06555	1.7055
b0074	leuA	-1.56272	3.03889	1.43826						1.65476	-1.85589	1.81717
b0075	leuL
b0076	leuO		3.09482	2.15879
b0077	ilvI	1.32708		1.29983					-1.42353		-1.51456		-1.44956
b0078	ilvH		-1.27534						-1.42291		-1.52771		-1.78287
b0080	cra		-1.31124								-1.80294
b0081	mraZ	1.35754							1.45091
b0082	rsmH	1.50066
b0083	ftsL	1.45127
b0084	ftsI	2.10235
b0085	murE	1.72812	1.34471	1.32102				1.31814		1.34233
b0086	murF	1.67661	1.29859					1.3469		1.24843
b0087	mraY	1.37868
b0088	murD	1.60462
b0089	ftsW	1.67698
b0090	murG	1.4083			-1.42468
b0091	murC	1.5108
b0092	ddlB
b0093	ftsQ
b0094	ftsA	1.60491	1.33087	1.50827	1.40963
b0095	ftsZ	2.14948	1.40151	1.78593	1.32118			1.23247
b0096	lpxC	2.06471			1.64035	1.75578	1.47473		1.63966		2.10643
b0097	secM	1.58973			-1.61561
b0098	secA	1.94027		1.2711	1.29184
b0099	mutT	-1.79114	-2.03836	-1.96051	-2.02045			-1.77122
b0101	yacG
b0102	zapD
b0103	coaE	1.37242	1.63038
b0104	guaC	-2.13354	-2.79538	1.30298	1.28101			-1.51804	1.32125	-1.45347	1.28856
b0106	hofC			-1.84221
b0107	hofB	2.51745
b0108	ppdD	3.89008
b0109	nadC								-1.4855		-1.6944
b0110	ampD	2.06833	1.58908
b0111	ampE	1.84498	1.43649	1.70909	1.60747
b0112	aroP	-1.83568	-2.28033		-3.52405				-1.85385	-1.40179	-2.10304
b0113	pdhR	1.98181		-1.66125				1.34612	1.61255		1.79093
b0114	aceE	3.63167	2.39994		2.29141			2.41923		1.37553		1.84988	1.73343
b0115	aceF	4.36132	2.70273		2.19511		1.36718	2.31945	1.36738	1.3589	1.429	1.84077	1.63254
b0116	lpd	1.81195	1.69176		1.77528			1.6079	1.32809	1.28735
b0117	yacH	6.92619	3.04439	1.70636	2.02598	8.90349		1.80796	1.83376		1.88806
b0118	acnB			-1.42175							-1.48327
b0119	yacL
b0120	speD	-2.3117	-3.50616	-4.64109	-2.94014		-1.52689	-2.9375		-2.62214			-1.576
b0121	speE	-1.97078	-2.73263	-3.04662	-2.82807			-2.33451		-2.03049	1.37879
b0122	yacC
b0123	cueO	1.7414	1.4242	1.42999	2.08707					-1.56463		-2.41827	-2.57716
b0124	gcd	-5.74466	2.98905		1.76885	1.93053	1.46522	2.84045		2.39381		1.88677	2.31136
b0125	hpt
b0126	can	-1.58769						1.79436	1.4112	1.57028
b0127	yadG	2.26566	1.66761	1.51513	1.99553	2.33606			-1.31175		-1.35007
b0128	yadH	2.29207	1.79401	1.85847	2.52505	2.45847
b0129	yadI
b0130	yadE		1.80314		1.83615				1.91655		2.59834
b0131	panD	-1.59475									-1.77422
b0132	yadD										-1.77405
b0133	panC	1.26377		1.42045	1.30349
b0134	panB	1.49369								-1.23727
b0135	yadC
b0136	yadK	3.27376	3.34998
b0137	yadL
b0138	yadM	2.80871
b0139	htrE
b0140	yadV
b0141	yadN
b0142	folK	-2.08179	-2.61817	-2.66835	-2.31623
b0143	pcnB	-1.479	-1.77579	-1.69465	-1.77547			-1.25931
b0144	gluQ	-1.71783
b0145	dksA		1.30881		1.58832
b0146	sfsA		2.01308
b0147	ligT
b0148	hrpB	1.71314									1.44352
b0149	mrcB	1.2776		1.31422	1.53387				-1.47708
b0150	fhuA	-10.7506	-3.31071	-1.40557	-6.16915								-1.73422
b0151	fhuC	-3.54432	-3.90033		-4.39806				1.6728		1.69172
b0152	fhuD	-4.16393	-3.69048	-1.87078	-4.31844
b0153	fhuB	-2.33784	-2.4687		-1.92769
b0154	hemL	2.17484		1.74561	1.46192
b0155	clcA	2.2781	1.80069	1.35498	1.32794			1.46091		1.37518
b0156	erpA			1.81417	1.80796
b0157	yadS		-2.28399	-1.8394				-2.41942		-1.95599
b0158	btuF		-1.65981	-1.7428						-1.63286
b0159	mtn	1.25562	1.24529	1.26812	1.24068
b0160	dgt	1.46135									-1.3938
b0161	degP	7.43697	1.65709	1.69983	1.39322	1.50478	1.8174		1.51285	-1.5092	1.87871
b0162	cdaR			-2.04958								-1.96088	-2.05473
b0163	yaeH	1.41071	1.46624	1.70677	2.02675				-1.54395		-1.60604	-1.45719
b0164	yaeI		-1.99904	-3.52395	-2.06365							-2.9364
b0166	dapD	-1.53901	-1.52346						-1.44302		-2.05367	-1.48928
b0167	glnD
b0168	map	-1.68336	-1.50968	-1.35091	-1.34916
b0169	rpsB	-2.15257	-1.65246	-1.5601	-1.8819					-1.45724
b0170	tsf	-1.70616	-1.32042							-1.4587
b0171	pyrH	-1.78854	-2.39215	-1.46121	-2.44111					-1.47101
b0172	frr
b0173	dxr		1.56859	1.56088	1.92691			1.43931		1.4876
b0174	ispU	-1.92739	-1.87277	-1.66128	-2.13243					-1.40794			-1.46639
b0175	cdsA	-1.82206	-1.59615
b0176	rseP
b0177	bamA				1.18967						-1.19785
b0178	skp	-1.92786	1.22822	1.29965	1.30015		1.30036	1.32087
b0179	lpxD	-1.37966						1.27026
b0180	fabZ
b0181	lpxA			1.28995	1.35551
b0182	lpxB	1.42447							1.44566		1.37216
b0183	rnhB
b0184	dnaE				1.30606
b0185	accA
b0186	ldcC	2.12984	3.13873		1.7639			2.78352	2.10548	2.60314	3.07481
b0187	yaeR		1.64316					1.78681
b0188	tilS										1.47941
b0189	rof			1.48588	1.57881
b0190	yaeQ
b0191	arfB								1.76374		2.02903
b0192	nlpE	1.46928	1.61301	1.86401	1.77092			1.5877	1.98855	1.68991	1.99445
b0193	yaeF
b0194	proS								-1.50909		-1.62406
b0195	tsaA
b0196	rcsF										-1.56049
b0197	metQ	-2.10111				-1.41832			-1.33192		-1.46032
b0198	metI	-1.9649		-1.42192				1.42478
b0199	metN	-1.88654		-1.61848				1.31128
b0200	gmhB	1.37917
b0202	ileV
b0203	alaV
b0205	rrfH
b0206	aspU
b0207	dkgB	1.44759	20.7851	2.36615				-1.48017	-2.30457	-2.44204	-1.90986
b0208	yafC	1.37843
b0209	yafD	1.34409	1.59409	1.47806				1.76092		1.58885
b0210	yafE
b0211	mltD	1.59873	-1.46707	-1.88217	-2.32447			-2.53975		-2.0241
b0212	gloB								-1.39061			-1.45265	-1.48267
b0213	yafS
b0214	rnhA
b0215	dnaQ
b0216	aspV
b0217	yafT
b0218	yafU
b0219	yafV	1.66263	1.87621	1.47305						1.59379
b0220	ivy							2.48546	6.27506		9.84598
b0221	fadE	-2.08694	2.19382		1.6275	1.84616	1.46855				-1.98462
b0222	gmhA
b0223	yafJ	1.34336
b0224	yafK	-1.4983						-1.44323	-2.65388		-3.80225
b0225	yafQ										1.76015
b0226	dinJ										1.4478
b0227	yafL		2.40146					2.41067	2.24503		2.38823
b0228	rayT
b0229	lfhA	2.77706	2.79981					2.58762	2.04728		2.56854
b0230	lafU	4.85747	3.71776					3.0195		2.83194	3.91485
b0231	dinB				2.08137
b0232	yafN				2.86449
b0233	yafO
b0234	yafP
b0235	ykfJ	7.05274
b0236	prfH	3.76315
b0237	pepD	2.90272	2.45609	2.19612	1.55322		1.33798	1.75848		1.4546			1.38952
b0238	gpt	-3.4959	-1.63236	-1.64083	-1.94156					-1.57383		1.5394
b0239	frsA	2.44028	1.76276	1.47805	1.86589
b0240	crl	-1.68976			1.53869
b0241	phoE	-3.51756				-2.77242
b0242	proB		1.34586	1.9802					-1.40272		-1.6432
b0243	proA	1.23447	1.6338	2.24215	1.46927				-1.43399		-1.80846
b0244	thrW
b0245	ykfI	2.86847			2.84857				2.91305		2.91464
b0246	yafW	2.61919
b0247	ykfG
b0248	yafX		-1.71195	-1.69603	-1.76739
b0249	ykfF
b0250	ykfB	-3.27572	-2.04736	-2.01723	-2.25038	-2.89189	-1.95263	-3.32651	-2.75883	-3.08773	-3.25196	-3.32763	-2.18998
b0251	yafY			-2.8732	-2.31422	-2.35476	-2.70901		-3.26111	-2.1744	-2.84512		-3.0792
b0252	yafZ	2.40987
b0253	ykfA
b0254	perR
b0256	insI1
b0258	ykfC	1.69491	1.59576	1.86698	1.5739
b0259	insH1
b0260	mmuP	-2.75131			1.65211
b0261	mmuM
b0262	afuC
b0263	afuB	3.93093									4.86247
b0264	insB1
b0265	insA
b0266	yagB
b0267	yagA	5.86916	5.38812	3.37953	3.43508				2.94322
b0268	yagE	6.35906
b0269	yagF	4.91013				-3.72485		-2.5562		-4.29417
b0270	yagG	3.16941	4.24663	2.46421
b0271	yagH	4.52538	4.57346	2.93956	2.19375
b0272	yagI	-2.06193	-2.14908	-2.10774						-1.75309
b0273	argF	-14.9616	-12.6399	-10.8902	-4.46006					-1.64372	-1.86097
b0274	insB1
b0275	insA
b0276	yagJ
b0277	yagK
b0278	yagL				2.61276
b0279	yagM
b0280	yagN							-1.48342
b0281	intF	1.61255		-1.5971							1.44446
b0283	paoD	2.21645	3.74327	2.36056	2.30833			2.58893	2.43075	2.60207	3.74222
b0284	paoC	1.80469	4.18566	1.84958	1.92762			2.53021	2.0076	2.44977	2.90794
b0285	paoB	2.91377	7.09483	3.3787	3.22947			3.21557	2.99866	3.46397	3.77378
b0286	paoA	5.11321	11.0786	4.86333	5.6993	3.60197		7.25228	6.97642	6.47991	11.614		3.84941
b0287	yagU	-9.5979	-1.39993		-2.55718				-3.91648		-3.70424		1.52417
b0288	ykgJ			-2.06314	-2.27714
b0289	ecpE
b0290	ecpD	2.29348	2.3006					2.05206
b0291	ecpC	2.53531	2.64225		2.31128			2.57857	3.02865		2.60586	2.46853	2.29657
b0292	ecpB	3.15324	3.75179						3.64711
b0293	ecpA
b0294	ecpR			-3.53359
b0295	ykgL
b0296	ykgM							-3.66813
b0297	eaeH
b0298	insE1
b0299	insF1
b0300	ykgA
b0301	ykgB		3.00365
b0303	ykgI		6.94732	6.19949	5.65316						7.64906
b0304	ykgC	-1.63758	3.04129	2.19175	1.77453			2.48249		2.02029
b0305	ykgD
b0306	ykgE
b0307	ykgF
b0308	ykgG
b0310	ykgH	3.75273	3.882						3.8786		7.40978
b0311	betA	1.4454	1.59807						2.75719		3.61758
b0312	betB	1.58587	1.63543					1.4192	2.37686	1.38031	3.14013
b0313	betI				-1.55986				2.56908		3.30621
b0314	betT		1.38419		-1.42895			1.59676	3.56482		4.22249
b0315	yahA	-3.73589	-1.82878		-2.5472					-2.55038
b0316	yahB
b0317	yahC		3.222
b0318	yahD
b0319	yahE		4.26408								9.41949
b0320	yahF	3.02952	3.04266					2.87455	2.28743		3.77617
b0321	yahG	2.92986	4.09641	1.93488	2.82156	2.33022	2.47881	2.8901	3.19794	1.87116	4.32827		2.4775
b0323	yahI		2.43422
b0324	yahJ	1.39374	1.41469	1.51394
b0325	yahK	1.77714	5.42376	2.36038				2.8707		2.43248
b0326	yahL		5.1864		4.41508
b0327	yahM
b0328	yahN			-5.11227
b0329	yahO	-6.55505	2.66319	1.85608		-3.57724		1.90776		2.01803
b0330	prpR		4.62123		3.96995			2.67859	2.81818	2.77662
b0331	prpB	4.45487	5.42336		5.84694			4.63562
b0333	prpC		4.53163		5.99525					4.10974
b0334	prpD	5.78947	4.09922		3.57835			3.53984
b0335	prpE
b0336	codB	-11.3489	-16.0827	-3.3191	-25.6241			-2.04879	1.61248	-2.5417	1.90356
b0337	codA	-5.11368	-6.74752	-2.89977	-7.71485			-1.96741	1.5376	-2.12168	1.80487	1.5617
b0338	cynR
b0339	cynT
b0340	cynS
b0341	cynX	4.24111	4.12606		2.77225			3.55549	2.75366	2.66063	3.57983
b0342	lacA
b0343	lacY	4.15166	3.1906				2.76798	2.57211	4.22053	2.67323		3.15043	3.70203
b0344	lacZ			-2.52341			-2.52907
b0345	lacI										-1.40704
b0346	mhpR	-2.80332	2.39762		1.51686					1.59399	-1.903
b0347	mhpA		2.81037		2.14138
b0348	mhpB
b0349	mhpC		2.19513		1.71796
b0350	mhpD
b0351	mhpF		2.12085		1.94125
b0352	mhpE
b0353	mhpT	2.01205
b0354	yaiL		-1.34117
b0355	frmB		2.7814		1.92514
b0356	frmA		4.51899		1.95787				-1.79629
b0357	frmR		3.40618		1.74422
b0358	yaiO
b0360	insC1
b0361	insD1
b0363	yaiP		2.31706
b0364	yaiS		5.55576		5.32523						6.34516
b0365	tauA				273.973
b0366	tauB				193.766					2.0866
b0367	tauC				174.137
b0368	tauD				115.448
b0369	hemB	2.17438			2.17851	2.69334	1.56898
b0372	insF1
b0373	insE1
b0375	yaiV		4.26823		5.94804
b0376	ampH	1.69873									-1.74811
b0377	sbmA	3.26317
b0378	yaiW	1.91254
b0379	yaiY	2.90782	2.72491					4.46364	7.20794		7.5413
b0380	yaiZ
b0381	ddlA	1.54528	2.10632	2.0764				2.40535	1.63887		1.48472	1.5113	3.31084
b0382	iraP										-3.16092
b0383	phoA
b0384	psiF	-1.67229	1.93284							1.54806
b0385	yaiC			-2.29141
b0386	proC		1.37386
b0387	yaiI
b0388	aroL	-2.1516	-4.06762	-2.63492	-4.69769
b0389	yaiA	-2.07079			-1.41242						1.84347	-1.67438
b0390	aroM	-2.59636							1.84993		1.6919
b0391	yaiE	1.61519		1.43645				-1.63018			-1.50812
b0392	ykiA
b0393	rdgC	-1.60247	-1.38976							-1.4033
b0394	mak		1.36408									-1.42227
b0396	araJ		1.62398	1.57657
b0397	sbcC
b0398	sbcD
b0399	phoB	2.79396
b0400	phoR	3.08388
b0401	brnQ	1.69534	5.34751	2.53532	4.04868	2.30869	1.76567	2.94222	1.60913		2.11975	2.00637	3.97944
b0402	proY		2.05788		1.82384	1.56446		1.53112
b0403	malZ	1.32551		1.39464					1.5827		1.50967
b0404	acpH		1.57512						1.75516		2.42765
b0405	queA	-2.027	-1.87013	-1.64262
b0406	tgt	-1.2708	-2.01929	-1.35894	-1.46089			-1.30401		-1.44419			-1.44693
b0407	yajC		-1.4938					-1.32764		-1.28937
b0408	secD		-1.22062
b0409	secF		-1.37143
b0410	yajD		-1.97184	-1.69517				-2.11809	-1.84363	-1.75799	-1.85397
b0411	tsx	-3.88916	-3.8733	-1.67066	-2.33443			-2.71497	-1.49744	-1.95877	-1.66039
b0412	yajI										2.37452
b0413	nrdR	1.65031
b0414	ribD	2.0167			1.42728
b0415	ribE								-1.34619		-1.3427
b0416	nusB		-1.53231	-1.25495					-1.41658	-1.28773	-1.53454
b0417	thiL	1.45213
b0418	pgpA	1.47996			1.40276
b0419	yajO	1.48592	3.96498	2.04958	1.68204			1.90263	1.47848	2.17555	1.61716
b0420	dxs
b0421	ispA		-1.45987		-1.3023
b0422	xseB				-2.04759
b0423	thiI	-1.75618	-1.76433	-1.49877
b0424	yajL	1.9942				1.72201
b0425	panE	1.4813	1.44912			1.58325
b0426	yajQ
b0427	yajR	1.59858								-1.7552
b0428	cyoE		-1.35488		-1.50682	1.64249							1.38787
b0429	cyoD		-2.078		-1.93035	1.47697
b0430	cyoC		-1.61463		-1.66915	1.65758	1.37841
b0431	cyoB	1.31881	-1.36377		-1.44296	1.63608		1.40517
b0432	cyoA		-1.75783		-2.01043	1.56
b0433	ampG	-1.83086	-2.81184	-2.14655	-1.89146			-1.8349		-1.77167
b0434	yajG	-1.74792	-2.15532	-1.84186	-1.79652			-2.13308	-1.53498	-1.79844	-1.82126		-1.53673
b0435	bolA		2.06713	1.90261						1.76162
b0436	tig	-1.29707	-1.61265	-1.27815	-1.31029			-1.366		-1.40972
b0437	clpP	1.67417
b0438	clpX	2.20327	1.79016	1.90977	1.92744		1.50243	1.41701		1.3807	1.37123		1.39173
b0439	lon	1.42688		1.26791	2.01781				-1.38645		-1.44128
b0440	hupB	-2.30478	-2.21923					-1.82448	-1.5419		-1.87339
b0441	ppiD	1.40236		1.41095	1.30477							1.27238
b0442	ybaV
b0443	fadM								2.34943	2.22663	3.69614
b0444	queC				1.59429						-1.56888
b0445	ybaE	2.07311			1.79103
b0446	cof
b0447	ybaO	2.44799	2.18084		3.05297						1.9289
b0448	mdlA	1.81989			2.89563
b0449	mdlB	1.78872			2.98678
b0450	glnK	-32.8787	-20.9221	-61.6751	-21.893	-5.03408	-4.2716	-14.1007	-46.7388	-3.96101	-25.5062
b0451	amtB	-4.16703	-5.10504	-5.00358	-6.15371	-2.66417	-2.05234	-5.37333	-4.9399	-1.973	-5.1806	1.9941	-2.65713
b0452	tesB		2.41834	1.4595				1.87648		1.50342	1.48019		1.67086
b0453	ybaY		4.51933	2.17014	1.45317		1.5869	3.43659	2.79734	2.9925	4.19205		2.4567
b0454	ybaZ	1.81281
b0455	ffs
b0456	ybaA	3.80548	10.8066	5.31584	4.03025			5.10601	4.94213	4.03485	8.13568
b0457	ylaB	1.67137	1.52325		1.44629			1.69388		1.5016	1.60504
b0458	ylaC			-2.11652							-1.58378
b0459	maa	1.39324
b0460	hha	1.42457	-1.82836	-1.47022							-1.43528
b0461	tomB	2.25419			2.16235
b0462	acrB	4.37632		1.94084	1.77128	3.05708	1.78861
b0463	acrA	5.09256		1.86145	1.26035	3.03342	1.7038
b0464	acrR	2.07382	-1.40821			1.55045						-1.58545
b0465	mscK
b0466	ybaM			-2.1136
b0467	priC	1.68559
b0468	ybaN				-1.75601			1.54532
b0469	apt	-2.48733	-1.77096	-1.33183		1.60921			-1.31675		-1.56257
b0470	dnaX	1.30179	1.259
b0471	ybaB
b0472	recR									-1.28025
b0473	htpG	2.33345	-2.39244	-1.72105	1.39077				-1.65213		-1.84235
b0474	adk	-1.46501	-1.37042		-1.48711
b0475	hemH										1.81918
b0476	aes	2.27039			1.96073				1.98739
b0477	gsk	-1.59552	-1.63819	-1.33451								1.33793
b0478	ybaL	1.53464		-1.35752	1.31236			-1.4523	1.59318		2.41917		1.44107
b0479	fsr		2.07617		2.36663	2.1479		-1.45303	-2.019	3.04579	-1.87462
b0480	ushA	1.45299	1.46017	1.43234						1.53092
b0481	ybaK	-2.85951							-1.57031		-1.58379
b0482	ybaP				-1.54147			1.5639			1.44599
b0483	ybaQ
b0484	copA	1.52192	1.96985		2.09758			1.37282			1.41147	-2.41604	-2.61686
b0485	glsA		1.85008		-4.39413	10.6209	2.66901	18.3879	3.44697	5.27138	4.35569		3.06151
b0486	ybaT		1.84672			8.67983		13.8164	1.91478	3.90603	2.84816		3.23009
b0487	cueR	2.15934	1.94581	1.75032				2.31954		1.43823
b0488	ybbJ	1.99307						1.65366
b0489	qmcA	1.82462
b0490	ybbL		-1.62477	-1.80404	-1.47366
b0491	ybbM			-1.5654
b0492	ybbN	1.69164							-1.33954		-1.45611
b0493	ybbO	1.63019		1.44193
b0494	tesA	2.60481	1.60748	1.83368						1.41196
b0495	ybbA	3.03458		1.93398							1.56694
b0496	ybbP	2.71985	1.45723	1.81939	1.43409
b0497	rhsD		1.79022
b0498	ybbC		2.19472
b0499	ylbH				2.87635
b0501	ybbD		3.70523		4.3352
b0502	ylbG	3.74975	2.43162	2.7106		2.86417			2.60391		2.62059
b0503	mnmH	2.4602	-1.677	-1.66885	-1.53402	2.88169
b0504	allS	3.74685	3.81046		3.25442			3.12908	2.80767		6.05284
b0505	allA
b0506	allR			1.52619				1.42988		1.45996			1.67164
b0507	gcl	2.36961	4.67623	2.06986	2.49939			2.31119			2.42824
b0508	hyi	3.46683	7.27665	2.96357	4.45104
b0509	glxR	5.31786	8.17238	4.21987	6.83302			3.60242	3.887	3.29782	4.4572
b0511	ybbW	4.92321
b0512	allB	3.52473	4.13266	2.52111	2.80942			2.86865	2.13638	2.03574	2.7426
b0513	ybbY	2.78916	4.83638	3.28286	2.90719			2.57091		2.31269	4.39145
b0514	glxK		1.99312	2.25901
b0515	ylbA	1.35239		1.95828				-1.65625	-1.67572		-2.37283
b0516	allC
b0517	allD	3.75184	3.23891		3.53587
b0518	fdrA	4.73437	4.05669
b0520	ylbF
b0521	ybcF	2.50412
b0522	purK	-2.05152	-2.19937	-1.99148	-2.12596
b0523	purE	-1.87744	-1.60798	-1.46055	-1.89279						1.3447
b0524	lpxH	-1.87324	-1.77458		-1.80288						1.4218
b0525	ppiB
b0526	cysS		-1.29765
b0527	ybcI	2.47648	2.94719		2.89776			2.50754	2.99871		4.5721
b0528	ybcJ
b0529	folD		-1.32399	-1.27551	-1.25286					-1.30646
b0530	sfmA	3.91008	4.41762		3.91118			4.74364
b0531	sfmC		6.63506		5.93039
b0532	sfmD	2.56448	1.80769
b0533	sfmH
b0534	sfmF	9.00353	9.58153		8.67926				6.60342	5.06956
b0535	fimZ	2.83751	3.12014								3.7904	3.46292
b0536	argU
b0537	intD								-1.40907		-1.65379
b0539	exoD
b0540	insE1
b0541	insF1
b0542	renD			-1.85409
b0543	emrE									-2.29612
b0544	ybcK
b0545	ybcL				7.67994				9.98057
b0546	ybcM				2.13589				2.08532
b0547	ybcN	7.49645	9.58757						6.69155
b0548	ninE
b0549	ybcO
b0550	rusA
b0551	quuD
b0552	insH1
b0553	nmpC	-3.91281	-24.4422	-3.68012	-11.0652	-44.6399	-2.06894	-18.3331	-2.67288	-21.5913	-6.10753	-2.03772	-2.57249
b0554	essD
b0555	rrrD	2.29889
b0556	rzpD	-2.72383	-4.16512	-4.12838	-6.08764	-7.64963				-7.46396
b0557	borD	-13.3727	-54.2765	-5.13429	-24.886	-7.65674		-5.94213	-2.40346	-17.0356	-3.29446		-2.1359
b0558	ybcV
b0559	ybcW				4.12684
b0560	nohD	9.63309	7.08729		7.72654			7.58218	7.40602	5.11461		6.81239
b0561	tfaD	4.14113	3.7283
b0562	ybcY	-2.62642		-3.65755						-2.96888
b0563	tfaX
b0564	appY		5.46125					2.68014
b0565	ompT	-1.32728			-2.16653
b0566	envY	3.18423	3.38425		3.10195
b0567	ybcH
b0568	nfrA	1.6971			1.48047
b0569	nfrB
b0570	cusS			1.78114						-1.72125		-1.66186	-1.88597
b0571	cusR			2.345					1.55096	-2.75315		-1.92946	-1.93712
b0572	cusC			1.61861	-2.14019		-2.75462		-1.64332	-23.4988	-5.2219	-34.9984	-52.451
b0573	cusF			1.86507	-2.16182		-2.97038		-3.1088	-15.8503	-10.3046	-50.661	-67.6945
b0574	cusB			2.17449	-2.33385		-2.55093		-2.59961	-14.5394	-5.01677	-27.826	-25.5707
b0575	cusA		-1.69499	1.65648	-2.03769		-2.70052		-2.57503	-5.75368	-5.11025	-11.2299	-9.34598
b0576	pheP		-2.10866
b0577	ybdG	1.60471							1.94528		2.37343	1.49696
b0578	nfsB				1.74189	1.84284					-1.53924
b0579	ybdF
b0580	ybdJ
b0581	ybdK	1.52887	4.7	2.77684	2.55818			2.60266	1.98098	3.16866	2.40099		1.81316
b0582	insL1
b0583	entD		-2.99112	-3.23517									-5.63664
b0584	fepA	-13.322	-13.4299	-6.53434	-15.5817			-2.04156	2.37538			-1.94642	-5.66901
b0585	fes	-6.55581	-7.10843	-5.05055	-13.7357				3.48852		3.77848		-5.30493
b0586	entF	-9.34083	-7.08343	-2.96083	-8.48282				2.73666		2.95816		-3.37416
b0587	fepE	6.94923						5.92122	10.2842	6.73679	18.0401
b0588	fepC	-5.0998	-4.16959	-2.66966	-4.85044				1.59207				-2.72825
b0589	fepG	-3.00888	-2.97792		-4.27011				1.92047		1.99533
b0590	fepD	-4.9334	-2.17106		-4.26582
b0591	entS	-9.6207	-5.53488	-2.42767	-8.83609						1.86894		-2.81165
b0592	fepB	-3.59559	-3.22627		-4.90239				2.38464		2.38301		-1.91084
b0593	entC	-31.0065	-16.136	-3.13031	-33.1366	1.98218			3.80871		4.04562		-5.68994
b0594	entE	-15.5345	-13.2406	-2.92232	-17.9645	2.06581			4.14772		4.50075		-3.52786
b0595	entB	-16.2621	-14.6596	-3.99536	-16.5253			-2.04672	3.5612		3.3732		-5.3957
b0596	entA	-6.3699	-5.97852	-2.76443	-9.15911				3.33951		3.93062		-3.1084
b0597	entH	-4.9931	-6.63073	-3.58455	-6.67775				3.78171		4.07691		-4.66987
b0598	cstA	-2.58944	-2.21897	-1.82992	-2.48955	-2.2027	-1.59203	-3.22351	-2.27522	-1.68876	-3.12039	-1.7387	-1.81277
b0599	ybdH	-1.33774		-1.61767
b0600	ybdL	-1.92004		-1.87787							-1.50051
b0601	ybdM
b0602	ybdN
b0603	ybdO
b0604	dsbG	-1.47488											-1.54473
b0605	ahpC		3.16987	1.98828	2.36251					1.46532
b0606	ahpF	1.71892	8.8626	2.0233	4.72551			1.48449		1.72793
b0607	uspG	4.15714	1.62169										2.04453
b0608	ybdR	1.57691	2.52982					3.9209	17.8019	2.00345	36.8287
b0610	rnk		-1.47181	1.46316	2.15712	-1.61645		-1.6729	1.46644		1.95782
b0611	rna								-1.25923
b0612	citT	3.80103	2.55072		2.3597						3.07944
b0613	citG	13.428	11.3864	4.8534	6.63662		5.93714		7.8893		8.77163	6.28552
b0614	citX	4.44899
b0615	citF	6.39819	5.76839		5.97627							5.35392
b0616	citE	2.89482
b0617	citD	5.4635									7.9056
b0618	citC	6.82004	4.29421		4.68972			3.12729			4.32964
b0619	dpiB	2.04876
b0620	dpiA	1.66465
b0621	dcuC	3.98292	3.27045		3.2336			3.1765			3.01428
b0622	pagP
b0623	cspE	-2.13656	-2.68376					-2.17956	-1.87127	-1.81004	-2.05694
b0624	crcB		1.38492					1.55559		1.41958
b0627	tatE		-1.53468						-1.88057	-1.69204	-1.49866
b0628	lipA	2.20711	2.32394	1.48287	1.93619	1.37675	1.41702	2.412				1.95267	2.00304
b0629	ybeF
b0630	lipB	-1.46318	-1.73091	-1.88277
b0631	ybeD	1.48036			1.79315				-1.88278		-2.76802		1.70292
b0632	dacA		-1.57492	-1.39342				-1.23603		-1.26662
b0633	rlpA
b0634	mrdB
b0635	mrdA	-1.61057	-1.83749	-2.01068							1.42897
b0636	rlmH	-1.58327	-1.80867	-1.4022							1.56386
b0637	rsfS		-1.99702								1.62078
b0638	cobC			-1.78949
b0639	nadD			-1.52575
b0640	holA			-1.53803
b0641	lptE
b0642	leuS											1.23419
b0643	ybeL	2.685	4.0443	2.64142	1.56383			2.11547	1.83425	2.26138	2.33962
b0644	ybeQ	1.92221	2.25242
b0645	ybeR
b0646	djlB	6.48923	4.69809		3.92997					3.90265	4.86816		4.5669
b0647	ybeT
b0648	ybeU	5.18138	4.69298		3.6972			3.58999			5.24074
b0649	djlC
b0650	hscC	1.82482
b0651	rihA		-3.1405	-2.96461	-2.50368	-1.62809	-1.65669	-3.09569		-2.16702			-2.17305
b0652	gltL							-1.4108	-1.91235		-1.67874
b0653	gltK
b0654	gltJ
b0655	gltI	1.78983		1.48298				-1.48659	-1.98686	-1.29615	-2.11912	-1.36206	-1.80308
b0656	insH1
b0657	lnt	1.25799		1.37892	1.27459					1.33697		1.3838
b0658	ybeX			1.38867					-1.40135		-1.41419
b0659	ybeY	1.36917			1.43346			1.48305
b0660	ybeZ	1.51859	1.29516
b0661	miaB				1.45581
b0662	ubiF	1.98087	1.55826	1.39945	1.33509					1.3221	1.38359
b0664	glnX
b0665	glnV
b0666	metU
b0668	glnW
b0670	glnU
b0672	leuW
b0673	metT
b0674	asnB	1.30131		1.45656	1.52351				-1.51328		-2.1502
b0675	nagD
b0676	nagC	1.76473	1.37015
b0677	nagA	1.76601	1.85519	1.61103	1.5735			1.38315		1.35802
b0678	nagB		1.40835	1.4491		-1.43085						-1.58655
b0679	nagE					-1.7351		-2.03057	-2.55901	-1.34255	-2.51148
b0680	glnS
b0681	chiP	4.59576							3.42421
b0682	chiQ	5.07448	5.64745	3.07395	6.26045			4.67405			4.64919	4.27773	4.28945
b0683	fur
b0684	fldA								1.23227		1.42475
b0685	ybfE
b0686	ybfF
b0687	seqA		1.31107
b0688	pgm	1.88152	1.80083	1.92105	1.63087			1.28832		1.35851
b0689	ybfP
b0691	ybfG
b0692	potE		2.19611	1.91224	1.87835
b0693	speF	2.99472	2.37717		2.43749			2.18399			2.47234
b0694	kdpE
b0695	kdpD	1.91839	1.67112	1.66249	1.38998
b0696	kdpC	2.48502	1.9913		1.85584			2.60963	3.23012		3.50943
b0697	kdpB	3.42181	2.81012		2.62819	5.43871	3.69489	5.35249	4.47011		4.84601	2.80049
b0698	kdpA	4.55984	3.63804		2.58167	7.29093	3.72351	8.62285	10.5078		6.86382
b0699	ybfA	3.06792		2.6881			5.20624				2.30362		3.68929
b0700	rhsC				-2.02071
b0702	ybfB
b0703	ybfO	2.55847	2.18525								2.65163	2.51872
b0704	ybfC
b0705	ybfL										4.18936
b0706	ybfD
b0707	ybgA		3.53051					3.17352	3.30886	2.58134	4.62115
b0708	phr		3.06886	1.66025	1.65842			2.85372	3.27266	2.45761	4.98072
b0709	dtpD		-2.70446	-2.81719		2.35777		1.50546
b0710	ybgI	1.34436	1.48303	2.25835	1.31682					1.29568
b0711	ybgJ	1.51851	1.57998	2.0344
b0712	ybgK	1.35845		1.67028							-1.3398
b0713	ybgL	1.36212		1.89237
b0714	nei		-1.56624	1.64757				1.47834
b0715	abrB
b0716	ybgO
b0717	ybgP										2.75502
b0718	ybgQ	3.33366	2.33258		2.81443
b0719	ybgD		5.09308		8.08542			6.24301		4.73768
b0720	gltA		2.34667		2.01388						-2.3765	-1.53045	-1.46725
b0721	sdhC	-4.52842	-1.94427	-4.14592				-2.09078		-1.46524	-2.89704		-1.86045
b0722	sdhD	-3.98234	-1.6193	-3.10897				-1.6658			-2.6376
b0723	sdhA	-2.73497		-2.93076				-1.56442			-2.45287	-1.37017	-1.61991
b0724	sdhB	-3.30355		-3.05714				-1.66177			-2.39718	-1.47166	-1.81559
b0726	sucA	-2.14355		-1.79382	1.9292						-2.23614
b0727	sucB	-1.78434		-1.50079	1.47332						-2.18133	-1.48334
b0728	sucC	-1.62268		-1.5755	1.41235			-1.35437			-2.15829	-1.75603	-1.81355
b0729	sucD	-1.97117		-1.7885				-1.4881			-2.41013	-1.91696	-2.06933
b0730	mngR				-1.97311					-1.57888
b0731	mngA		4.50589		4.01916
b0732	mngB	1.71733		1.62085
b0733	cydA	9.84422	1.66962	3.23851	1.64408			1.70363	-1.61834			1.47289	1.97314
b0734	cydB	9.4047	1.43022	2.60386				1.48482	-1.44275			1.36396	1.59969
b0735	ybgE	3.73563		2.29109					-1.80835				1.80848
b0736	ybgC	-1.38925	-2.05975						-1.52236	-1.40941	-1.89354
b0737	tolQ	-1.41411	-1.74585						-1.44206	-1.38151	-1.76581
b0738	tolR		-1.66738
b0739	tolA		-1.34718						-1.52652		-1.74136
b0740	tolB		1.2725	1.62036	1.43359								1.32818
b0741	pal	-2.38994		1.26714					-1.84108		-2.00993
b0742	ybgF	-1.89762	-1.74445	-1.62595	-1.41721				-1.31718	-1.2617	-1.39241
b0743	lysT
b0744	valT
b0745	lysW
b0746	valZ
b0747	lysY
b0748	lysZ
b0749	lysQ
b0750	nadA	-5.14023		-14.315							-4.2101	-2.21107	-2.73499
b0751	pnuC	-3.55872		-3.05704	1.5056						-2.6057	-1.96063
b0752	zitB				1.35685			1.33758	1.31184	1.38408
b0753	ybgS	2.40714	7.21118	7.28415				5.53787	16.0512	3.99839	34.8191		3.93316
b0754	aroG		1.21171					1.53776		1.27224
b0755	gpmA	1.33584	1.55688	1.80633	1.35036			1.52893	1.35925	1.25582	1.57789		1.37403
b0756	galM	1.79019		1.64206							1.37435
b0757	galK				-1.48103	-1.40263						-1.44675
b0758	galT	-1.41431			-1.44153						1.75303
b0759	galE	-1.35132	1.35214		-1.35695				1.69054		1.87373
b0760	modF	-1.4154			-1.55459			-1.45076		1.44889		-2.15787
b0761	modE	2.00919	1.31915
b0762	acrZ				2.29042
b0763	modA	-5.13158	-5.40993	-4.47846	-5.26132	-2.00336	-2.2653	-4.8133	-3.8212	-4.92468	-3.8157	-2.86667	-2.53345
b0764	modB	-2.96632	-2.94595	-2.58013	-2.57397	-2.05899	-2.02188	-3.06088	-2.68141	-3.16522	-2.43773	-1.98284	-1.91464
b0765	modC	-2.41286	-3.03765	-2.28289	-2.26743	-1.73431	-1.58072	-2.64215	-2.68148	-2.98046	-2.41456	-2.37127	-1.74219
b0766	ybhA		-1.60479	-1.47266	-1.64345	1.51746				-1.49446
b0767	pgl	1.7759	3.23254	3.18661	1.80806			2.12561	1.69566	2.1781	2.07488		1.71155
b0768	ybhD
b0769	ybhH				5.36757
b0770	ybhI	4.25907	3.79488		3.27998
b0771	ybhJ	4.46118	3.22823	2.6363	2.58956	2.98349	2.548	3.42168	3.15364	2.18595	3.1403	2.98583	3.29476
b0772	ybhC	-1.51366	-1.43528						-1.53251		-1.6779
b0773	ybhB	3.15792	3.52069	3.03951	2.70545			2.18507	2.57648	1.77846	2.93881
b0774	bioA		-1.8654							3.39508
b0775	bioB	-1.88341	-3.12513	1.60786	-2.60792			-2.24901		5.1718
b0776	bioF									4.56636
b0777	bioC									5.82939
b0778	bioD	2.05892		1.95583					2.38866	6.4146
b0779	uvrB	2.52309	3.22647	2.36332	3.76457		1.44788	2.04401	1.73886	2.2585	2.05609	1.42329	1.77401
b0780	ybhK		-1.63886							-1.63952	-1.60045
b0781	moaA	1.60155	2.04232		1.75191				1.38225		1.7198		1.61076
b0782	moaB	2.48302	3.32392	2.55702	2.87088			1.75714		1.80936			1.96189
b0783	moaC	2.24244	2.85573	2.23218	2.41372			1.43312		1.67106			1.97585
b0784	moaD	1.75921	1.91828	1.93548	2.31939								2.14243
b0785	moaE	2.20499	2.85829	1.8036	1.95305			1.47442
b0786	ybhL	1.61076	1.46412	1.35551	1.35499			1.35761		1.52367	1.68887		1.46267
b0787	ybhM
b0788	ybhN		2.71494	2.39069				2.28976	2.11438	2.19629	3.65577
b0789	clsB		3.84161	2.48429	1.52479			2.82617	2.66784	2.79196	4.00857
b0790	ybhP		3.25288	2.19273	1.42193			2.65322	2.65967	2.57067	4.39879
b0791	ybhQ	2.42063
b0792	ybhR	2.96586					1.90271
b0793	ybhS	2.63642		-1.78871
b0794	ybhF	3.18808	1.37258				1.67581	1.74878		1.6075
b0795	ybhG	3.25154	1.47302	1.35919			1.7614	1.68504		1.66002
b0796	ybiH	2.0373
b0797	rhlE	-1.9366
b0798	ybiA
b0799	dinG				2.56019				1.6282		1.92431
b0800	ybiB	1.33446	1.70323	2.0905	1.54643			1.32172	-1.34927	1.53906	-1.36927
b0801	ybiC				1.63431			2.39259		2.17384	-1.61005
b0802	ybiJ	1.57871	2.45989	1.72232	1.80393			1.88838		1.99937
b0803	ybiI		2.4913					3.27563	2.7932	2.93	3.60834
b0804	ybiX		-1.92777		-2.32471
b0805	fiu	-19.2898	-22.8842	-7.77099	-23.7459			-3.0339					-7.45355
b0806	mcbA		6.32924					2.95879
b0807	rlmF	-2.10345	-2.30857	-1.54675	-2.56559			-1.46232		-1.92866
b0808	ybiO	1.99104	3.1706	1.6301	1.86859			2.49992	2.16837	2.46061	3.35558
b0809	glnQ	-1.60862	-1.47934					-2.02382	-1.89319		-2.32069
b0810	glnP	-1.51279						-1.61802	-1.79551		-2.09556	1.60609
b0811	glnH	-1.55489			-1.75155			-2.34378	-2.20946		-2.52011
b0812	dps	3.58329	7.67834	4.22164				4.48621	2.44831	4.74858	4.55188
b0813	rhtA
b0814	ompX	1.80045	3.26048	3.6182	3.40403	1.76322	1.96241	2.78164	2.325	2.28713	3.72386	1.6739	2.21251
b0815	ybiP		-1.83965							-1.76461
b0817	mntR
b0818	ybiR
b0819	ybiS				1.30691
b0820	ybiT	1.26057								1.35995
b0821	ybiU	-2.52173	1.92599		1.56306
b0822	ybiV								1.32827		1.52566
b0823	ybiW	1.82266
b0824	ybiY	4.22114	3.50735					2.90929		2.54641			3.6936
b0825	fsaA	2.13456	2.13504	2.03367	1.8879						2.07617
b0826	moeB	1.52859
b0827	moeA	1.82077									1.37648
b0828	iaaA	1.77934								2.11219
b0829	gsiA	1.94617			1.55726			1.58535		2.0539		1.4642
b0830	gsiB	1.96937	1.36457		1.77469			1.67433		1.82524		1.38944
b0831	gsiC	1.86021			1.42896			1.48825		1.63907
b0832	gsiD	1.82394						1.47201		1.78638		1.53846
b0833	yliE		-2.39489
b0834	yliF		-3.30223	-2.07841
b0835	rimO	-2.25603	-2.60738	-1.58275	-1.31052			-1.31121		-1.41329		1.55262
b0836	bssR	2.44906	5.64709	3.8099	2.49124			5.69857	2.55788	4.53263	2.34183		3.00086
b0837	yliI	2.02104	2.78213	1.82541	1.68849			2.23912	4.04238	1.87582	5.80754
b0838	gstB		1.64284	1.92631	1.4695						-1.58604
b0839	dacC	2.56756	2.30604	2.44371	1.86094		1.49965	2.05443		2.03317			1.81772
b0840	deoR
b0841	ybjG	1.78004	-1.53335								1.75361
b0842	mdfA								-1.69188
b0843	ybjH	4.74437			2.24118	20.8908
b0844	ybjI		-1.46502			-1.60098		-2.04174		-1.72806	-1.41653
b0845	ybjJ	1.6557			1.32961			-1.86804		-1.53718
b0846	rcdA								2.47767		2.65074
b0847	ybjL	1.58802	1.49477	1.48348				1.38715		1.38407	1.37409	1.63896	1.44767
b0848	ybjM		4.27887
b0849	grxA		5.01008		4.27228			-2.29381
b0850	ybjC	4.2216		-1.74841		4.51865			1.85452		1.75698
b0851	nfsA	4.92586	1.3574		1.52888	4.39927	1.75906		1.93803		1.82072
b0852	rimK	3.4037				3.26284	1.54728	-1.39806	1.51891		1.84127
b0853	ybjN		-1.66487			1.5937
b0854	potF	-1.82178							-1.43833		-1.58559		1.37678
b0855	potG	-1.72492	-1.47019								-1.63197
b0856	potH	-1.64694	-2.00469								-1.88038
b0857	potI	-1.64402	-1.91664								-1.96502
b0858	ybjO								1.85329		2.79119
b0859	rlmC	-1.49785	-2.45957	-2.65928	-1.57923					-1.60598
b0860	artJ	-12.1226	-26.8183	-22.1271	-2.51501					-1.75403	-1.67794
b0861	artM							1.82594			1.56195		2.64874
b0862	artQ				1.61267			1.96347			1.65495		3.03761
b0863	artI		1.63809		1.24196	1.33357		1.77193	1.35341	1.31033	1.30454		2.00983
b0864	artP			-1.52115				1.79584	2.05459		2.02955		1.84037
b0865	ybjP	2.15742	2.64621	1.88984				2.18248		2.37275	1.64057
b0866	ybjQ	2.04474	1.94678	1.82932				1.63328		1.68733
b0867	amiD	1.82503	1.80473	1.84088				1.573	1.52771	1.69216	1.75304		1.43837
b0868	ybjS		-1.54889	-1.39308	-1.42409
b0869	ybjT	1.6025						1.59639			1.40434
b0870	ltaE	1.42928	1.43352	1.43208				1.4047	1.30823	1.39649	1.58205
b0871	poxB	2.91459	7.13308	2.76094	3.28712			4.23159	3.13395	3.92158	4.52053
b0872	hcr	2.65622	2.51398	2.9151	2.80981
b0873	hcp	3.44732	2.41092		2.10968						2.7831
b0874	ybjE	-3.14602	-5.37459	-2.51594	-2.53174			-1.63219		-1.66936
b0875	aqpZ		2.07215	2.32884
b0876	ybjD	1.72184	1.42335
b0877	ybjX	1.44702	-1.58864	-1.5405	-1.76051					-1.38974	-1.29749
b0878	macA	1.75816	1.72185	1.61684							-1.72372
b0879	macB	1.68506	1.43167	1.65912	1.43657						-1.45558
b0880	cspD	2.8106		1.59386							-1.67533
b0881	clpS
b0882	clpA	2.17045	4.74858	6.25106	4.84834		1.46322	1.48945		2.16011			1.7574
b0883	serW
b0884	infA	-3.91339	-5.87154	-2.58682	-2.91796			-1.82258		-1.69067
b0885	aat
b0886	cydC	2.16409		1.33099
b0887	cydD	2.04998		1.42429								1.42497
b0888	trxB			1.45458					1.22278		1.24026
b0889	lrp	-3.01684	-2.17047		-1.36859	-1.86331					-1.455
b0890	ftsK		-1.2958	-1.57653					1.25195
b0891	lolA
b0892	rarA	1.4507			1.88455			1.51342	1.42019	1.39444
b0893	serS	1.87694	1.43435	1.88768	1.36319			1.9789		1.49017		1.53761	1.93458
b0894	dmsA	2.16738			1.99684			1.84108		1.75712			2.11527
b0895	dmsB	2.12076			2.22852			2.53134
b0896	dmsC	1.85315	2.03753	1.88087	1.90817			1.91626			2.37906
b0897	ycaC	1.6929	4.15105	3.34468	2.90035			2.0749	2.22829		3.06824
b0898	ycaD			3.22137				2.46373	-1.75713		-1.86897	1.6391	1.86943
b0899	ycaM	5.38612	4.54372	3.3304	4.1583			4.64754	3.32627	2.54966	4.52449	4.59404	3.47562
b0900	ycaN
b0901	ycaK	-2.32468	-2.76785	-2.9484	-2.94785			-2.21132
b0902	pflA	1.80998	1.70281	1.69164	1.91301
b0903	pflB	3.00515	4.04137	2.3214	1.76095			2.33945		1.70873
b0904	focA	1.81868	1.91246	1.49732					-1.38005		-1.46577
b0905	ycaO	-3.15169	-2.1853	-1.47853	-1.35615			-1.51932	-1.51788	-1.431	-1.56375
b0906	ycaP	1.54242	2.88355	1.8601				2.16725	2.33994	2.47779	3.23999
b0907	serC			1.89038	1.4635
b0908	aroA			1.34504	1.44072				-1.32406		-1.57234		-1.40073
b0909	ycaL
b0910	cmk	-1.54539	-1.99221	-1.84302	-2.03348			-1.34521		-1.38239			-1.6064
b0911	rpsA	-1.52058	-1.29126
b0912	ihfB	1.56177	1.90927	2.37062	1.34907					1.47864
b0913	ycaI
b0914	msbA
b0915	lpxK										1.59174
b0916	ycaQ	1.92204
b0917	ycaR		-1.86936
b0918	kdsB
b0919	ycbJ
b0920	ycbC
b0921	smtA
b0922	mukF	1.4521		1.45617	1.37108
b0923	mukE
b0924	mukB		-1.33286	1.54891				-1.41278
b0925	ycbB	4.66165	2.26742	2.23128	1.75174			1.99332	1.67638	2.62864	2.16151
b0926	ycbK	1.83558		1.47246				1.48983	1.3696			1.53626
b0927	ycbL	1.44585		1.46151				1.48438
b0928	aspC	1.43994	-1.32809	1.69164
b0929	ompF	-100.352	-7.71213	-1.96336	-9.09243	-24.8455	-1.89341	-2.4275	-5.21268	-1.77779	-13.9345
b0930	asnS	1.3147		1.37825
b0931	pncB			-1.96295		1.41211		1.25585	1.4739		1.2594
b0932	pepN	1.84259	2.58449	1.60545	1.37087	1.42848		1.89998		1.59839			1.71216
b0933	ssuB				3.79212
b0934	ssuC				15.5374
b0935	ssuD				12.8732
b0936	ssuA				35.0815				2.69313		4.15747
b0937	ssuE				15.5016
b0938	elfA
b0939	elfD				3.34424
b0940	elfC
b0941	elfG
b0942	ycbU
b0943	ycbV
b0944	ycbF	1.94469
b0945	pyrD	-12.4917	-13.5931	-3.20849	-7.11807			-2.90855		-2.32089
b0946	zapC	-1.41445	-1.55522		-2.49569						1.66191
b0947	ycbX					-1.48421					-1.70106
b0948	rlmL	-1.31121
b0949	uup	-1.28033	-1.27093
b0950	pqiA	1.86688	1.40857	1.60366	1.61882	2.18269					1.65488
b0951	pqiB	1.57038		1.3682	1.52234	1.86341		1.36143
b0952	ymbA	1.51047				1.76153
b0953	rmf	9.67011	6.50903	8.84899	3.23987	1.97132	1.61533	4.62186	3.46112	3.45547	1.62526	1.57488	2.84615
b0954	fabA	-1.95466		-1.6716	1.64839			-1.40968
b0955	ycbZ	1.26527	1.44749		1.33156			1.38299		1.39951	1.35839
b0956	matP		-1.37816					-1.54493	-1.51371
b0957	ompA				1.26113					1.26123	1.26112
b0958	sulA		1.38815		6.82349
b0959	sxy	1.93058		1.84992
b0960	yccS											1.36778
b0961	yccF		-1.9571	-2.0532
b0962	helD	1.70487	1.3123		1.39817			1.52203	1.27566	1.35817	1.32059		1.39546
b0963	mgsA	1.40764									-1.35329
b0964	yccT		3.179	2.50923				2.29226		3.28361
b0965	yccU		2.24851	2.23671	1.35825			1.88132	1.44533	1.65887	1.76032		2.08701
b0966	hspQ	1.54114		1.38901			1.7528
b0967	rlmI	-2.28616	-2.02525	-1.54933	-1.4516			-1.45912		-1.61203	-1.35794
b0968	yccX	1.6574	2.10222	1.68208				1.69833		2.14733
b0969	tusE
b0970	yccA	2.78149	1.28334	1.45743	1.30122			1.47141	1.53528		1.82756
b0971	serT
b0972	hyaA	7.60909	11.0936	2.88963	4.13206	5.16088	6.39703	9.58813	6.14951	4.80413	7.85009	4.96204	4.27972
b0973	hyaB	6.33085	6.13764		3.31744	2.95461	3.5202	9.25989	4.29128	2.82897	5.42094
b0974	hyaC	2.06032
b0975	hyaD	3.442	2.49606
b0976	hyaE	3.7889	2.30513					2.64473	2.7007
b0977	hyaF	4.94593	3.58577		2.46002			3.56361	3.79114	2.42894	3.54629	2.70837
b0978	appC		2.39803			2.92315		3.83366		2.3362
b0979	appB		2.10365					3.79463
b0980	appA	2.3181	2.09177	1.95562	1.88361			2.43071		2.04487	1.63314
b0981	etk	1.6149	1.51082	1.92779	1.80632
b0982	etp
b0983	gfcE
b0984	gfcD	1.73533						1.78952			1.95828
b0985	gfcC		2.70912					2.84373	2.7139		3.09117	3.15984
b0986	gfcB
b0987	gfcA
b0988	insB1		-2.46267	-1.78322	-2.54864
b0989	cspH
b0990	cspG
b0991	ymcE
b0992	yccM	2.42304	2.32213
b0993	torS
b0994	torT	2.19116	2.22208
b0995	torR
b0996	torC	8.402	5.59315		6.1609			4.04399			5.1609
b0997	torA	3.89119	3.14614	2.03989	2.84204			2.25358		2.42395	2.4772	2.74519	2.36724
b0998	torD	1.88742
b0999	cbpM	1.938	1.95235	1.91343	2.03677	1.90848		2.95928		2.04916	1.79076		2.04873
b1000	cbpA	1.99124	2.24923	1.40104	1.51127			2.99236		2.23067	1.4995
b1001	yccE	4.91729	6.35876	4.37608	7.66155			8.47938	10.2515	5.89063	9.97794	6.09107
b1002	agp	2.98021	2.114	1.84329					1.43148	1.68556
b1003	yccJ		3.2554	3.20762	1.84897			2.36414	1.60693	2.0431	1.87641		2.32351
b1004	wrbA		5.95339	3.30054	1.71654			3.8115	1.88649	2.86696	2.41326		2.40193
b1006	rutG	1.83631	1.81779	1.82749
b1007	rutF
b1008	rutE
b1009	rutD	4.57457									4.55287
b1010	rutC	5.6225			3.74624								4.29654
b1011	rutB	3.43317										3.23861
b1012	rutA
b1013	rutR								1.56894		1.65965
b1014	putA	3.1119	1.67839		2.14346					-1.59545		-3.85113
b1015	putP	-2.61181	-1.99211	-1.38802	-2.02321			-1.64991	-1.33891	-1.63386	-1.78787
b1018	efeO	-17.7247	-6.72458	-2.38989	-7.19646				-1.64006		-2.35655		-1.71638
b1019	efeB	-7.72569	-4.81327	-2.15408	-5.5265				-1.65362		-1.97628		-1.62579
b1020	phoH	-5.63561	1.76281			1.48516		1.99509		1.77089
b1021	pgaD
b1022	pgaC	3.12998
b1023	pgaB	5.29077	2.39153		2.4716			3.66794	2.48195	2.34373	4.23559	4.63763
b1024	pgaA	1.84034
b1025	ycdT	3.48044
b1026	insF1
b1027	insE1
b1028	ymdE
b1029	ycdU		6.4625		6.54228				9.65947	5.4256		8.87667	6.97448
b1032	serX
b1033	ghrA	1.34463		1.45236					1.37183		1.27711
b1034	ycdX	1.25168
b1035	ycdY		-1.29662
b1036	ycdZ
b1037	csgG	-2.64122	9.06631	7.58046				2.25198	-3.88338		-5.09744	1.86339	2.66137
b1038	csgF	-8.87588	8.01259	5.21013				1.98276	-8.65484		-15.3675
b1039	csgE	-6.5137	7.28496	5.16038				2.08352	-11.4444		-13.87
b1040	csgD	-5.37377	10.1562	7.2489	1.80038		2.27802	3.06461	-4.24849	2.22661	-4.00553	2.10094	2.77136
b1041	csgB		4.36386
b1042	csgA		2.91917	4.08676	2.022			2.26882
b1043	csgC
b1044	ymdA	-26.3171	-29.2776	-11.0239	-20.1143			-21.5158	-12.7741	-17.8861	-12.2621	-5.2763	-4.0769
b1045	ymdB				-1.70921
b1046	clsC		1.4644					1.50201	1.44263		1.76991
b1047	opgC	-2.11102	-2.19364	-1.52333	-1.96058	1.84171		-2.04546		-2.20878
b1048	opgG	1.67358			-1.39749
b1049	opgH			-1.28861	-1.32059
b1050	yceK	1.88703	2.39004	4.19923	1.81137			1.85906	2.17755	2.60937	2.95279		1.82244
b1051	msyB	2.56281	3.28158	4.48642				2.37527	2.47187	2.95075	3.33557
b1053	mdtG	7.28808	3.1771		2.75629	4.39796		2.35182	3.27786	3.82667	3.67121	2.01168
b1054	waaM	1.9348				2.94673
b1055	yceA	-2.31292	-3.93295		-1.8426			-1.45253		-1.41156		1.40113
b1056	yceI				-1.54539			-1.43053			-1.52999	-1.44054	-1.80024
b1057	yceJ
b1058	yceO
b1059	solA			1.54785							-1.96814
b1060	bssS
b1061	dinI	-2.16757	-3.48688		1.97102			-1.79668		-1.59024
b1062	pyrC	-2.7082	-4.59794	-1.99602	-4.0046					-1.46351
b1063	yceB	1.60723						1.52707	2.23664		3.45824
b1064	grxB	2.81958	3.15587	2.06441				2.11688	2.97882	1.91941	4.06774
b1065	mdtH	2.09219		2.48609				2.77955
b1066	rimJ
b1067	yceH	1.61916		1.57916
b1068	yceM	1.81011		1.38432									1.43754
b1069	murJ		-1.60463							-1.47458
b1070	flgN	-11.7539	-10.9986	-7.19781	-7.18925	-2.19553	-2.70121	-10.7207	-5.82026	-8.15934	-4.45434	-3.37261	-3.829
b1071	flgM	-12.3879	-11.7161	-4.87431	-7.55906	-2.01635	-2.43511	-12.0094	-6.05563	-7.07047	-5.17385	-3.18113	-3.07285
b1072	flgA	-24.0278	-32.5144	-5.50517	-16.6969			-27.2278	-21.7603	-6.69783	-28.9415	-2.74812	-3.53702
b1073	flgB	-153.465	-115.859	-5.47629	-27.6513			-56.7806	-45.7402	-6.55228	-62.5818	-2.68571	-3.53282
b1074	flgC	-138.48	-99.9379	-5.03908	-20.6265		-1.97482	-55.3508	-50.2432	-7.13012	-59.4741	-2.97754	-3.69127
b1075	flgD	-130.467	-121.826	-5.07319	-23.6836		-1.93954	-49.4054	-48.8527	-7.09313	-72.4079	-2.84349	-3.64129
b1076	flgE	-144.278	-90.8976	-4.90263	-24.0247			-40.8306	-39.4115	-6.90976	-61.2643	-3.29327	-3.7166
b1077	flgF	-106.654	-81.7342	-4.26569	-26.096			-38.7722	-46.04	-6.89941	-55.2056	-3.92572	-3.39438
b1078	flgG	-86.535	-69.9567	-5.05274	-21.1537		-1.97275	-34.7136	-33.2653	-6.73047	-41.8531	-3.69275	-3.57139
b1079	flgH	-50.069	-43.3498	-5.9849	-22.1461		-2.01455	-28.5761	-35.0786	-8.42343	-35.973	-3.41162	-3.91765
b1080	flgI	-30.98	-35.6128	-5.74266	-20.276		-1.90765	-31.9238	-35.0866	-7.34273	-23.6862	-3.41444	-3.72765
b1081	flgJ	-32.3551	-32.8537	-9.6708	-25.4863		-2.5461	-22.98	-21.4067	-8.85835	-30.735	-3.26993	-4.37767
b1082	flgK	-10.9859	-8.20626	-5.5272	-6.30522	-2.31531	-2.27994	-9.9647	-7.83728	-7.73476	-6.59873	-4.19789	-3.38967
b1083	flgL	-10.3388	-6.74981	-3.97077	-6.41961	-2.54893	-2.38763	-11.094	-7.17057	-6.9381	-6.24969	-4.52051	-3.46682
b1084	rne	1.43627			-1.95956
b1085	yceQ							-1.47165
b1086	rluC	-2.25871	-2.09416	-1.60262	-1.80861			-1.49536		-1.72498
b1087	yceF		1.69408	1.51313				1.61028	1.48269	1.44738	1.6441
b1088	yceD	-1.57263	-1.80146		-1.41012			-1.54255		-1.55823
b1089	rpmF	-1.78218	-2.12184	-1.42566	-1.59067			-1.70423		-1.61532
b1090	plsX	-1.52991		-1.83428	-1.27044				1.83521		2.34096
b1091	fabH								1.35824		1.5767
b1092	fabD								1.25384
b1093	fabG
b1094	acpP		-1.79965					-1.44449	-1.32988	-1.49276	-1.39376
b1095	fabF		-1.55164
b1096	pabC
b1097	yceG
b1098	tmk										1.35368
b1099	holB	1.36105
b1100	ycfH
b1101	ptsG	1.67473	-1.95065	-1.86352	-1.71729			-4.14695		-1.82505	-2.48217	-1.57663	-1.59091
b1102	fhuE	-2.89172	-3.00556	-2.04112	-4.39276				2.22032		2.53996		-2.37789
b1103	hinT			2.34278	1.56855				-1.50533	1.51293
b1104	ycfL		1.46564	1.91125						1.57804
b1105	lpoB		1.48744	1.9302				1.4164		1.48776
b1106	thiK				-1.37405				1.57413		1.53326
b1107	nagZ	1.42179	1.35831					1.44384	1.33715	1.33466	1.35842
b1108	ycfP		1.91294	1.68873	1.53207			1.44291		1.58925	1.48115
b1109	ndh	6.19888	2.47462		2.42737								1.88055
b1110	ycfJ			-2.03066				2.2136	3.77599		5.7172
b1111	ycfQ	-1.73901	1.47071	-1.58564		-3.13137		-1.63613	-1.55708	-1.60923	-1.6412	-1.62514	-1.65206
b1112	bhsA	8.38791	108.663	2.58819	18.0487	2.61659		3.05466		4.09335	3.08385	2.53108	2.58021
b1113	ycfS	2.23164				-3.00194
b1114	mfd		-1.48681	-1.51433	-1.23686				1.29573
b1115	ycfT	3.55016						2.67739			3.18034
b1116	lolC	1.43923
b1117	lolD	1.48564
b1118	lolE	1.55139			1.2759			1.28923		1.36112
b1119	nagK	1.85718		1.46764
b1120	cobB	1.40045						1.31409			-1.34823
b1121	ycfZ
b1122	ymfA			-2.99185
b1123	potD	-1.23719						-1.75029		-1.58735
b1124	potC	-2.23483	-1.99075	-2.67289	-1.98496			-1.51721		-1.41966
b1125	potB	-2.92839	-2.64357	-2.57733	-1.66089
b1126	potA	-2.28925	-2.10683	-2.27478	-1.57029			-1.3553		-1.41083
b1127	pepT	1.78536	1.84668	2.29534	1.68287			1.33428		1.62543
b1128	roxA	1.9535		1.40987	1.48514								1.44505
b1129	phoQ	1.542
b1130	phoP	1.36937			-1.22973
b1131	purB									-1.31807
b1132	hflD		-1.53901	-1.55005	-1.90229
b1133	mnmA		-1.293								1.34003	1.29523
b1134	nudJ				-1.4836			1.48113	1.55627		2.11753
b1135	rluE				-1.74428				1.76742		2.34591
b1136	icd		1.24513	1.3141	1.29429
b1137	ymfD
b1138	ymfE	2.1948	-2.70062			2.4324
b1139	lit	2.49418				2.88685				2.02934
b1140	intE
b1141	xisE
b1143	ymfI								-2.01997		-2.2303
b1144	ymfJ
b1145	cohE		-1.55858	-1.55846		-1.53082		-1.45018		-1.4416
b1146	croE	3.09786									3.66651
b1147	ymfL										4.17992
b1148	ymfM	4.29431	3.8305						3.31513		5.04763
b1150	ymfR
b1151	beeE							4.60493	4.26169	5.85349
b1152	jayE	4.23609
b1153	ymfQ	5.02156			5.28363			5.39715		5.04648	6.02493
b1154	stfP
b1155	tfaP
b1156	tfaE	4.34298	2.87473	2.97588				3.25556
b1157	stfE	6.12651	5.47467							5.22201
b1158	pinE										5.48013
b1159	mcrA								-1.99274
b1160	iraM
b1161	ycgX
b1162	bluR				-1.93817
b1163	bluF								-1.88891		-1.87466
b1164	ycgZ	2.64363	7.45433	4.23417	4.93972	5.74342	2.89204	2.20456		2.79618			3.07161
b1165	ymgA	4.2208	12.6384	6.96405	6.86778	6.51889	3.66774			3.82322
b1166	ariR	6.23189	20.1865	12.1042	9.30338	9.52342	3.61925			4.36942			4.08612
b1167	ymgC	8.22139	25.3732	20.1576	12.7857	13.0775				4.34315
b1168	ycgG
b1171	ymgD	-3.01184	-2.37767	-2.76813	-2.15143	-6.10512			4.12263	-3.0234	5.6112
b1172	ymgG	-3.1072	-2.75193	-3.01357	-3.63602	-9.33351	-3.23542		4.52375	-4.46102	5.30499
b1174	minE		-1.58572
b1175	minD	1.41274		1.43153	-1.29439
b1176	minC				-1.9097
b1177	ycgJ
b1178	pliG		1.4411								1.69625
b1179	ycgL	-1.45239	-1.71273		-1.31466						-1.42661
b1180	ycgM			2.5519	1.70214								1.86601
b1181	ycgN
b1182	hlyE		2.30417		2.74577
b1183	umuD	2.54682	3.05781	2.20947	11.9271
b1184	umuC	1.83333	1.61041		6.64732			2.0128			2.164
b1185	dsbB			1.61062
b1186	nhaB
b1187	fadR
b1188	ycgB	1.62552	4.67259	3.10781	2.51769			2.17752		2.91545	1.99705
b1189	dadA	2.64032	11.6709	4.24699				7.57101	1.85848	2.11825		2.08696	13.3035
b1190	dadX	2.26958	10.4697	3.93983				6.55381	1.50749	1.93101		2.26908	12.8682
b1191	cvrA	-1.28588	-1.89153	-1.95095	-2.16676	-1.37536				-1.46989			-1.44833
b1192	ldcA	1.68449
b1193	emtA	-1.96878	-1.9395		-1.81966			-1.54127	-1.35546	-1.30954	-1.50998		-1.40467
b1194	ycgR	-11.3328	-6.39548	-6.01312	-6.38766	-2.80276	-2.91867	-7.63663	-6.50566	-6.62333	-5.82388	-3.62788	-3.92637
b1195	ymgE		3.8814	4.30586	2.71213			2.13522		3.19429			3.16493
b1196	ycgY
b1197	treA	2.12403	4.78589	2.53899	1.59027			3.27928	2.3409	3.63109	3.15979		1.84611
b1198	dhaM	2.39979		-1.38774						-1.371	-1.32145		1.47919
b1199	dhaL	2.48828	-1.40243	-1.95288	-1.42893			-1.63349		-1.82677	-1.32097
b1200	dhaK	2.82747	-1.43143	-2.41659	-1.44962			-1.66318		-1.75715	-1.52607
b1201	dhaR	1.52188	1.53629
b1202	ycgV
b1203	ychF		-1.81712	-1.31049				-1.93657		-1.7975
b1204	pth		-1.55193
b1205	ychH	2.85631			1.86972				1.76745	2.26064
b1206	dauA	1.71494										1.71185
b1207	prs		-2.12185		-1.31321				1.37931		1.57134	1.56669
b1208	ispE		-1.4132		-1.38232				1.35659		1.37704
b1209	lolB				-1.45372				1.42243		1.61503
b1210	hemA	1.41295	1.45455		1.77008						1.54419		1.73354
b1211	prfA		1.43712		2.08714
b1212	prmC				1.73631
b1213	ychQ
b1214	ychA										1.52591
b1215	kdsA	1.49927
b1216	chaA	2.62739	-1.64988						1.90771		2.17164
b1217	chaB								2.49805	2.40744	3.65784
b1218	chaC	3.67642	2.52546	1.63876		4.07616	2.09838	2.17157	1.67459	2.1814	2.30673		1.77484
b1219	ychN		-1.40053	-1.31799
b1220	ychO	1.78999						1.57783	3.02434		4.18885
b1221	narL	1.90582	1.7859	2.02707	1.47959			1.48518		1.63951
b1222	narX	1.89646	1.62689							1.49561
b1223	narK
b1224	narG
b1225	narH	1.86634	1.8468		2.1617
b1226	narJ	2.65635		2.32143
b1227	narI	2.52983	2.17335	2.78256	2.6948
b1229	tpr
b1230	tyrV
b1231	tyrT
b1232	purU	-1.28262	-1.37961		-1.61336
b1233	ychJ		-1.73586
b1234	rssA	1.35479	2.02897	1.60534	1.2915			1.81794	1.33178	1.84071	1.49414		1.52257
b1235	rssB		2.68943	2.01421	1.54325			2.06279	1.48558	2.22811	1.92868		1.50095
b1236	galU		1.42379	1.84813	1.53988
b1237	hns		-1.37157		-3.04002				-1.80872		-1.61633
b1238	tdk	-1.70402	-2.37442	-1.9429	-1.56543
b1241	adhE	2.24323	2.56297						-1.32283		-1.39008	-2.16533
b1242	ychE
b1243	oppA	3.38311	4.19165	2.44035				1.76547					1.87799
b1244	oppB	2.01482	2.1851		-1.36016					-1.90672			1.64514
b1245	oppC	2.10957	2.49152					1.56247		-1.652			2.20125
b1246	oppD	2.31642	2.96117	1.64709				1.57665		-1.42711			2.32787
b1247	oppF	2.19848	2.73037	1.38103				1.55316		-1.37558			2.15192
b1248	yciU		-1.796		-1.51215
b1249	clsA	1.66761		1.48894
b1250	kch	-1.49357		-1.43579
b1251	yciI			1.91068
b1252	tonB	-2.35673	-1.83657	-1.43903	-3.31833				1.57663		1.47199		-1.56156
b1253	yciA	-2.47457	-2.68593		-2.33692
b1254	yciB
b1255	yciC		-1.47797
b1256	ompW		-3.05862	-2.61965							-2.24422
b1257	yciE		4.32933	3.94399	2.78939			2.85598	11.1269	2.48032	40.7213		4.05324
b1258	yciF		4.42259	2.6074				2.77051	10.2887	2.61476	30.5514		2.56939
b1259	yciG		6.92842	4.83041	2.49738			6.68654	40.2643	4.78595	94.0368		3.51504
b1260	trpA		-2.18026	-1.83893	-2.60124				-1.50349		-1.79847	-1.41585	5.58547
b1261	trpB		-1.9201	-1.68115	-2.34564						-1.77152	-1.5004	5.64464
b1262	trpC		-1.78707	-1.76355	-2.09199						-1.53928	-1.33805	5.41631
b1263	trpD		-2.72619	-2.22923	-3.24042				-1.50419	-1.44891	-1.68671	-1.65504	7.26551
b1264	trpE	-1.30181	-3.25476	-2.62923	-3.1917				-1.53722	-1.51129	-1.99103	-1.51694	7.08702
b1265	trpL
b1266	yciV
b1267	yciO	1.50495	1.45308						1.4902		1.66804
b1268	yciQ										1.52818
b1269	rluB	-2.68577	-2.64768	-1.86376	-2.06354			-1.91633
b1270	btuR
b1271	yciK			1.50133
b1272	sohB	1.29318
b1273	yciN	2.06307
b1274	topA		-1.19325
b1275	cysB		-2.01298
b1276	acnA		3.35674	1.5376	2.18704			2.21782	2.31742	2.70493	3.12577
b1277	ribA										1.61112
b1278	pgpB	1.66142							1.65252		1.58867
b1279	yciS	1.40729	-1.40985
b1280	yciM	1.71301
b1281	pyrF	-4.179	-6.73178	-1.729	-2.9813			-1.92086		-1.95737
b1282	yciH	-4.54147	-7.56321	-2.58523	-4.90249			-1.88663		-2.54887			-2.01962
b1283	osmB		4.04771	4.09885	1.91104		1.83214	5.60432	3.78783	3.4583	5.72992	1.98127	2.35611
b1284	yciT		1.34644	1.66944					-1.57255		-1.86948	1.34949	1.81344
b1285	gmr		2.54951	1.74737				1.7207		2.06814	1.63748
b1286	rnb	-1.50995	-1.95042							1.34802
b1287	yciW			-1.80716	4.1389				1.94009	2.95802	1.95205
b1288	fabI	1.65243	1.2589	1.52491		1.29074					1.3838
b1289	ycjD	2.29175
b1290	sapF
b1291	sapD	1.34356						1.32247
b1292	sapC
b1293	sapB
b1294	sapA	1.54835						1.44957
b1295	ymjA
b1296	puuP	-3.07394		-2.58878	-1.87621			-2.05978	-4.07116		-4.21049
b1297	puuA	-13.2464		-4.83103	-5.01957			-1.80896	-8.41696		-9.29037	-1.83423
b1298	puuD	-8.43362		-7.07267	-6.41329			-1.6764	-4.02907		-4.88751
b1299	puuR	-2.22975		-3.21624	-2.10592				-2.05674		-2.57258
b1300	puuC	-6.95298		-5.16714	-6.1656			-2.55705	-9.07898		-8.65925	-1.91674	-2.16058
b1301	puuB	-6.74241		-3.13586	-4.32547			-2.8441	-9.39325		-7.36081
b1302	puuE	-5.90885		-3.76873	-4.80739			-2.94653	-7.28325		-7.078		-2.28976
b1303	pspF
b1304	pspA				-2.38012		4.06935	-1.42802	1.8155		1.86517
b1305	pspB				-2.555
b1306	pspC
b1307	pspD
b1308	pspE	2.52515
b1309	ycjM
b1310	ycjN	4.46408
b1311	ycjO	13.3112	9.20444	4.10192	7.41647	7.04908		11.2123	9.86805	5.32027	10.1728		7.51912
b1312	ycjP	4.47045			3.38557						4.15907
b1313	ycjQ	1.99295
b1314	ycjR	2.72995
b1315	ycjS
b1316	ycjT	2.70069			2.06829			2.2975
b1317	ycjU	3.62877	3.39065
b1319	ompG										6.1165
b1320	ycjW		-2.26087		-1.74517			-2.1482		-1.71694
b1321	ycjX	2.41562	-1.53619								-1.95455
b1322	ycjF	2.04031	-1.72221								-2.14323
b1323	tyrR	1.62998	1.2593	1.34272	1.27079			1.49548		1.39509			1.35336
b1324	tpx	1.84492		1.9519
b1325	ycjG	1.87242		1.49343						1.48309
b1326	mpaA		1.41668	1.56476	1.39757			1.59414		1.40596
b1327	ycjY	2.20856	4.2695	2.02421	1.58863					1.5967	2.08609
b1328	pgrR
b1329	mppA		1.30488								-1.39926
b1330	ynaI		-1.58308	-1.71211					1.56977	-1.50578	1.57479
b1331	insH1
b1332	ynaJ	-2.15606	-1.82978	-1.69224
b1333	uspE	2.49235	1.59679	1.9422	1.5096			1.31839		1.45806
b1334	fnr	1.52995									1.22661
b1335	ogt
b1336	abgT
b1337	abgB
b1338	abgA	2.48534
b1339	abgR									-2.34091
b1340	smrA								1.97888		2.02775
b1341	ydaM	-1.87854	2.06085		-1.52481			1.70504	-2.7658	2.0322	-2.97093	-1.61825
b1342	ydaN	1.60127	1.4734	1.32793				1.38173		1.59439	1.40487
b1343	dbpA	-1.43126						1.91382	3.16291	1.65077	4.63267
b1344	ttcA	-2.7886	-2.84043	-1.73537	-2.21585			-1.94544		-1.80886
b1345	intR	-2.63058	-1.77285	-2.38882				-1.76882	-1.76776				-2.31917
b1346	ydaQ
b1347	rcbA
b1348	ralR
b1349	recT
b1350	recE	2.06414	2.21636	1.86817	2.11554
b1351	racC
b1352	kilR
b1353	sieB
b1355	ydaG
b1356	racR		-1.52409	-1.59918	-1.57498
b1357	ydaS
b1358	ydaT	7.15432	6.56701	4.84528	5.06245	3.61683		6.11473	4.76293	4.32688	9.88123	3.7243
b1359	ydaU		1.93451
b1360	ydaV	4.37205	2.96715	2.38702	2.70005			2.9864	2.55424	2.66694
b1361	ydaW	4.49534	3.54004		3.57792			3.01744	3.48495		3.21538
b1362	rzpR	10.7874	10.71	5.57696	8.21377			9.35966		6.63824	7.79455	6.18616	6.91914
b1363	trkG										1.7231
b1365	ynaK								2.98672			4.07896
b1366	ydaY
b1368	ynaA
b1370	insH1	2.9199
b1372	stfR	1.89654									2.28975
b1373	tfaR	4.09136	3.99415					3.62888
b1374	pinR
b1375	ynaE
b1376	uspF	1.46774	-1.5252	-1.68784	-1.66495	-1.73921
b1377	ompN
b1378	ydbK		2.02669	1.25508	2.81772	1.39293		1.54463	2.42165	1.37752	2.72066		1.50728
b1379	hslJ							1.72903	1.88591	1.43124	2.53118
b1380	ldhA	2.78626	1.85449	2.31826	2.20189			2.07587					1.73653
b1381	ydbH
b1382	ynbE
b1383	ydbL	-1.70907	-1.60161	-1.71689	-2.46253
b1384	feaR			-2.75491	-1.80796		-2.05283	-1.9648		-1.74632
b1385	feaB	2.00455	1.629	1.50439	1.5377
b1386	tynA	1.91385
b1387	paaZ	3.37931	3.342		3.82413						2.83633
b1388	paaA
b1389	paaB	7.22206			6.61287
b1390	paaC
b1391	paaD	7.50654	3.69162		3.98833			4.06022	4.34072	3.60817		4.29201
b1392	paaE	2.63674	2.2834		2.51303			2.54791			2.56897
b1393	paaF
b1394	paaG	2.58013
b1395	paaH	2.20494
b1396	paaI	3.2447			2.62737						3.05915
b1397	paaJ		1.61287
b1398	paaK				1.67034
b1399	paaX	1.74169	2.12403	1.64066	1.48283			1.42208	1.63584	1.59238	1.99027
b1400	paaY	1.52772	2.14837	1.68	1.69665			1.53959		1.55511	1.4722
b1402	insD1
b1403	insC1
b1404	insI1
b1406	ydbC		2.10808	1.67695	1.87325			1.63854		1.66996			1.63471
b1407	ydbD
b1408	ynbA										7.47255
b1409	ynbB	5.25028
b1410	ynbC	2.07306
b1411	ynbD	1.96601
b1412	azoR	1.50081	2.53105	2.27448	1.85388			1.50327			-1.68408		1.76644
b1413	hrpA	1.30165
b1414	ydcF								1.42509		1.4656
b1415	aldA		-1.40357	-1.85132				-5.36419		-2.00616	-2.28604	-2.1967	-2.74342
b1418	cybB		-1.39206		-2.03364				-1.40551	-1.34569	-1.71413
b1419	ydcA		-2.06908
b1420	mokB		-1.97665	-1.91879	-2.27738	-2.7709		-2.0759			-2.03568
b1421	trg	-4.88102	-7.10345	-5.6803	-4.77582	-3.00237	-3.01848	-7.5358	-4.977	-7.42179	-5.78669	-5.08958	-5.02516
b1422	ydcI	-3.43579		-1.54937							-1.82794
b1423	ydcJ	2.21814	2.45626	1.47622	2.01134			1.619		1.4605
b1424	opgD	1.27367
b1426	ydcH	4.11753			3.25745
b1427	rimL	1.57277	1.35236		1.51397					1.45225
b1428	ydcK	1.54564	3.57369	2.34905				2.77343	2.02855	3.12865	2.24036
b1429	tehA	1.67108	1.5867	1.41678
b1430	tehB	1.34657	1.64721	1.50507				1.34769
b1431	ydcL	3.29105	2.11113			1.85652	1.7226		-1.83004	-1.71064	-1.65605
b1432	insQ	1.47196						1.88509	1.63024	1.50223	1.63286
b1433	ydcO				3.78402				2.37867		2.10194
b1434	ydcN			-1.97662	1.91207						2.02899
b1435	ydcP	-2.025	-1.61507	-1.69664				-1.37918		-1.83412
b1436	yncJ	6.38635					6.89753		4.11572		3.87009
b1438	hicB
b1439	ydcR
b1440	ydcS	1.7503	2.17567	1.79289	1.57836
b1441	ydcT		2.7295	1.94605					1.95787
b1442	ydcU		2.13646
b1443	ydcV		2.34925
b1444	patD	2.1046	2.95863	2.79709	1.46857				1.43526
b1445	ydcX	-4.57974	-4.77409	-4.21541	-2.64563			-2.21433		-3.06939
b1446	ydcY	1.4378		1.59998			1.42254			1.41492
b1447	ydcZ							1.51053
b1448	mnaT			1.45895	1.58994			2.03123	-1.50209	1.94522	-2.01918
b1449	curA	2.76521	6.64871	3.98411	2.64492	1.63839		3.47565	2.71933	3.54089	3.78518		2.08468
b1450	mcbR		3.56034	1.76431				2.16502	2.90583	2.78799	4.61734
b1451	yncD			-1.51647		2.15095			2.09249		2.1524
b1452	yncE	-3.71992	-5.36954	-1.8994	-6.76039			-1.45713	2.36515		2.58877		-1.84211
b1453	ansP		-2.6679						2.48275		3.66398
b1454	yncG		3.29076	2.02693	2.19814			3.33619	3.67421	3.58752	4.99885
b1455	yncH										10.2757
b1456	rhsE	3.57568	3.05848		2.81348				2.99389		3.70138
b1457	ydcD
b1459	yncI
b1460	ydcC	3.40313			3.8233
b1461	pptA	1.57926
b1462	yddH		2.38504					2.25004		2.01369	2.00851
b1463	nhoA			1.47495	2.52517	1.60982
b1464	yddE	1.41843			1.30296			1.34325	1.36913		1.33337
b1465	narV	3.22974	5.51532	3.26949	2.86097			2.97244
b1466	narW	5.11149	8.29472	5.53311	3.30498			4.73641			2.95933
b1467	narY	5.09569	6.28549	4.46248	3.26897			2.66411		2.00731	1.76758
b1468	narZ	3.94523	6.37508	4.12892	3.39272			2.39143		1.96249			2.16682
b1469	narU	5.9374	11.9628	7.43689	7.08682			5.05766		2.54753	3.452		4.67746
b1471	yddK								4.15402
b1472	yddL
b1473	yddG	-1.64385
b1474	fdnG	3.88959	3.37115	1.87832	3.16709	2.45671		3.05907	3.14238	2.3188	3.93799	2.42333
b1475	fdnH	2.86777			2.36951
b1476	fdnI
b1477	yddM
b1478	adhP	1.76072	4.52484	4.58227	1.52934			3.42068	2.71088	2.66924	3.24586		2.05269
b1479	maeA	1.58782	-1.34419	-1.41401	-1.63988						1.30667
b1480	sra		3.58896					2.90304	4.42502	2.55912	6.27777
b1481	bdm							6.39524	47.5183		110.826
b1482	osmC	2.27432	7.91686	7.03035	2.00478			4.40796	4.14316	3.48791	5.71513		2.24834
b1483	ddpF	1.7283	2.35268	2.10682				2.38109	2.81194	2.50193	3.88645
b1484	ddpD
b1485	ddpC
b1486	ddpB
b1487	ddpA
b1488	ddpX			-2.57541
b1489	dosP	1.30439	2.54835	1.62003	1.47102			2.13682		2.15455
b1490	dosC		2.46298	1.75354	1.88144			1.64199	-1.40811	1.85614	-1.48392
b1491	yddW		-1.34909		-1.44357
b1492	gadC		2.73471			9.25476		16.2837		3.82826			2.46105
b1493	gadB		2.4977	2.0593		14.3659	2.41775	19.6822	2.03329	4.52565			3.71775
b1494	pqqL	-5.06512	-3.97928	-2.8161	-4.39081	-2.13572	-1.58936	-2.29019		-1.80342		-1.60936	-1.69594
b1495	yddB	-4.88214	-4.03566	-4.38159	-3.68907	-2.75089		-1.48656		-1.53492			-1.83895
b1496	yddA	-4.26568	-2.52707	-5.4027	-4.4625	-3.17781
b1497	ydeM
b1498	ydeN		-2.10327	-3.8494				-2.76048			-2.31575
b1499	ydeO								6.167		5.26211
b1500	safA
b1501	ydeP	2.4867	1.8961	1.83713								2.20109	2.12035
b1502	ydeQ	4.85808
b1503	ydeR	6.40651	5.82035
b1504	ydeS	5.76704
b1505	ydeT	3.90602
b1506	yneL
b1507	hipA
b1508	hipB		-1.73872
b1511	lsrK	2.9171	2.83135	2.46379	2.19646
b1512	lsrR	1.76687	1.53441	1.55669
b1513	lsrA	5.44034	4.47411	2.17359	3.28173			2.69053	3.10759	2.32515	3.8792
b1514	lsrC	6.38832	4.38894	2.60663	2.95941					3.50222
b1515	lsrD	3.67802			2.39603				2.78152		2.93098
b1516	lsrB	3.66936	2.46513	2.84704	1.95788
b1517	lsrF
b1518	lsrG
b1519	tam	1.69391	2.64937	1.80321				2.00546	2.67599	2.25913	3.17164
b1520	yneE							1.78111	1.56318	1.45553	1.77699
b1521	uxaB	2.03539	1.9962								2.36249
b1522	yneF
b1523	yneG
b1524	glsB		-1.45374
b1525	sad	2.44696	4.10968	3.03282	5.07413
b1526	yneJ		2.80063
b1527	yneK		3.24296
b1528	ydeA		1.76558	1.42036	1.48381	1.66851	1.52488	2.83216	1.4679	1.99695	1.99916	2.31743	1.91545
b1529	marC	1.90421	1.74365	1.45772	1.60655	1.65499			1.61035		1.70568
b1530	marR	3.47827	7.46642	-1.90101	7.82473	5.10705	2.24048				1.88175
b1531	marA	3.85266	8.6651		8.73914	5.39383	2.59088		1.77718		1.47326
b1532	marB	2.60363	4.06265		7.96708	5.23079
b1533	eamA								-1.36709		-1.64922
b1534	ydeE	1.75977	2.39884	1.65735				1.87564			1.56925		2.2279
b1535	ydeH	5.79164					2.7599	1.99234	3.24331		4.37208		2.05393
b1536	ydeI		6.23664	2.80176				5.44592	8.08036	3.35957	14.136		2.66493
b1537	ydeJ		3.26265					3.60199	2.6475	2.18851	4.41123
b1538	dcp	1.56707	1.6764
b1539	ydfG				-1.3604
b1540	rspR		-1.61021	-1.58444
b1541	ydfZ							5.55256
b1542	ydfI			1.92356
b1544	ydfK		5.71238
b1545	pinQ
b1546	tfaQ	8.45735	5.6626		5.86748						9.24135
b1547	stfQ	3.17115	3.13644		2.88173	2.84832				2.62343	3.87834
b1548	nohQ							3.97824
b1549	ydfO	5.34616	5.08808		5.8972	5.6728				6.34245
b1550	gnsB
b1551	ynfN
b1552	cspI
b1553	rzpQ	3.94226
b1554	rrrQ	6.83443	7.98704		5.75878			5.11615				5.34959
b1555	ydfR	4.90661						5.07416
b1556	essQ
b1557	cspB
b1558	cspF
b1559	quuQ
b1560	ydfU	5.00607						3.01021	3.65044		3.41228
b1561	rem
b1562	hokD	1.60548	1.73697
b1563	relE
b1564	relB			1.4348
b1565	ydfV	-2.43574	-2.81031	-2.94105
b1566	flxA	-14.4058	-9.87488	-8.07491	-8.8451	-4.80118	-3.52938	-11.924	-12.8987	-6.76808	-13.757	-4.2625	-4.48085
b1567	intK			-3.92726
b1568	ydfX	6.1504	3.36158					4.16558	4.4344	3.89603	5.4556
b1569	dicC	4.72537
b1570	dicA		-1.617	-2.06001	-1.59552
b1571	ydfA	3.98027
b1572	ydfB	3.0868
b1573	ydfC
b1574	dicF
b1575	dicB
b1576	ydfD
b1577	ydfE
b1578	insD1
b1579	intQ	2.45894	2.25389					3.31985	2.74596	3.38864
b1580	rspB			-2.57239				-2.75216		-2.92748
b1581	rspA	2.76957							2.82668
b1582	ynfA
b1583	ynfB	2.28929			-1.8131
b1584	speG	1.93232	-1.46459
b1585	ynfC										1.41027
b1586	ynfD	3.30266	2.80824					2.15722		3.18141	3.86424		2.59343
b1587	ynfE	1.69959								1.61444
b1588	ynfF		1.75548							1.59128
b1589	ynfG							2.43659
b1590	ynfH	1.68763
b1591	dmsD	1.46755
b1592	clcB	3.54643				3.55429
b1593	ynfK	2.31541
b1594	mlc	1.5742			-1.58575						-1.47096
b1595	ynfL
b1596	ynfM	2.69356			2.83125			1.56731	2.48781		2.21768
b1597	asr	138.413					17.4544
b1598	ydgD	1.49931	1.79891	1.47393				1.60689		1.65436
b1599	mdtI	4.78325	4.08855						3.88844	3.43968	5.63133	5.09434
b1600	mdtJ
b1601	tqsA	1.78125	-1.90817						1.60388
b1602	pntB	1.61092	-2.97727		-1.59134			-1.69349			-1.42177	-1.42401	-1.47932
b1603	pntA	1.42071	-3.05543		-1.65914			-1.61043			-1.4624	-1.43917	-1.66423
b1604	ydgH		-1.62434	-1.23353	-1.31063			-1.33565	-1.25495	-1.44318	-1.5489
b1605	ydgI										2.75998		2.96658
b1606	folM			1.46643
b1607	ydgC
b1608	rstA	2.31474			-1.46269				-1.47498		-2.26257
b1609	rstB	2.91349									-1.92603
b1610	tus	1.69414	1.49127		1.64086	1.62653
b1611	fumC	1.44	1.88963		2.88497	3.14823		-1.45055		1.50158
b1612	fumA	-1.36822			1.39048						-1.40465
b1613	manA	1.78375						1.55746	1.51447		1.70175		1.65514
b1614	ydgA	1.64122	2.00709	1.51359				1.97488		1.99166	1.75029
b1615	uidC
b1616	uidB	6.11989	4.702		3.58558				4.20345
b1617	uidA	5.08333	2.8862		3.43895				2.34319
b1618	uidR	1.99411	1.50522	1.49378				1.68108	1.76853	1.58261	1.78797
b1619	hdhA	2.69551	2.56527	2.68293				3.18676	1.92371	2.33924	2.82679
b1620	malI	2.09911	1.7628
b1621	malX	2.21756
b1622	malY	1.66444
b1623	add	2.99954	2.8623	1.79871	2.22192			-1.61312	2.28651		2.7178	1.58135
b1624	ydgJ	1.322		1.46754							-1.39315
b1625	cnu
b1626	ydgK		-1.48243	-1.49873	-1.46172			-1.45162
b1627	rsxA		-1.83729		-1.61738			-1.50698		-1.40892
b1628	rsxB		-1.91464					-1.53189
b1629	rsxC		-1.99059	-1.61716	-1.395							1.42334
b1630	rsxD		-1.966	-1.58085
b1631	rsxG		-2.2648
b1632	rsxE	-1.64504	-2.55255	-2.07727				-1.785		-1.6179	-1.54461
b1633	nth		-2.10391
b1634	dtpA	2.37898	2.64134										3.01893
b1635	gstA	2.47279	1.58761	1.75043				1.52153	1.51239	1.44578	1.62148
b1636	pdxY		-1.58187		-1.80889				1.38607
b1637	tyrS	1.44986		1.41935	1.72458			1.25342	1.3514
b1638	pdxH							1.47677
b1639	mliC								2.19087		2.94129
b1640	anmK	1.72036		1.47004
b1641	slyB	3.00724	1.83496	1.42928			1.38508	1.54367		1.38778
b1642	slyA
b1643	ydhI
b1644	ydhJ			-2.12671							2.0059
b1645	ydhK	1.69952	2.66389	1.65363	1.67593			1.88677	2.42801	2.44679	3.30238
b1646	sodC	1.76365	5.73366	3.87174	1.63991			2.80759	4.17684	3.81341	6.09129
b1647	ydhF	1.54959	1.98843	1.43266	1.35375			1.36526		1.45642
b1648	ydhL		2.6461					2.30455		3.20325
b1649	nemR		18.3996		12.2268
b1650	nemA	1.628	28.6985	2.1377	21.2687				-1.71055	1.73422	-1.7184
b1651	gloA		3.85963		2.8022					1.36781
b1652	rnt				1.7009
b1653	lhr
b1654	grxD
b1655	mepH		-2.56402		-2.61452			-1.58797		-1.62476	-1.95485
b1656	sodB	3.06982	1.61317						-1.69972
b1657	ydhP	-1.45155	6.06618	1.94651	6.92257
b1658	purR				-1.33562
b1659	ydhB
b1660	ydhC		-1.64749
b1661	cfa	1.74014	5.61049	3.49834	1.99105	1.62612	1.63577	3.67974	1.69699	3.55989	2.32925		1.75746
b1662	ribC
b1663	mdtK	1.81018	1.34757	2.91272	1.59092							1.70982	2.29358
b1664	ydhQ	2.80256	2.87005	2.55992				3.01422	2.28475	2.48556	2.86713	1.40393	1.91333
b1665	valV
b1666	valW
b1667	ydhR	1.91019
b1668	ydhS		3.64398	1.58718				3.08895	2.06149	2.77757	2.5635		1.66654
b1669	ydhT	1.81475						1.90092	2.41144
b1670	ydhU
b1671	ydhX	2.33781
b1672	ydhW	4.67509	2.96381		2.70114			2.86533
b1673	ydhV	3.8293	3.19146		3.08986			3.12991	3.56616	2.72414	2.76386
b1674	ydhY
b1675	ydhZ			2.76333
b1676	pykF	1.33926	1.60411
b1677	lpp	-1.56196		1.38104
b1678	ynhG	1.70124	4.30031	2.08585	2.00427			3.2405	2.48436	4.2321	3.65333		1.99295
b1679	sufE							1.84034	3.82311	1.91637	3.92208
b1680	sufS		1.7697		-1.43352			1.71342	3.17769	1.92367	3.08606
b1681	sufD		1.98491	1.48255		1.45691		1.87217	3.5213	2.05044	3.43472
b1682	sufC	-1.79542	1.54797	1.48507		1.39293		1.54512	3.0101	1.55302	3.38112		-1.57119
b1683	sufB	-1.45141	1.99654	1.60746		1.55052		1.83559	3.39531	2.01285	3.76355
b1684	sufA		1.64343	1.49085				1.70158	3.72797	1.95877	3.58531
b1685	ydiH	3.51422			1.9066	2.25516		3.69174	2.03379	2.76581	3.32055	2.42995
b1686	menI	1.63551							-1.57733		-2.14923
b1687	ydiJ	1.80212		1.28373					-1.58061		-2.05648
b1688	ydiK	2.18115		2.09183	1.54387	1.90391						1.74124	2.12404
b1689	ydiL	9.7384			5.24769
b1690	ydiM		6.51251	4.75926				7.06191	8.56873		10.3222	7.4022	7.84944
b1691	ydiN	5.26314							4.89474		5.54981
b1692	ydiB
b1693	aroD		1.49625	2.60263	1.85903				-1.65446		-2.20088
b1694	ydiF		2.48008
b1695	ydiO		3.22081		2.47514
b1696	ydiP	1.851
b1697	ydiQ	4.99307	3.85916	3.01272	4.1769				2.84324	3.02026	3.47	3.76437
b1698	ydiR	2.73878	1.90241
b1699	ydiS	3.21091	2.6509	2.24947	2.28547			2.54524
b1700	ydiT	5.4237	3.03251
b1701	fadK	2.82891	2.15651	2.12426	2.17352						2.53642
b1702	ppsA	1.84269		3.48302	1.28733			3.01374	1.67661	1.96754	2.03978	2.57803	1.54117
b1703	ppsR				-1.6896			1.37818			-1.40425
b1704	aroH		-2.77902		-2.56715				-1.31084		-1.38506		1.6649
b1705	ydiE								2.87494		4.10007
b1706	ydiU	2.00142	1.81768	1.73565				1.46612	2.8179	1.54191	3.35491	1.43195
b1707	ydiV		-1.49053						-2.79484		-2.09606
b1708	nlpC								-1.84893
b1709	btuD	1.50899	2.01222	1.4261				1.92616	2.27064	1.93769	2.90596
b1710	btuE	1.45319	2.70424	2.46155	1.85778			2.18962	2.38872	2.26409	3.78194		1.68425
b1711	btuC	1.48491	-1.83016		-1.68909
b1712	ihfA			1.5926
b1713	pheT	1.61072		1.20521	1.56633
b1714	pheS	1.39071	-1.61622					-1.33286		-1.29335	-1.28415
b1715	pheM
b1716	rplT		-2.00601
b1717	rpmI		-1.99085	-1.69176	-2.19228
b1718	infC		-1.2576		-1.23372
b1719	thrS	1.80387		1.30415					1.31367		1.35109
b1722	ydiY	-7.90496	-4.40477	-2.73755	-4.33483	-2.11229		-2.81357	-6.03025	-2.29896	-7.40813
b1723	pfkB	2.99226	4.1823	3.02735	1.49567	1.67724		3.39921	3.26626	2.82507	4.24204		2.02404
b1724	ydiZ		2.47884	1.55832				2.26657	1.70225	2.52376	2.04918
b1725	yniA	1.75313	3.51978	2.70867	1.68368			3.04808	2.27272	3.02222	3.1646		1.82568
b1726	yniB								1.43493		1.65082
b1727	yniC		-1.6598						-1.45131	-1.49484	-1.61269
b1728	ydjM				2.35926
b1729	ydjN				2.9811				-2.09244		-1.91816
b1730	ydjO				2.13703
b1731	cedA
b1732	katE	2.35261	7.06759	4.65708	1.54311			4.31822	6.12351	3.52026	9.15969
b1733	chbG	2.05046
b1734	chbF	1.69863
b1735	chbR
b1736	chbA
b1737	chbC		2.80836								2.46116	2.42684
b1738	chbB
b1739	osmE		2.71925					2.83067	4.57779	3.51465	6.6193
b1740	nadE	1.30802	1.58084	1.69129							1.28097
b1741	cho		-1.50517	-1.81533
b1742	ves	-9.37738	-9.74003	-5.70071	-6.76016	-3.05564	-2.96096	-9.80896	-6.0449	-8.61202	-5.20825	-4.26081	-4.71396
b1743	spy	23.6823	2.22479	2.01559	1.95762		16.9482		5.86818		8.29453
b1744	astE		5.98951		3.42838			2.28811		2.46323
b1745	astB		5.18837		2.49795					2.01877	1.93495
b1746	astD		6.86123	1.84059	3.07422	2.11536				2.56849
b1747	astA	-2.2662	6.23052		1.97785					2.43401
b1748	astC	-2.76183	8.07325		2.87493	1.84741		2.0937		3.05149
b1749	xthA	-1.33779
b1750	ydjX
b1751	ydjY
b1752	ydjZ	3.68661	3.32136	4.39468	3.2366			3.2689	2.76949		3.96827
b1753	ynjA
b1754	ynjB	1.78454		1.85698
b1755	ynjC	2.32645	1.99277		1.90741
b1756	ynjD
b1757	ynjE
b1758	ynjF
b1759	nudG	-2.39014	-3.56067	-2.53856	-2.77992	-2.0665	-1.9775	-3.37798	-3.06149	-3.31938	-4.17867	-2.01601	-2.00463
b1760	ynjH	-5.51906	-5.15005	-4.61428	-3.88761	-2.83721	-2.51038	-7.86585	-5.0267	-5.51851	-4.447	-5.31504	-3.64985
b1761	gdhA	-3.40509	-1.41493		-1.83602	1.4275			-1.72586	1.51497	-3.98325	-1.7822	-2.11214
b1762	ynjI	-2.29731	-2.21828	-2.45835	-2.02274								-2.26343
b1763	topB	1.61669	-1.48693	-1.34974					1.62352		1.95732
b1764	selD	1.86608	-1.22315						1.2548		1.35524
b1765	ydjA	1.9451
b1766	sppA	1.49397						1.33342				1.46911
b1767	ansA		-1.57179	-1.31968	-1.36278				-1.3651		-1.45156
b1768	pncA
b1769	ydjE
b1770	ydjF		-2.07234	-1.63679	-1.48264
b1771	ydjG
b1772	ydjH			-2.34436
b1773	ydjI
b1774	ydjJ								2.38842
b1775	ydjK	4.12456
b1776	ydjL										3.1291
b1777	yeaC							-1.49254
b1778	msrB
b1779	gapA	1.38602									-1.49098	-1.4646
b1780	yeaD		-4.01478	-4.3583	-5.60521	-1.40566	-1.52269	-3.09268		-2.17066	-1.5082	-2.07312	-1.76647
b1781	yeaE			1.5507
b1782	mipA	-1.31884	-1.53581		-1.39128			-1.36133	1.36506		1.4465
b1783	yeaG		7.93469	5.26077	2.28415			2.37711		3.24884
b1784	yeaH		4.99481	3.15279				2.26486		2.86191
b1785	yeaI	2.71243	3.37782						2.95599
b1786	yeaJ
b1787	yeaK	1.88137			-1.46874			1.49009
b1788	yoaI			-5.11255
b1789	yeaL				2.04453
b1790	yeaM	1.56763
b1791	yeaN	2.38498	1.82482						2.14469			2.07735
b1792	yeaO	2.68734	1.96615	2.01928						1.68181
b1793	yoaF	2.11526
b1794	yeaP	-1.47218	-1.75248	-1.40805	-1.75417				1.44444
b1795	yeaQ		2.24315	3.15262	1.78032			2.08802		2.56681	2.33401		2.27086
b1796	yoaG	5.65081
b1797	yeaR	3.13617	4.44289
b1798	leuE		3.26746					3.40745					5.47428
b1799	dmlR	1.47231	1.91935	1.42027						1.66602
b1800	dmlA			2.5692	2.19599
b1801	yeaV	4.63784	4.53322		3.87131				4.08182
b1802	yeaW	4.0031	2.55131		3.39658						2.88842
b1803	yeaX	2.17068	2.25257		2.11674
b1804	rnd		-1.78039	-1.62324	-1.65146					-1.42717
b1805	fadD	-1.58491			1.63774
b1806	yeaY
b1807	tsaB	-1.63182	-2.13618	-1.54876
b1808	yoaA				1.51078				1.82234		1.94516	1.48017
b1809	yoaB		-1.58095		-1.41934
b1810	yoaC		2.30052	2.05661	1.90657			1.9541		2.16627
b1811	yoaH
b1812	pabB								1.5291		1.64555
b1813	nudL	1.60271	1.62493					1.62125	1.82254		1.86235
b1814	sdaA	2.65963	3.31024	2.51721	2.56978			1.93597		1.52689			5.96483
b1815	yoaD	2.97399	3.87895	2.3209	2.3809			2.69036	3.25783	3.19006	4.05688
b1816	yoaE	1.44547		1.78706							1.31967
b1817	manX	3.37592	-1.5753	-1.6882		-1.5624		-3.68458	-1.28642	-1.43523	-2.75171	-2.38852	-2.09133
b1818	manY	3.31626	-1.55975					-3.00777	-1.40854		-2.61824	-2.10019	-1.57321
b1819	manZ	3.61063	-1.38266					-3.10577		-1.33345	-2.62347	-2.16034	-1.59186
b1820	yobD		-3.2293	-3.1463				-3.57988		-3.14737
b1821	mntP				2.16877
b1822	rlmA	-1.67767
b1823	cspC	-2.86931	-3.6437		-1.3944				-1.64596		-2.70814
b1824	yobF	-3.66759	-4.57983						-2.07304		-2.60275
b1825	yebO		-3.32167
b1826	mgrB		-2.50693
b1827	kdgR		-1.38306	-1.2879	-1.47687
b1828	yebQ	2.08432		-2.27456		2.61584
b1829	htpX	1.41826	-1.55859		-1.36535				1.42039		1.295
b1830	prc		-1.19562						1.21784		1.30307
b1831	proQ				-1.45626				1.41376		1.33102
b1832	msrC	-1.34271			-1.23052						1.24683
b1833	yebS	1.87893	1.46397			1.91293		1.58886		1.40883	1.40674
b1834	yebT	1.38913	1.59234	1.27202	1.35788	1.37367		1.6593		1.51655	1.50524
b1835	rsmF
b1836	yebV		1.69912	1.51581				6.45429	2.73033	4.02345	3.72094		2.3291
b1837	yebW
b1838	pphA		1.98734		2.4341			1.99936	2.2277	2.40989	2.61551
b1839	yebY		-1.68694	-1.79486						-1.47757	-1.84294
b1840	yebZ	2.13818
b1841	yobA	2.36166
b1842	holE		-2.44617	-1.64175	-2.57222
b1843	yobB	2.93274
b1844	exoX	2.06277	1.67504	2.08363	1.66482			1.40711		1.4293
b1845	ptrB	1.27702	1.98006	1.48096	1.32601			2.01644	1.82572	2.05353	2.06899
b1846	yebE	6.90374					3.09625		2.88679		2.97782
b1847	yebF							1.6458	2.32063	1.62368	3.50762		1.64365
b1848	yebG	-1.85389	-2.49559	-2.84007	1.83427				1.57444		1.54899
b1849	purT		-2.28943	-1.72988	-1.70317			-1.44694		-2.00358	-1.37693	1.41074
b1850	eda	1.63906			1.55184	1.59631					1.46994
b1851	edd	1.95961
b1852	zwf	2.73147	2.55098	2.05639	2.26025	1.76103		1.35832			-1.45602
b1853	yebK		-1.39022					-1.60557		-1.45299	-1.67083	-1.53306
b1854	pykA	2.0844	2.45813	2.28469	1.51817			1.41033
b1855	waaN			-1.40848					1.55267		1.49538
b1856	mepM	3.21647						1.56373	3.55522		4.04576
b1857	znuA		-1.66512	-1.42617					1.91466	-1.52137	1.96798
b1858	znuC
b1859	znuB
b1860	ruvB			1.87818	2.38279
b1861	ruvA				2.08218				1.6827		1.46944
b1862	yebB	4.67169	3.07547		4.26014			3.51634
b1863	ruvC	1.25873							-1.28032
b1864	yebC	1.29367							-1.34195		-1.39089
b1865	nudB	1.37645							-1.28678		-1.48203
b1866	aspS	2.15092			1.57585							1.28177
b1867	yecD	6.86221	1.92284	2.22684	2.11702			1.55736	1.56704		1.81937
b1868	yecE	3.7397
b1869	yecN	2.18753		1.71584								1.5844
b1870	cmoA	1.83816		1.32088								1.47477
b1871	cmoB	1.80446		1.57735
b1872	torZ	2.17469
b1873	torY	4.47276	3.02216
b1874	cutC	2.72627	1.59778	1.81147	1.81051				1.66291		1.79945
b1875	yecM	1.39364		1.58069	1.75315
b1876	argS	-1.35826	-1.28618	-1.25968								1.28792
b1877	yecT	-4.34157	-3.86228	-3.63176				-3.36597		-3.20536
b1878	flhE	-4.92032	-6.28983	-4.54242	-5.41307			-4.10436	-11.4201	-7.30088	-10.328	-2.99542
b1879	flhA	-7.41195	-12.0873	-3.78198	-10.4147		-1.85452	-11.4077	-14.7814	-5.76173	-10.1653	-3.09546	-2.89501
b1880	flhB	-15.0937	-25.9396	-5.53564	-16.3768			-18.3195	-16.1747	-6.646	-17.9314	-2.6979	-3.21371
b1881	cheZ	-7.46116	-4.83935	-2.8126	-3.75444	-2.7257	-2.01425	-6.48419	-4.3507	-6.29226	-3.71761	-4.0366	-2.86734
b1882	cheY	-8.00059	-5.45263	-3.8151	-5.14426	-2.95783	-2.57212	-7.26387	-4.8847	-6.3174	-4.12861	-4.02387	-3.90502
b1883	cheB	-7.4997	-6.70618	-5.32244	-6.21767	-3.07024	-2.54911	-7.75382	-5.04654	-7.74458	-4.99566	-4.18701	-3.9663
b1884	cheR	-7.45357	-9.52503	-5.94233	-6.24524	-2.94525	-2.48015	-8.38013	-4.46845	-8.71001	-3.69866	-4.85695	-3.26169
b1885	tap	-7.27641	-6.56612	-5.25642	-5.86031	-2.51383	-2.42769	-8.13189	-4.72388	-7.80892	-4.12997	-3.93901	-3.32955
b1886	tar	-8.74075	-7.2322	-6.19583	-6.00136	-2.36714	-2.34279	-7.75254	-5.70475	-6.66025	-5.0808	-3.90118	-3.35076
b1887	cheW	-6.5513	-4.63365	-3.87037	-4.61058	-2.58385	-2.32182	-5.05767	-5.20943	-5.49383	-5.35049	-3.28611	-3.34004
b1888	cheA	-6.08904	-5.46866	-3.88135	-4.21717	-2.67112	-2.3401	-6.63417	-5.02746	-6.45054	-4.94998	-3.46835	-2.97594
b1889	motB	-8.34245	-8.20735	-5.74286	-6.14096	-2.55636	-2.42862	-8.52925	-4.73054	-7.42395	-3.80616	-4.21483	-3.56316
b1890	motA	-10.6125	-9.59566	-4.80279	-5.97894	-2.41106	-2.27395	-9.31585	-5.60711	-8.39469	-3.92708	-3.97575	-2.92593
b1891	flhC	-2.31477	-3.52347		-2.79884			-5.10942	-5.13752	-2.25438	-9.83414		-1.8432
b1892	flhD	-2.78114	-5.23827	-1.50348	-2.86195		-1.56593	-6.53499	-5.55549	-2.2816	-19.1083	-1.69626	-1.96163
b1893	insB1
b1894	insA
b1895	uspC	2.24956		1.99755							2.08455
b1896	otsA	1.55604	6.35072	3.28567	1.67507			4.06789	6.67838	3.85544	10.3543
b1897	otsB		4.56675	1.85993				4.08495	7.90793	3.80838	12.7799
b1900	araG
b1901	araF
b1902	ftnB	4.44101	-3.98119		-2.11346	-4.35032				-4.15424
b1904	yecR	-13.4937	-7.03155	-9.63589	-8.79019		-4.03119	-16.1711	-12.4824	-8.0857	-10.9014	-3.55332	-5.51708
b1905	ftnA	1.54174		-1.96928	1.75496	-2.35271	-1.75043	-3.19298	-3.00761	-3.1461	-5.21648
b1906	yecH
b1907	tyrP	-3.46485	-3.02226	-2.263	-5.13991			1.64592			1.73735		2.10728
b1908	yecA	2.60063									-1.56072
b1909	leuZ
b1910	cysT
b1911	glyW
b1912	pgsA
b1913	uvrC	1.28848	1.34297		1.29987			1.50382	1.39916	1.39866	1.39619	1.43081	1.38333
b1914	uvrY			1.31644
b1915	yecF	-1.80582	-2.91403		-2.81236
b1916	sdiA					-2.28782
b1917	yecC				2.35711								-1.65587
b1918	yecS				3.0766
b1919	dcyD				2.55417					1.44952
b1920	fliY	-1.51403			2.25357					1.99256
b1921	fliZ	-27.7085	-10.7027	-7.26429	-14.7607	-2.20752	-2.75716	-17.5493	-16.8572	-8.40242	-18.8412	-3.69829	-5.1003
b1922	fliA	-38.6877	-21.1331	-6.75569	-16.8468		-1.98834	-25.6124	-16.4243	-7.8683	-22.1196	-3.18491	-3.33707
b1923	fliC	-5.71648	-2.91196	-2.04995	-2.60671			-5.20494	-3.92647	-5.2421	-3.43591	-2.72776
b1924	fliD	-17.8469	-11.8394	-9.70004	-10.5017	-3.07472	-3.18884	-12.6104	-9.20242	-11.1041	-8.55006	-4.2957	-4.66801
b1925	fliS	-27.7461	-16.998	-8.18036	-10.1158	-2.99498	-2.86837	-13.2151	-10.3049	-9.89788	-9.08122	-4.30219	-4.49182
b1926	fliT	-19.7295	-12.2935	-6.95314	-8.55377	-3.2528	-3.53838	-12.8241	-10.1338	-10.4082	-9.73498	-4.7469	-4.17599
b1927	amyA		2.31544	1.8555				1.59612		1.46308	1.50514
b1928	yedD	1.51642		1.73362									1.66344
b1929	yedE	-2.44774	-3.31831	-1.84749	-1.50766			-2.13342		-1.7632	-1.91279
b1930	yedF	-3.46261	-4.66352	-2.98948				-2.72517		-2.24697	-2.02153
b1931	yedK	2.50097	4.91286	3.00231	2.84155			4.23473		5.45774	3.68327
b1932	yedL	-4.46396	-3.87166	-4.35942	-5.73189	-2.05489	-2.59804	-2.85173	-5.89359	-2.06571	-3.47219		-2.8722
b1936	intG	-13.6263	-26.8469	-19.0408	-12.2545			-18.6484	-31.3785	-8.19953	-9.93941	-3.26737	-5.10592
b1937	fliE	-42.5731	-41.2248	-8.57844	-29.8043		-2.07463	-43.3884	-41.2018	-13.1033	-74.3827	-3.24708	-3.53363
b1938	fliF	-53.1344	-48.3408	-5.20683	-29.6569			-37.294	-41.9971	-8.37524	-52.7478	-3.14243	-3.04656
b1939	fliG	-40.5053	-53.3007	-5.59416	-31.6763		-1.85059	-49.6369	-41.0311	-7.52962	-45.7725	-3.40113	-3.33341
b1940	fliH	-38.0185	-35.3987	-4.80205	-32.615			-30.5976	-28.4101	-7.3702	-23.2475	-3.66368	-2.85152
b1941	fliI	-34.179	-42.9738	-5.34585	-28.4116			-30.5937	-32.9633	-7.79583	-25.5738	-3.30221	-3.69251
b1942	fliJ	-43.8506	-33.4084	-9.79487	-20.4961		-2.44117	-27.7437	-25.3664	-5.96129	-24.6011	-3.6596	-5.66464
b1943	fliK	-20.7765	-26.3678	-8.26127	-29.6922		-2.3068	-28.3561	-22.0397	-9.85033	-32.3546	-3.75587	-3.97611
b1944	fliL	-36.4566	-47.0822	-6.15155	-33.732			-35.2068	-28.8053	-10.1192	-26.3188	-3.09346	-3.62201
b1945	fliM	-36.9286	-57.8966	-6.71212	-32.1981			-35.8048	-26.4888	-9.30435	-35.3615	-3.90343	-3.73391
b1946	fliN	-40.0922	-36.2527	-7.30122	-23.3283			-25.5291	-33.982	-12.0691	-27.9781	-3.17826	-3.71561
b1947	fliO	-13.0346	-15.3921	-9.40966	-15.6816			-19.7835	-32.9834	-11.1461	-10.6296	-4.23257	-4.15848
b1948	fliP	-14.5742	-20.1626	-7.68164	-16.9208			-15.2233	-21.0029	-12.8577	-14.7893	-3.55072	-3.17725
b1949	fliQ	-7.51073	-24.6495	-10.8728	-14.5408			-14.7102	-25.4872	-8.61198	-17.1634	-3.0303	-3.90855
b1950	fliR	-4.78997	-7.31087	-7.12406	-6.41985		-2.52789	-4.74028	-3.02682	-5.2774	-2.20088	-2.62066	-2.80785
b1951	rcsA	-5.54096	-4.36042	-2.75124	-3.22702				3.37252	-3.25013	5.63312
b1952	dsrB			1.76105
b1953	yodD	1.77928	3.28272	4.23273	2.41085			2.23098	2.22365	2.95363	3.6988		3.1873
b1954	dsrA
b1955	yedP	1.86687	4.7957	3.03233	2.20911			2.92536	2.27018	3.46315	2.8019		1.8044
b1956	yedQ	1.97447	2.48134	1.59527	1.67601			2.15156	2.12522	1.76	2.55094
b1957	yodC	2.02288	3.5882	2.04151				3.04037	1.78953	2.8259	1.9263		2.18767
b1958	yedI	1.33504	1.89979	1.41353	1.47766			1.37435		1.66356			1.49723
b1959	yedA	2.51269	3.03894		3.26487	5.04958				3.87604
b1960	vsr
b1961	dcm	1.34041						1.43484	1.62535		1.61027
b1962	yedJ		1.75669	1.72386				2.49316	1.61714	2.09843	2.53431	1.64834	1.85773
b1963	yedR		1.74093	1.72188				2.84316		2.17267	2.31138	1.82125	2.16779
b1967	hchA	2.4019	9.70187	7.36987				2.55139		3.32673	2.73278
b1968	yedV	-1.53292
b1969	yedW				-1.72185
b1970	hiuH		-2.04451				-3.51906	-2.96211	-2.69131	-2.30851		-2.71723	-4.11107
b1971	yedY	2.01463	2.56569	2.60558	1.81953			1.82268		1.77449
b1972	yedZ		1.8931	2.38051
b1973	zinT
b1974	yodB			-3.37182	-5.21662					-6.83218
b1975	serU
b1976	mtfA		-1.44545					-1.57866		-1.47665
b1977	asnT
b1978	yeeJ
b1981	shiA	-1.42482						1.35031		1.40864
b1982	amn	2.42759	2.10472	1.91872				1.42427		1.56214
b1983	yeeN	-1.35963	-1.72744	-1.65869		-1.48881		-1.35735	-1.44213				-1.623
b1984	asnW
b1985	yeeO	1.98	1.9769		3.39186			2.31316	1.73763	1.89204	2.04166	1.61324
b1986	asnU
b1987	cbl		-2.77983		10.8586
b1988	nac	-5.32443	-5.62584	-9.04403	-6.01797	-2.58177	-2.73276	-5.23296	-6.64878	-2.4729	-5.41885		-2.3172
b1989	asnV
b1990	erfK	1.51443	1.48116					1.66427		1.67824	1.66384
b1991	cobT	1.39859									-1.54296
b1992	cobS	1.42277							-1.37365		-1.6521
b1993	cobU
b1994	insH1	1.92571
b1996	insD1
b1997	insC1
b1999	yeeP	2.26258
b2000	flu			-2.33301	-2.20759
b2001	yeeR
b2002	yeeS	5.45584	3.29417	2.6611				4.44102					3.2867
b2003	yeeT	4.48797
b2004	cbeA	2.81654	2.40966
b2005	cbtA	4.37557	2.99941		2.68777
b2006	yeeW		4.45405		5.00767			5.30265		5.11315
b2007	yeeX	1.51944									-1.69517
b2008	yeeA	1.49316	1.66288	1.53621	1.6083
b2009	sbmC	1.6404	2.37186	1.65577	1.90828
b2010	dacD	2.10755
b2011	sbcB	1.56125							1.58195		1.55762
b2012	yeeD	2.24706	1.94336	-1.75869	2.62702	2.50676			-1.69761	2.88177	-1.79976
b2013	yeeE	2.85558	2.67558	-2.02812	2.36948	2.68417		1.54496	-1.4775	3.22137
b2014	plaP	-5.39391	-8.35728	-1.80332	-1.48588	1.62614		-3.79556	-3.90929	-2.44838	-5.21472
b2015	yeeY	1.80476	1.96648	1.77311	1.66518			1.71401		2.12098
b2016	yeeZ	1.843	1.71784	1.59767				1.46544		1.57716			1.4108
b2017	yefM	1.45451
b2018	hisL
b2019	hisG	-1.93438	-3.36887	-4.3372	-1.90954					-1.65473	-1.36812
b2020	hisD	-1.55564	-2.37874	-3.09	-1.57893					-1.51401	-1.34895
b2021	hisC	-1.4791	-2.97375	-3.17643	-1.56679					-1.5411
b2022	hisB	-1.31316	-2.4254	-2.18465	-1.34989					-1.46118	-1.30686
b2023	hisH	-1.50217	-2.70771	-1.88485	-1.37886					-1.43871
b2024	hisA	-1.56071	-2.57244	-2.02691	-1.7331					-1.41546	-1.30689
b2025	hisF	-1.66188	-2.95384	-1.82897
b2026	hisI	-1.54036	-2.58936	-3.10093	-2.00629						-1.52263
b2027	wzzB	-3.02182	-1.99368	-1.36547	-1.48463	-1.98182		-1.70334		-1.63027
b2028	ugd	-2.37837	-2.33486	-2.29979	-2.55031				2.97748		4.25311
b2029	gnd		1.64308	2.41263				1.43898			1.29658	1.29685	1.38215
b2030	insH1
b2032	wbbK	-1.45852	-1.80375		-1.49344
b2033	wbbJ	-2.28189	-2.3045	-1.81901	-1.39585	-1.53547				-1.40877
b2034	wbbI	-2.06524	-2.27199	-1.79742	-1.57446	-1.60189					-1.32784
b2035	wbbH	-1.59677	-2.04414
b2036	glf	-1.53089	-1.96613	-1.4709	-1.6663	-1.57229			-1.30497		-1.30801
b2037	wzxB	-1.94674	-1.97447			-1.47863
b2038	rfbC	-2.3931	-2.59744	-1.6028					-1.72498
b2039	rfbA	-2.45658	-2.37093	-1.57905	-1.69311	-1.78347		-1.39611	-1.63079	-1.4248	-1.62239
b2040	rfbD	-2.48997	-2.09307	-1.53687	-1.86535	-1.76162			-1.49488	-1.43839	-1.33424
b2041	rfbB	-2.26949	-2.1756	-1.72462	-1.74479	-1.735			-1.43598	-1.48172	-1.45867		-1.42655
b2042	wcaN	-1.73595	-1.67819		-1.38477	-1.469					1.52954
b2043	wcaM								1.71378		2.31617
b2044	wcaL	2.17438							2.33006		3.4051
b2045	wcaK	4.18314	2.90734		3.11206			3.36014	6.85704	2.19747	7.69941	2.51425
b2046	wzxC	5.35752	4.68371	2.54649	3.45131	3.20963		4.34739	9.20233	2.93091	12.9122
b2047	wcaJ	2.77548	2.36028		2.51914				7.64432		6.70387
b2048	cpsG	2.56152	2.71607						4.83543		7.0384
b2049	cpsB	3.96076			2.32591			2.6354	6.84012		9.01442
b2050	wcaI								5.02218		6.52514
b2051	wcaH	7.55582	5.39211		4.76531			4.71589	19.247		31.1935
b2052	wcaG								8.17334		10.0962
b2053	gmd								10.8631		13.0327
b2054	wcaF								7.40751		10.9265
b2055	wcaE	5.48693			4.86001			4.51202	23.9145		39.0389
b2056	wcaD				4.97427			5.27411	16.9675		27.8211
b2057	wcaC	4.79397	3.05735		2.40208			3.15499	14.5335		16.6853
b2058	wcaB	3.0619							5.37061		6.44193
b2059	wcaA	2.61561						2.81616	12.0341		17.547
b2060	wzc	3.66533	3.82593		3.76156			5.05166	25.3831		36.5321	3.96491
b2061	wzb	6.31537						5.73743	19.6241		36.2189
b2062	wza							4.5917	27.7803		40.8506
b2063	yegH	2.28808	1.71729	1.44091				2.01491		1.63235	1.46134	1.44654
b2064	asmA	1.60135							1.41762
b2065	dcd	1.77285		1.70683
b2066	udk	-1.46565	-2.28626
b2067	yegE	-1.57315			1.4469						1.3961
b2068	alkA	1.81985		1.82858
b2069	yegD	-1.69427	-1.69878					-1.94744
b2070	yegI	2.51713	1.92567						1.93543		1.98139
b2071	yegJ
b2072	yegK	9.07457	9.00341		6.72192			6.84177	8.21111	4.19493	7.90776	6.43559	6.36734
b2073	yegL		3.9613								6.97006
b2074	mdtA	5.39854
b2075	mdtB	3.9239
b2076	mdtC	4.60982
b2077	mdtD	8.33568	1.74566		1.72223	3.91198
b2078	baeS	6.83041		1.64354	1.8628	3.3666
b2079	baeR	1.71779
b2080	yegP	1.46872	3.89576	2.81597				2.68567		2.32756
b2081	yegQ	-2.01982	1.36587	-1.71258	1.26767
b2082	ogrK			-2.1291						-2.62552
[truncated: 2,485 more rows]

## Sheet: FDR
False discovery rate values for each gene in terms of differential gene expression testing.
Gene no.	Gene	Butanol	Butyrolactone	Butanediol	Furfural	Decanoic acid	Geraniol	Acetate	Itaconic acid	Levulinic acid	Succinic acid	Serine	Threonine
b0001	thrL	0.0890282	0.142052	0.810234	0.175981	0.608722	0.75682	0.33427	0.426578	0.493945	0.138555	0.243656	0.775472
b0002	thrA	1.21662e-07	0.185703	0.329512	0.237998	0.309987	0.954514	0.000248014	0.00419966	8.68847e-07	9.33795e-13	3.67197e-20	3.61802e-19
b0003	thrB	5.91832e-11	0.000251103	0.00448507	2.24449e-13	0.681414	0.813673	0.155778	7.62973e-05	0.00594748	2.60825e-24	1.39963e-20	1.35808e-36
b0004	thrC	1.85832e-14	0.00021434	0.00228818	1.0897e-07	0.1964	0.632583	0.014065	7.64024e-06	0.0142378	5.83013e-29	1.08813e-23	8.04014e-45
b0005	yaaX	0.469298	9.57763e-09	6.48657e-10	1.56757e-06	0.456499	9.69843e-06	0.0783425	0.0984837	0.493106	0.00212648	0.00357119	1.56085e-09
b0006	yaaA	0.00693222	0.22431	0.376815	0.00726824	0.836798	0.853842	0.695809	0.641305	0.0436006	0.813566	0.181285	0.985554
b0007	yaaJ	1.0203e-05	4.63609e-06	0.25664	0.0036066	0.878498	0.207028	0.00168249	0.0117435	0.0254597	2.01709e-05	0.00840689	0.0571526
b0008	talB	1.02525e-05	0.034822	0.275692	0.408239	0.963118	0.980938	0.206901	0.0127123	0.0291048	0.0482431	0.696271	0.636298
b0009	mog	0.180805	0.0312666	0.112802	0.8532	0.925289	0.879475	0.180276	0.363457	0.152306	0.00520363	0.459009	0.678759
b0010	yaaH	0.716311	0.0108278	0.619166	0.663031	0.490041	0.150711	0.39392	0.789769	0.639067	0.473828	0.602167	0.978549
b0011	yaaW	0.184312	0.163573	0.595245	0.52846	0.773897	0.491311	0.55624	0.581948	0.853309	0.35291	0.528456	0.930147
b0013	yaaI	0.0486773	0.00366716	0.722607	0.0314411	0.101084	0.816525	0.201337	0.337718	0.611615	0.0556146	0.371019	0.740848
b0014	dnaK	9.61802e-09	0.00095369	0.0036741	0.0678287	0.584389	0.599109	0.384889	0.00403544	0.0432597	7.07137e-05	0.535339	0.0745518
b0015	dnaJ	4.48556e-05	4.22402e-08	0.233186	0.430913	0.905124	0.859093	0.0324734	0.00186198	0.590569	1.10262e-07	0.241516	0.141047
b0016	insL1	0.0904119	0.207144	0.917539	0.248325	0.61746	0.643401	0.432183	0.385849	0.562942	0.0958687	0.263545	0.634943
b0018	mokC	0.000114899	0.000256076	0.873917	0.00900342	0.159103	0.713174	0.046698	0.0795744	0.550471	0.569681	0.0443744	0.560627
b0019	nhaA	0.137116	1.08552e-08	5.38752e-05	5.07003e-09	0.331323	0.823534	0.000204916	0.140819	0.0108202	0.000273424	0.524576	0.0745654
b0020	nhaR	0.149815	0.659497	0.790067	0.959281	0.750043	0.999382	0.024515	0.954942	0.0356015	0.200771	0.469585	0.963714
b0021	insB1	0.0743241	0.209171	0.896347	0.297005	0.623606	0.661541	0.431992	0.337718	0.542306	0.0930819	0.251614	0.654314
b0022	insA	0.0812094	0.302817	0.905504	0.298339	0.623169	0.661541	0.459018	0.389784	0.545785	0.126444	0.252199	0.627146
b0023	rpsT	2.79577e-28	6.85487e-28	7.86241e-08	2.90103e-08	0.748572	0.787118	7.20029e-07	0.172667	0.000164385	0.636754	0.780187	0.468099
b0024	yaaY	4.36925e-07	0.000217475	0.0129044	7.51367e-05	0.0423524	0.683712	5.90152e-05	0.436565	0.00543909	0.00087959	0.0786004	0.178881
b0025	ribF	0.125843	0.934558	0.769216	0.0828079	0.264889	0.81338	0.335072	0.695586	0.327879	0.893728	0.663786	0.057091
b0026	ileS	3.04032e-06	2.12946e-09	2.68825e-07	0.000101401	0.933948	0.776211	0.264029	0.165914	0.265432	0.0238167	6.29553e-05	0.0178421
b0027	lspA	0.148984	0.875953	0.000315388	0.00566826	0.97808	0.915418	0.990664	0.973174	0.971891	0.925363	0.0821487	0.495213
b0028	fkpB	0.322508	0.773968	0.0127561	0.115952	0.732947	0.730424	0.893808	0.523349	0.619985	0.153054	0.445743	0.669586
b0029	ispH	0.217523	0.684631	0.0115919	0.0259188	0.563386	0.844602	0.261427	0.820817	0.931555	0.569681	0.449691	0.499886
b0030	rihC	0.13328	1.69753e-14	1.33101e-05	0.326255	0.824126	0.0416607	3.54467e-14	0.0365582	0.00212866	0.0258962	0.0111599	6.0196e-05
b0031	dapB	8.77526e-16	9.66303e-24	0.00334368	1.22999e-06	0.919147	0.694087	0.0280146	0.950353	0.924038	9.00505e-07	2.90448e-10	0.167905
b0032	carA	1.75153e-54	1.11284e-75	2.68711e-15	1.82889e-49	0.813201	0.40147	0.0303175	0.0996865	5.16112e-05	0.0957339	0.16745	0.649796
b0033	carB	6.71621e-46	2.32351e-58	2.739e-14	1.59407e-34	0.826641	0.511484	0.0039095	0.744552	0.000113087	0.71955	0.103842	0.91791
b0034	caiF	1.83937e-25	2.47469e-34	3.46546e-29	7.09476e-35	0.0576378	0.12823	2.08753e-07	0.352918	2.08421e-12	0.870697	0.274809	0.0373061
b0035	caiE	0.0349487	0.192762	0.895333	0.744649	0.167727	0.620512	0.0856667	0.331679	0.429456	0.0394819	0.127386	0.792496
b0036	caiD	0.0570495	0.10918	0.365307	0.125064	0.871887	0.926011	0.0625673	0.0921386	0.664652	0.00233556	0.504623	0.772809
b0037	caiC	0.299187	0.831364	0.179409	0.434758	0.751079	0.101013	0.18985	0.488581	0.802374	0.892681	0.398765	0.471851
b0038	caiB	5.09423e-08	9.38976e-07	8.17606e-06	5.75197e-08	0.0356487	0.244717	5.14422e-06	0.00679859	0.0732368	0.00487766	3.22003e-05	0.0384804
b0039	caiA	0.0269827	0.354095	0.0711885	0.235012	0.0287775	0.826329	0.715023	0.746044	0.0244108	0.714964	0.936289	0.838884
b0040	caiT	5.65443e-06	0.000584604	0.256785	4.60141e-05	0.400915	0.642159	0.000213143	0.00209176	0.00101142	0.0754816	0.0687482	0.169365
b0041	fixA	0.0309328	0.00131398	0.990075	0.00435082	0.907037	0.980938	0.232793	0.096113	0.132246	0.148763	0.96082	0.344968
b0042	fixB	0.0122282	0.000139822	0.0359107	8.63283e-06	0.346206	0.162885	0.0237895	0.361752	0.157841	0.0501434	0.126781	0.0602052
b0043	fixC	0.90034	0.879286	0.0011843	0.556192	0.0825744	0.302726	0.285026	0.174478	0.0433687	0.852755	0.659078	0.0214636
b0044	fixX	0.234584	0.308638	0.491691	0.00791654	0.868111	0.844128	0.48608	0.412076	0.202482	0.0137417	0.145516	0.34089
b0045	yaaU	5.37221e-06	1.74144e-05	0.281771	0.000701844	0.200717	0.672995	0.00248945	0.141803	0.0138966	0.00607317	0.0881791	0.597873
b0046	kefF	0.00665829	0.0643162	0.71963	0.865871	0.490041	0.668565	0.288709	0.565364	0.283362	0.870892	0.754248	0.322844
b0047	kefC	0.165685	3.82013e-07	2.05393e-05	0.000527328	0.654379	0.624762	0.220761	0.305919	0.543437	0.156717	0.717461	0.0645433
b0048	folA	1.12351e-15	1.97986e-06	0.00345312	0.00273987	0.048381	0.204651	0.00190796	0.000275475	6.30253e-06	5.15915e-06	0.337215	0.00030396
b0049	apaH	0.657282	0.060093	0.874436	0.0125599	0.20331	0.969365	0.00895874	0.0221569	0.477743	0.0267896	0.971069	0.640515
b0050	apaG	0.123374	0.00222816	0.999767	0.0457186	0.291975	0.941064	1.70404e-05	0.000525528	0.0531393	0.00425063	0.462334	0.679394
b0051	rsmA	0.960054	0.810826	0.00577811	0.943124	0.480653	0.936919	0.0030532	1.05137e-07	0.336648	4.7496e-07	0.321843	0.539695
b0052	pdxA	0.706096	0.00018413	4.10321e-09	5.42511e-07	0.657503	0.580056	0.509414	0.00776798	0.94316	0.0203886	0.437645	0.105137
b0053	surA	1.1024e-11	0.00155346	0.003875	0.0109304	0.546089	0.27116	0.0562117	0.698842	0.9948	0.925363	0.191234	0.163551
b0054	lptD	0.11396	2.42343e-08	0.0252112	0.0188442	0.813847	0.86255	0.0085609	0.413064	0.135856	0.735819	0.64542	0.460801
b0055	djlA	0.518611	0.668641	0.177472	0.0726913	0.653644	0.64492	0.42109	0.911476	0.0437974	0.728722	0.542943	0.911872
b0058	rluA	2.84363e-05	0.149865	0.00346461	5.21631e-07	0.597376	0.757575	0.99517	0.145488	0.538565	0.793212	0.842426	0.511448
b0059	rapA	9.30527e-05	0.000730959	2.96545e-05	1.58696e-11	0.79642	0.988319	0.60308	0.311813	0.0138688	0.886561	0.0391744	0.0123316
b0060	polB	0.35607	2.59423e-06	0.0697694	9.78888e-18	0.864167	0.936487	0.00104721	1.67905e-09	0.000609107	4.81273e-21	0.462792	0.536611
b0061	araD	0.086605	0.00320958	0.894942	0.0870461	0.0637521	0.998008	0.238263	0.261664	0.782857	0.58994	0.331478	0.845687
b0062	araA	0.000730314	0.000198215	0.0798901	0.000447262	0.224589	0.63765	0.0806293	0.0113823	0.694975	0.00408598	0.419969	0.195518
b0063	araB	0.170984	0.0299002	0.606741	0.130208	0.953365	0.661541	0.579996	0.0779747	0.437001	0.382822	0.476285	0.513538
b0064	araC	0.254456	1.78715e-12	0.513938	0.517178	0.624034	0.521618	0.00167173	0.00935837	0.794078	0.935928	0.792682	0.693775
b0065	yabI	0.0178805	0.052986	0.0456224	0.298339	0.438915	0.268526	0.534828	0.000743237	0.88913	0.000312667	0.424968	0.317484
b0066	thiQ	0.02193	2.76814e-05	1.51346e-05	0.000212388	0.772664	0.324163	0.0809301	0.254988	0.00046102	0.631667	0.190632	0.180103
b0067	thiP	0.345294	0.00201418	0.038942	0.255378	0.708284	0.892099	0.307442	0.0743761	0.000228245	0.0156905	0.501436	0.86768
b0068	thiB	4.66527e-06	2.78269e-05	0.0249264	0.000144798	0.752272	0.100097	0.00198617	0.140731	2.87177e-06	0.559496	0.844228	0.37648
b0069	sgrR	0.00965431	0.73387	0.0229396	0.0615761	0.313637	0.412294	0.201337	0.295239	0.36001	0.493968	0.591488	0.755366
b0070	setA	0.523152	0.580663	0.971692	0.147863	0.22535	0.776211	0.191363	0.639689	0.0118594	0.545435	0.659078	0.134394
b0071	leuD	2.59575e-08	5.94755e-14	1.65742e-06	0.388145	0.457592	0.985088	0.0223503	0.000652884	1.47349e-05	2.9631e-12	0.000231241	0.644308
b0072	leuC	0.233581	5.55813e-16	1.38994e-07	0.461153	0.564297	0.887357	0.0102876	0.0414369	2.87923e-06	9.49731e-07	0.000106741	0.87458
b0073	leuB	0.00169487	2.13474e-11	0.00647053	0.0969701	0.536454	0.910606	0.0906779	0.0581861	0.00015978	1.67295e-09	4.49304e-05	0.846112
b0074	leuA	0.000451832	3.53944e-19	0.0064048	0.351746	0.725505	0.628566	0.029893	0.345503	0.00014784	1.55561e-06	1.275e-05	0.90808
b0075	leuL	0.169094	0.222736	0.701652	0.236706	0.65341	0.84178	0.475455	0.479852	0.633083	0.181842	0.268063	0.872152
b0076	leuO	0.0203679	7.98093e-06	0.00490397	0.184429	0.981576	0.769947	0.402501	0.942696	0.201247	0.537653	0.331478	0.0582307
b0077	ilvI	8.42131e-05	0.40894	0.000395254	0.743634	0.133868	0.307405	0.569636	2.36299e-06	0.313956	2.01256e-08	0.668595	9.0209e-07
b0078	ilvH	0.215893	0.00834696	0.395724	0.0280104	0.0179308	0.985088	0.486406	0.000248333	0.981223	9.0566e-06	0.113013	5.68184e-10
b0080	cra	0.144898	0.00618648	0.840887	0.0272957	0.857364	0.970762	0.306468	0.0347823	0.0299029	1.9121e-08	0.293366	0.841884
b0081	mraZ	0.00905135	0.0454674	0.151803	0.659946	0.695341	0.506591	0.0719991	0.00282095	0.0163417	0.143103	0.241862	0.991261
b0082	rsmH	1.85746e-08	0.289415	0.0256534	0.730183	0.977311	0.280303	0.324117	0.0128246	0.615925	0.198056	0.144629	0.134394
b0083	ftsL	0.00194453	0.328649	0.0192912	0.314823	0.937067	0.624762	0.386088	0.0129869	0.227223	0.56621	0.0779805	0.0424717
b0084	ftsI	0.000588475	0.0279627	0.614125	0.768587	0.957625	0.765731	0.0979661	0.781174	0.103881	0.350941	0.494088	0.993492
b0085	murE	8.32209e-14	8.79037e-05	0.000327458	0.0163544	0.694171	0.666653	0.000495816	0.525647	0.000241698	0.757541	0.0219023	0.0951762
b0086	murF	7.95123e-12	0.000822501	0.0485448	0.131282	0.608722	0.624762	0.000236972	0.0623744	0.00995122	0.616703	0.0666096	0.221438
b0087	mraY	9.87284e-05	0.561562	0.278403	0.178727	0.624034	0.869616	0.0245525	0.915074	0.49142	0.615455	0.154647	0.125871
b0088	murD	9.63707e-09	0.322835	0.0269804	0.0148948	0.460997	0.321611	0.0386489	0.119531	0.0853595	0.767232	0.215958	0.0283421
b0089	ftsW	8.87813e-09	0.554462	0.280939	0.0178577	0.359861	0.291277	0.0206126	0.060971	0.254263	0.329184	0.424271	0.019929
b0090	murG	0.000145569	0.93856	0.101481	0.00015753	0.355726	0.710083	0.257489	0.248631	0.954273	0.879125	0.955938	0.852764
b0091	murC	1.4135e-07	0.249	0.780614	0.917523	0.770849	0.247739	0.11254	0.221788	0.372431	0.275211	0.802796	0.677762
b0092	ddlB	0.0254225	0.94921	0.783662	0.533073	0.83419	0.814538	0.46281	0.896883	0.725374	0.186247	0.91026	0.843289
b0093	ftsQ	0.0348583	0.224907	0.853153	0.689358	0.711989	0.956425	0.694839	0.379571	0.562942	0.878377	0.952779	0.502347
b0094	ftsA	5.39652e-11	0.000112169	2.10106e-08	3.88393e-06	0.929789	0.202882	0.0498415	0.441076	0.096926	0.563125	0.903595	0.277496
b0095	ftsZ	5.95288e-34	1.56935e-07	8.95192e-20	2.5069e-05	0.0355745	0.0244704	0.00270742	0.462741	0.280181	0.606873	0.364086	0.00394101
b0096	lpxC	3.1031e-13	0.075277	0.0136466	1.20601e-06	1.21713e-07	0.00165765	0.436289	2.13305e-06	0.997963	1.20537e-13	0.800786	0.00772799
b0097	secM	0.00255208	0.256874	0.0325352	0.00257063	0.934282	0.75169	0.762602	0.087324	0.421154	0.885331	0.611148	0.0681116
b0098	secA	6.16759e-19	0.555699	0.00286869	0.0012353	0.869064	0.787118	0.364151	0.0335347	0.85109	0.0612565	0.887973	0.595536
b0099	mutT	0.00176616	0.000104434	0.000318871	0.000211741	0.530063	0.209283	0.00450315	0.309836	0.0246526	0.882762	0.335077	0.00592152
b0101	yacG	0.760774	0.82384	0.997791	0.484447	0.561359	0.77599	0.795738	0.362304	0.439873	0.435953	0.977242	0.67659
b0102	zapD	0.32298	0.138818	0.0741039	0.184544	0.435225	0.219426	0.406419	0.648796	0.997211	0.631867	0.613865	0.741556
b0103	coaE	0.00197393	7.01591e-07	0.193985	0.130534	0.874257	0.889192	0.339848	0.942696	0.161288	0.875143	0.402069	0.82257
b0104	guaC	4.48896e-20	3.05693e-35	0.0023499	0.00411322	0.63135	0.613852	1.26524e-06	0.00194564	2.29589e-05	0.00456885	0.796241	0.792252
b0106	hofC	0.216683	0.628286	0.00219345	0.646971	0.987129	0.743084	0.336185	0.38848	0.664652	0.490219	0.426006	0.23798
b0107	hofB	5.4988e-06	0.151202	0.341909	0.157403	0.983324	0.880599	0.172876	0.392699	0.74242	0.224129	0.745936	0.853065
b0108	ppdD	0.00265348	0.333212	0.628252	0.0569423	0.657503	0.969649	0.0181669	0.32004	0.934997	0.232009	0.891844	0.832918
b0109	nadC	0.527759	0.287187	0.379103	0.422921	0.791042	0.981068	0.809971	0.00070193	0.0486051	6.93883e-06	0.892338	0.313834
b0110	ampD	2.2843e-07	0.00131392	0.0260165	0.147269	0.28178	0.870074	0.175365	0.870826	0.426579	0.668411	0.808248	0.764239
b0111	ampE	7.00696e-09	0.000981362	7.41759e-07	1.60711e-05	0.765074	0.760151	0.188221	0.7835	0.755691	0.248081	0.998915	0.173312
b0112	aroP	9.12306e-11	7.92989e-19	0.173112	2.79464e-40	0.856314	0.662689	0.0120512	1.10484e-10	0.000891503	6.30631e-15	0.732152	0.776311
b0113	pdhR	5.95766e-12	0.898668	1.54791e-06	0.732361	0.346963	0.66551	0.00718104	6.07371e-06	0.34009	1.90572e-08	0.136452	0.0205182
b0114	aceE	4.37143e-39	3.22452e-19	0.0134081	4.0344e-17	0.232154	0.0484958	3.6782e-19	0.0292211	0.00314623	0.243294	2.91394e-09	9.65992e-08
b0115	aceF	6.4405e-59	1.40313e-28	0.0269594	3.12182e-18	0.143589	0.00697715	1.41605e-20	0.00153109	0.0019312	0.000173294	1.03139e-10	2.5079e-07
b0116	lpd	3.42697e-12	7.9513e-10	0.250683	2.7425e-11	0.390124	0.437097	6.88104e-08	0.00259039	0.00797269	0.275115	0.33792	0.531664
b0117	yacH	6.39015e-32	1.28492e-10	0.00487367	0.000186586	2.27098e-39	0.0737591	0.00330543	0.0034398	0.490767	0.00495569	0.836679	0.025824
b0118	acnB	0.0832253	0.152242	0.00255918	0.0152117	0.43982	0.806536	0.622322	0.0816702	0.0172851	0.000707659	0.591065	0.347297
b0119	yacL	0.0111656	0.0487216	0.736476	0.566081	0.192348	0.956425	0.533578	0.96359	0.453063	0.19279	0.966912	0.775472
b0120	speD	5.80956e-14	4.05677e-29	7.10589e-41	1.02272e-21	0.0794209	0.00252597	1.39136e-21	0.179836	3.62737e-17	0.0189746	0.62678	0.000190887
b0121	speE	5.92867e-10	3.08241e-20	7.96217e-24	3.65441e-21	0.083151	0.0953844	2.0528e-14	0.0541734	3.41864e-10	0.00651624	0.20389	0.0305498
b0122	yacC	0.17111	0.919637	0.521563	0.931034	0.765539	0.623787	0.175986	0.453208	0.368306	0.801225	0.352802	0.700635
b0123	cueO	3.23086e-11	3.33036e-05	3.71107e-05	8.17534e-19	0.386714	0.981582	0.0312359	0.184465	8.86262e-07	0.0697072	3.99564e-21	1.34366e-26
b0124	gcd	5.64432e-79	7.57517e-38	0.222987	4.83168e-11	1.40856e-13	0.000213769	3.85474e-34	0.0229523	8.58449e-24	0.80081	1.63887e-12	5.31307e-22
b0125	hpt	0.10166	0.379349	0.701652	0.219476	0.837203	0.900325	0.858815	0.561898	0.192952	0.106057	0.690237	0.947001
b0126	can	1.77687e-08	0.0220633	0.537137	0.0685003	0.041831	0.239505	1.06542e-12	7.10517e-05	9.30547e-08	0.0509041	0.577968	0.449714
b0127	yadG	4.11371e-22	2.98274e-09	2.98141e-06	8.33697e-16	3.771e-22	0.231615	0.70652	0.00779351	0.749076	0.00370228	0.815147	0.410147
b0128	yadH	3.78058e-11	4.63609e-06	1.613e-06	1.82103e-13	1.06304e-11	0.336902	0.817367	0.0633385	0.626985	0.122033	0.906916	0.640019
b0129	yadI	0.0201602	0.404891	0.429305	0.0443976	0.437453	0.422481	0.908201	0.688735	0.423887	0.12319	0.576595	0.87583
b0130	yadE	0.0207521	0.00218543	0.789083	0.00206145	0.349403	0.604906	0.0243437	0.00160731	0.406792	1.16375e-06	0.65395	0.636298
b0131	panD	3.62734e-06	0.518157	0.506286	0.279969	0.0265712	0.694087	0.363013	0.0342421	0.460147	4.78202e-08	0.0366217	0.233169
b0132	yadD	0.513614	0.16903	0.87437	0.0528266	0.239324	0.156927	0.363013	0.355903	0.0355	0.00166294	0.57404	0.104067
b0133	panC	0.000912993	0.732794	5.583e-07	0.000204723	0.719026	0.84178	0.247788	0.245036	0.353965	0.197557	0.47754	0.686053
b0134	panB	3.9418e-09	0.379349	0.123978	0.375822	0.395684	0.811039	0.0182423	0.540505	0.00670388	0.390651	0.602969	0.538648
b0135	yadC	0.443723	0.24536	0.787587	0.179854	0.661906	0.632972	0.340217	0.0129859	0.534197	0.820391	0.750743	0.674241
b0136	yadK	0.00449502	0.00272712	0.0472085	0.0595846	0.430594	0.970762	0.0710322	0.158222	0.370008	0.0310653	0.385098	0.583057
b0137	yadL	0.384706	0.626182	0.930477	0.928876	0.617185	0.506391	0.549256	0.744552	0.875902	0.88898	0.976807	0.623836
b0138	yadM	0.000112964	0.122544	0.99436	0.447907	0.0124607	0.196669	0.264029	0.700953	0.903368	0.615461	0.364831	0.813896
b0139	htrE	0.521987	0.819202	0.104298	0.989206	0.15484	0.72568	0.297019	0.341059	0.962092	0.564765	0.310166	0.215238
b0140	yadV	0.182728	0.646079	0.353768	0.0565612	0.732274	0.987958	0.736121	0.442682	0.296798	0.747656	0.998915	0.525875
b0141	yadN	0.0393191	0.0220499	0.859703	0.0640618	0.59907	0.833577	0.750031	0.0952968	0.23631	0.164752	0.0608722	0.746633
b0142	folK	3.80811e-07	2.6767e-11	1.3767e-11	1.13554e-08	0.895841	0.706314	0.102764	0.153246	0.215267	0.11062	0.937042	0.192717
b0143	pcnB	1.88728e-07	8.69706e-15	1.90162e-12	1.57533e-14	0.20331	0.451768	0.00449136	0.0310787	0.0193464	0.0104903	0.66912	0.339384
b0144	gluQ	0.000577761	0.556161	0.874193	0.472414	0.333603	0.715283	0.608421	0.21476	0.99213	0.575554	0.627032	0.579574
b0145	dksA	0.974885	0.00628754	0.0359301	1.70786e-06	0.722193	0.409129	0.261689	0.991841	0.968345	0.470301	0.536407	0.885015
b0146	sfsA	0.873751	0.000155999	0.948133	0.577663	0.695341	0.767667	0.122601	0.21696	0.015614	0.0700352	0.386675	0.534554
b0147	ligT	0.542986	0.881576	0.930477	0.0782365	0.985931	0.989082	0.849463	0.642859	0.725887	0.240298	0.912908	0.891701
b0148	hrpB	3.7426e-08	0.0880565	0.0967623	0.0120602	0.609133	0.632127	0.72905	0.133665	0.914617	0.000624075	0.238722	0.0543294
b0149	mrcB	0.00218862	0.0686152	0.000774191	4.66913e-08	0.985931	0.949243	0.950688	3.63008e-06	0.311129	0.0235461	0.0729388	0.0624601
b0150	fhuA	4.95097e-85	1.59338e-26	0.00418511	1.8509e-54	0.156341	0.624762	0.176971	0.119161	0.105412	0.222384	0.965217	3.74703e-06
b0151	fhuC	3.11025e-13	1.8917e-15	0.0138681	2.32867e-17	0.171022	0.983113	0.219998	0.00301039	0.479355	0.00215757	0.929338	0.0571526
b0152	fhuD	9.16046e-13	5.67954e-12	0.00102725	7.58948e-14	0.241096	0.760461	0.196915	0.0822331	0.218208	0.116775	0.189194	0.0347362
b0153	fhuB	1.07856e-06	1.73196e-07	0.308205	0.000153156	0.122273	0.577972	0.742731	0.0187585	0.988437	0.0434619	0.931915	0.0993679
b0154	hemL	1.01952e-28	0.0875204	4.54934e-15	1.58546e-07	0.960555	0.303254	0.037036	0.589452	0.212497	0.399488	0.373739	0.365035
b0155	clcA	3.35724e-17	2.62624e-09	0.00458476	0.00835842	0.907821	0.422481	0.000420382	0.334864	0.0047588	0.849178	0.425574	0.223489
b0156	erpA	0.0283847	0.0601032	0.000443858	0.00043344	0.0580684	0.0542359	0.331735	0.794516	0.821684	0.786281	0.350387	0.139769
b0157	yadS	0.096871	0.000165162	0.00569557	0.0369906	0.247651	0.620512	0.000187043	0.0691837	0.00452125	0.166454	0.867588	0.786441
b0158	btuF	0.535416	0.00096647	0.000392221	0.106053	0.0595183	0.944389	0.141118	0.877245	0.00396372	0.459131	0.630297	0.0897374
b0159	mtn	0.00131295	0.00203953	0.00110587	0.00299566	0.6944	0.332158	0.36396	0.257925	0.747698	0.350626	0.304464	0.97135
b0160	dgt	0.000213482	0.0845749	0.24097	0.199753	0.817052	0.970762	0.228835	0.0504484	0.0120853	0.00593113	0.13922	0.342978
b0161	degP	6.61431e-87	5.0371e-07	1.83538e-07	0.0016052	0.000387598	8.90164e-08	0.156045	0.000111182	0.000194323	6.52413e-10	0.169366	0.323638
b0162	cdaR	0.374923	0.0411284	0.000155031	0.174415	0.102556	0.0128418	0.0247095	0.524856	0.0368572	0.585673	0.00876869	0.000854213
b0163	yaeH	0.00256851	0.000735311	2.36328e-06	2.49492e-10	0.0746589	0.927507	0.478834	0.000442119	0.983018	0.000135262	0.00869578	0.82257
b0164	yaeI	0.318557	0.00272343	3.13743e-08	0.00243297	0.490026	0.503564	0.260298	0.568742	0.089187	0.196402	0.000392884	0.0302707
b0166	dapD	4.77454e-06	8.07081e-06	0.17807	0.558789	0.782158	0.839174	0.0312938	0.000252092	0.360946	3.0374e-14	0.000179307	0.567022
b0167	glnD	0.222978	0.300601	0.429305	0.159893	0.99131	0.885461	0.957275	0.159018	0.328835	0.057203	0.258367	0.90808
b0168	map	8.47726e-09	5.8616e-06	0.00156431	0.0014653	0.242762	0.628975	0.60308	0.903028	0.257593	0.0178107	0.671988	0.339603
b0169	rpsB	1.21552e-22	1.85608e-10	3.01226e-08	1.2702e-15	0.917697	0.874738	0.014626	0.458896	5.91186e-06	0.421004	0.546728	0.888298
b0170	tsf	4.27743e-09	0.00303744	0.0977154	0.0324233	0.657503	0.956425	0.0451025	0.173332	9.57154e-05	0.735064	0.792682	0.810743
b0171	pyrH	6.07251e-10	9.34512e-21	9.54963e-05	2.79448e-21	0.793261	0.8808	0.130923	0.506216	0.000126943	0.0489958	0.101169	0.0503015
b0172	frr	0.0156318	0.0380848	0.0670893	0.323092	0.647644	0.361147	0.506525	0.987754	0.653255	0.033098	0.872013	0.395372
b0173	dxr	0.0110697	2.30972e-05	4.04806e-05	4.7588e-10	0.692361	0.217541	0.00142895	0.147941	0.000580433	0.0287574	0.881384	0.0673872
b0174	ispU	1.9292e-11	1.21481e-10	3.44643e-07	1.38836e-14	0.213271	0.317685	0.0431634	0.949064	0.00136628	0.286388	0.88265	0.000375223
b0175	cdsA	1.80314e-05	0.000889388	0.665429	0.10586	0.902756	0.97687	0.141011	0.507847	0.0381952	0.545772	0.761616	0.44628
b0176	rseP	0.697825	0.856563	0.336607	0.397899	0.630411	0.734293	0.700387	0.911476	0.182878	0.778503	0.787733	0.191006
b0177	bamA	0.217975	0.0417544	0.520067	0.00428545	0.817052	0.328903	0.320421	0.0469473	0.602538	0.00417902	0.446209	0.45116
b0178	skp	2.94292e-23	0.00255477	0.000136698	0.000121052	0.0986639	0.00134926	6.38396e-05	0.066447	0.272148	0.0196938	0.419371	0.0291191
b0179	lpxD	1.06462e-06	0.0245583	0.547972	0.0201587	0.445902	0.154047	0.000549404	0.0248033	0.369899	0.221685	0.0666096	0.114361
b0180	fabZ	0.912701	0.290738	0.752775	0.747194	0.614321	0.991434	0.491673	0.154725	0.57069	0.0513797	0.674764	0.276215
b0181	lpxA	0.620951	0.894664	0.0034909	0.000340499	0.979794	0.806536	0.0907782	0.0545753	0.215534	0.0147866	0.366861	0.413106
b0182	lpxB	2.8083e-06	0.23366	0.108994	0.0891261	0.740297	0.963008	0.553637	2.81994e-06	0.997835	8.68817e-05	0.0730377	0.37267
b0183	rnhB	0.0900374	0.995397	0.940152	0.357158	0.98159	0.817816	0.79053	0.199589	0.909271	0.0671129	0.508805	0.778019
b0184	dnaE	0.112721	0.144035	0.0864275	0.000800742	0.989469	0.989082	0.201715	0.705018	0.435186	0.922719	0.262854	0.549135
b0185	accA	0.284476	0.665503	0.352614	0.0381469	0.919366	0.910424	0.160147	0.422474	0.0958112	0.313296	0.48502	0.62952
b0186	ldcC	4.46767e-09	2.63292e-19	0.0257056	2.00686e-05	0.669406	0.362944	2.71463e-15	1.9488e-08	3.73638e-13	4.25752e-18	0.345209	0.0379592
b0187	yaeR	0.235599	0.00157174	0.165222	0.263122	0.72342	0.830145	0.000408512	0.0103979	0.0805037	0.0191715	0.572478	0.918017
b0188	tilS	0.0889068	0.205817	0.0484403	0.733226	0.0663752	0.866013	0.0149001	0.257544	0.678579	0.000516844	0.723245	0.393237
b0189	rof	0.197758	0.0756216	0.000440194	3.51055e-05	0.697536	0.825751	0.360564	0.127843	0.0957091	0.616703	0.0459856	0.233169
b0190	yaeQ	0.0334102	0.270455	0.36583	0.513501	0.424394	0.364069	0.828288	0.297662	0.786446	0.313122	0.906373	0.223489
b0191	arfB	0.0291069	0.118519	0.114649	0.249906	0.824014	0.817816	0.182469	0.00101121	0.831626	2.47853e-05	0.709519	0.90023
b0192	nlpE	0.000447399	8.13108e-06	4.50233e-09	1.08659e-07	0.484773	0.0872428	4.58868e-05	2.11986e-10	4.4852e-06	6.29869e-10	0.544427	0.061571
b0193	yaeF	0.932846	0.981088	0.554017	0.503281	0.389234	0.904874	0.881933	0.898424	0.632581	0.376571	0.501436	0.0659553
b0194	proS	0.39036	0.23443	0.617625	0.0408373	0.651441	0.606853	0.64916	1.80404e-05	0.0970655	2.37436e-07	0.243222	0.542338
b0195	tsaA	0.97329	0.0915633	0.664464	0.521463	0.981576	0.881035	0.648594	0.441076	0.36001	0.530126	0.866562	0.46828
b0196	rcsF	0.103578	0.921923	0.71423	0.0225614	0.826804	0.624762	0.576153	0.0866018	0.667535	0.0054582	0.792682	0.335966
b0197	metQ	4.75104e-14	0.0888073	0.0738776	0.876643	0.00294782	0.474894	0.0161284	0.00936547	0.178479	0.000287059	0.921181	0.803722
b0198	metI	2.78445e-11	0.264053	0.000873437	0.760181	0.0953703	0.608822	0.000853267	0.205226	0.262502	0.36805	0.0429059	0.0370179
b0199	metN	1.81775e-11	0.264723	5.2323e-07	0.997547	0.157677	0.335195	0.00790795	0.620261	0.340388	0.926061	0.0200165	0.0113183
b0200	gmhB	0.000244762	0.419393	0.735093	0.281812	0.765285	0.988377	0.0711228	0.850523	0.477743	0.4302	0.642558	0.842722
b0202	ileV	0.10712	0.148126	0.789083	0.254315	0.624034	0.787118	0.397897	0.42108	0.544712	0.166454	0.20994	0.772925
b0203	alaV	0.10559	0.123926	0.929443	0.182467	0.546089	0.814538	0.394344	0.437645	0.64243	0.275856	0.256264	0.623836
b0205	rrfH	0.0963138	0.14541	0.833114	0.200597	0.482635	0.769947	0.457586	0.427676	0.694975	0.288582	0.269635	0.554829
b0206	aspU	0.0937451	0.123181	0.859703	0.164307	0.479148	0.810799	0.398213	0.336641	0.664652	0.296606	0.260786	0.601882
b0207	dkgB	0.00183093	1.31189e-164	1.60936e-14	0.513501	0.925289	0.959172	0.00360446	1.22961e-09	6.76376e-11	1.31075e-05	0.556848	0.228533
b0208	yafC	0.00203932	0.0530724	0.74912	0.536102	0.874068	0.461611	0.940058	0.625774	0.416297	0.100134	0.841408	0.911965
b0209	yafD	0.00155665	2.57698e-07	2.91925e-05	0.0929279	0.177593	0.121993	7.86389e-10	0.0655887	1.28835e-06	0.311889	0.71934	0.00825912
b0210	yafE	0.0970919	0.98542	0.680728	0.337203	0.265092	0.46459	0.552272	0.25828	0.423278	0.925363	0.334599	0.727439
b0211	mltD	1.93863e-08	6.24158e-06	6.22258e-14	1.20668e-23	0.985931	0.853738	3.62134e-28	0.128434	2.30355e-16	0.469913	0.37401	0.748401
b0212	gloB	0.0156178	0.133721	0.503234	0.957788	0.805283	0.301758	0.0139219	0.00417015	0.43441	0.0127622	0.00396373	0.000604594
b0213	yafS	0.0133843	0.835092	0.475862	0.580835	0.35364	0.983113	0.413744	0.987615	0.942067	0.385021	0.915339	0.38863
b0214	rnhA	0.849875	0.558996	0.543078	0.914205	0.925289	0.666276	0.811453	0.758606	0.661372	0.407535	0.793937	0.416421
b0215	dnaQ	0.242349	0.0301495	0.0165467	0.0511384	0.121357	0.220038	0.428041	0.0654083	0.664652	0.0526676	0.913292	0.115201
b0216	aspV	0.0937451	0.123181	0.859703	0.164307	0.479148	0.810799	0.398213	0.336641	0.664652	0.296606	0.260786	0.601882
b0217	yafT	0.263837	0.753181	0.0613099	0.275325	0.753117	0.919521	0.798017	0.805882	0.373004	0.97431	0.909204	0.277605
b0218	yafU	0.128265	0.377921	0.511903	0.294395	0.802265	0.667875	0.484849	0.360878	0.821708	0.0144227	0.366383	0.923611
b0219	yafV	0.000113167	1.09225e-06	0.00512456	0.0813058	0.959046	0.418941	0.0247042	0.165701	0.00106911	0.429877	0.940448	0.218884
b0220	ivy	0.43961	0.0194206	0.776828	0.770526	0.570831	0.401904	3.88566e-18	2.07861e-67	0.0104408	4.7551e-100	0.243222	0.277496
b0221	fadE	1.14491e-12	6.00561e-17	0.850571	6.40384e-07	1.85915e-09	0.00182894	0.877827	0.254095	0.0361122	6.80424e-10	0.585072	0.479267
b0222	gmhA	0.185115	0.30703	0.0189731	0.160811	0.981325	0.795581	0.142064	0.415325	0.498749	0.123878	0.804002	0.924595
b0223	yafJ	0.00080574	0.54965	0.245463	0.423028	0.318062	0.963505	0.814296	0.94527	0.587625	0.0230464	0.906065	0.939968
b0224	yafK	0.000106379	0.395968	0.158687	0.838695	0.126247	0.638089	0.000847397	5.31617e-20	0.0651616	2.37647e-32	0.928498	0.141921
b0225	yafQ	0.656335	0.23443	0.0159428	0.884898	0.818997	0.931949	0.312738	0.0159393	0.664652	0.00492229	0.648146	0.751218
b0226	dinJ	0.20117	0.0406668	0.996013	0.0361416	0.584389	0.078148	0.715659	0.22267	0.331319	0.00721758	0.0704376	0.257625
b0227	yafL	0.0113071	0.000886493	0.431879	0.0615153	0.914509	0.654538	0.00174283	0.00636139	0.157329	0.00485632	0.720163	0.994455
b0228	rayT	0.307276	0.865306	0.312158	0.513501	0.852178	0.711957	0.38145	0.542	0.998746	0.87573	0.398975	0.884639
b0229	lfhA	2.22719e-05	1.36334e-05	0.431006	0.102124	0.629737	0.977707	0.000156323	0.0092397	0.0277109	0.000730214	0.680328	0.401534
b0230	lafU	9.97243e-07	0.000131483	0.592407	0.0469834	0.495033	0.688501	0.00427141	0.119146	0.00558853	0.00271344	0.276691	0.34702
b0231	dinB	0.188673	0.200314	0.0257217	5.72432e-07	0.789234	0.873221	0.755896	0.0139005	0.585228	0.105574	0.948855	0.463699
b0232	yafN	0.830889	0.97093	0.811667	2.0865e-05	0.703326	0.985051	0.535511	0.58199	0.630921	0.91839	0.64542	0.657865
b0233	yafO	0.960772	0.260099	0.208912	0.0141167	0.282709	0.655481	0.391451	0.944441	0.913894	0.908201	0.679569	0.780935
b0234	yafP	0.546625	0.340852	0.180588	0.0653117	0.838046	0.773167	0.648284	0.360521	0.672974	0.892681	0.860179	0.852914
b0235	ykfJ	0.00393868	0.170502	0.940049	0.191046	0.623169	0.644005	0.0760725	0.248397	0.15042	0.0329668	0.0267958	0.0149869
b0236	prfH	0.0069639	0.0475355	0.831001	0.0141792	0.170967	0.808183	0.0215702	0.019093	0.380459	0.0253933	0.158357	0.108415
b0237	pepD	4.15657e-50	2.21559e-36	1.03705e-27	1.91637e-09	0.0241075	0.00118835	9.94526e-15	0.125821	8.58376e-07	0.150904	0.117966	2.69519e-05
b0238	gpt	2.26291e-27	1.10383e-05	1.37376e-05	4.5941e-09	0.426497	0.892186	0.305023	0.159915	0.000187025	0.588782	0.000643212	0.155441
b0239	frsA	4.08091e-23	6.26971e-10	4.62913e-05	1.4932e-11	0.123962	0.257425	0.084674	0.0821292	0.495009	0.123597	0.295293	0.0335514
b0240	crl	8.0963e-07	0.18073	0.814695	5.40413e-05	0.629737	0.877405	0.447214	0.706787	0.733544	0.862121	0.841108	0.0150348
b0241	phoE	9.40917e-05	0.443339	0.0763633	0.573268	0.00819659	0.144075	0.0247699	0.605209	0.0271736	0.0222944	0.192997	0.320323
b0242	proB	0.0106737	0.000102244	3.47756e-20	0.798066	0.943843	0.853842	0.581637	3.75217e-05	0.410933	1.14364e-09	0.13972	0.0987762
b0243	proA	0.00472035	3.89612e-12	2.004e-30	1.18787e-07	0.242762	0.272613	0.0376825	3.338e-06	0.0499392	2.18866e-14	0.313019	0.00209297
b0244	thrW	0.0996007	0.151838	0.801608	0.190729	0.616022	0.767667	0.353448	0.389784	0.517402	0.141143	0.238116	0.789426
b0245	ykfI	0.000595121	0.161893	0.943238	0.000393828	0.293772	0.703353	0.0618945	0.000730497	0.434965	0.00421278	0.0391744	0.55061
b0246	yafW	0.00943427	0.249114	0.0849507	0.189828	0.925289	0.919602	0.0917643	0.0816694	0.149944	0.184963	0.366271	0.322844
b0247	ykfG	0.0215637	0.0564006	0.971926	0.0479537	0.869064	0.670419	0.0812685	0.0830599	0.194506	0.278328	0.312176	0.770412
b0248	yafX	0.138913	0.000845971	0.00134126	0.000513386	0.196582	0.582415	0.881933	0.441076	0.113718	0.120223	0.437275	0.250325
b0249	ykfF	0.232897	0.276669	0.465454	0.240174	0.638537	0.643401	0.895517	0.54718	0.505925	0.608218	0.224995	0.880804
b0250	ykfB	3.17753e-20	5.86877e-09	2.10529e-08	1.19072e-10	2.59818e-14	1.00102e-05	1.2862e-19	1.70064e-14	5.49639e-17	3.08298e-16	5.72408e-16	2.89654e-09
b0251	yafY	0.176366	0.125662	2.60325e-05	0.0017367	0.00800155	0.00410801	0.0385029	6.69417e-05	0.00532393	0.00442093	0.0352033	0.000111631
b0252	yafZ	0.0044589	0.0706798	0.416084	0.832662	0.987129	0.922804	0.372624	0.0452948	0.493502	0.377275	0.122021	0.448239
b0253	ykfA	0.229019	0.0207933	0.0299418	0.709251	0.115472	0.654753	0.647082	0.738051	0.159055	0.574189	0.966912	0.449781
b0254	perR	0.243402	0.391411	0.0196389	0.0409667	0.239934	0.0977016	0.16802	0.849033	0.672313	0.925707	0.271797	0.276987
b0256	insI1	0.802476	0.129734	0.178708	0.0478068	0.162255	0.38783	0.300042	0.763948	0.239208	0.130351	0.0232361	0.00680001
b0258	ykfC	0.000241331	0.00106943	1.06098e-05	0.00206471	0.623606	0.666653	0.423668	0.680079	0.0104142	0.894768	0.287272	0.491628
b0259	insH1	0.0630146	0.247451	0.874193	0.290514	0.623606	0.661541	0.495849	0.391487	0.609945	0.110877	0.262854	0.640515
b0260	mmuP	1.6683e-10	0.218306	0.594202	0.000626994	0.485268	0.574875	0.136012	0.466479	0.0967423	0.812787	0.92181	0.169816
b0261	mmuM	0.766561	0.11063	0.194691	0.160369	0.574053	0.941893	0.392213	0.798572	0.347365	0.55374	0.956971	0.650821
b0262	afuC	0.0651616	0.919938	0.15008	0.143717	0.367256	0.859093	0.611832	0.103861	0.333265	0.120332	0.533054	0.781363
b0263	afuB	0.000845075	0.0786399	0.810007	0.0233009	0.0175941	0.733178	0.205089	0.605652	0.855667	0.000671201	0.32429	0.134323
b0264	insB1	0.0743241	0.209171	0.896347	0.297005	0.623606	0.661541	0.431992	0.337718	0.542306	0.0930819	0.251614	0.654314
b0265	insA	0.0812094	0.302817	0.905504	0.298339	0.623169	0.661541	0.459018	0.389784	0.545785	0.126444	0.252199	0.627146
b0266	yagB	0.269262	0.391741	0.0243101	0.346252	0.523206	0.623787	0.75367	0.218249	0.829746	0.55679	0.999771	0.4402
b0267	yagA	5.04153e-08	4.99483e-08	0.000101348	0.000444783	0.268034	0.998022	0.0256483	0.00502051	0.0493207	0.378051	0.017972	0.024078
b0268	yagE	1.03434e-12	0.140528	0.947771	0.7727	0.443833	0.138403	0.0353512	0.0921374	0.124863	0.500681	0.91026	0.220577
b0269	yagF	1.53481e-09	0.768844	0.833114	0.661265	0.000115762	0.160601	0.00227556	0.749182	1.07529e-06	0.0169679	0.111332	0.00368059
b0270	yagG	4.2014e-05	1.36601e-07	0.00195283	0.0936966	0.663156	0.907816	0.461855	0.780183	0.61548	0.932594	0.792682	0.089121
b0271	yagH	2.77346e-09	1.72828e-09	3.33206e-05	0.00336042	0.738148	0.70164	0.0864906	0.432333	0.60228	0.901637	0.339335	0.153804
b0272	yagI	1.19475e-05	2.95244e-06	6.37681e-06	0.138643	0.844349	0.904392	0.0905296	0.597661	0.00102363	0.0124068	0.0304597	0.2916
b0273	argF	4.2425e-50	1.2237e-45	9.82295e-41	1.45938e-18	0.0533858	0.372658	0.0442607	0.0581701	0.00672653	0.000396747	0.245294	0.875941
b0274	insB1	0.0743241	0.209171	0.896347	0.297005	0.623606	0.661541	0.431992	0.337718	0.542306	0.0930819	0.251614	0.654314
b0275	insA	0.0812094	0.302817	0.905504	0.298339	0.623169	0.661541	0.459018	0.389784	0.545785	0.126444	0.252199	0.627146
b0276	yagJ	0.0880076	0.946626	0.539536	0.194723	0.717196	0.877003	0.982747	0.537235	0.386097	0.419456	0.331868	0.745293
b0277	yagK	0.620828	0.602881	0.891672	0.2456	0.925289	0.870931	0.374386	0.683921	0.616375	0.579535	0.942112	0.953644
b0278	yagL	0.766521	0.839677	0.483904	0.007287	0.537034	0.393874	0.80022	0.864298	0.609945	0.892681	0.765113	0.742272
b0279	yagM	0.342319	0.79804	0.365307	0.153894	0.182377	0.259404	0.956391	0.564133	0.183875	0.700413	0.535853	0.613574
b0280	yagN	0.584476	0.109694	0.714244	0.229049	0.115903	0.262415	0.000846279	0.397646	0.0282699	0.506515	0.271318	0.00201539
b0281	intF	0.000107293	0.887573	0.000283151	0.857549	0.738148	0.354374	0.535902	0.0305384	0.361539	0.0059867	0.987425	0.337671
b0283	paoD	0.00197604	5.38597e-08	0.000932234	0.00115649	0.432669	0.969649	0.000258543	0.000960244	0.000296716	1.89057e-07	0.755139	0.0557846
b0284	paoC	0.00120842	1.32173e-16	0.000900564	0.000346654	0.207312	0.999382	2.92482e-07	0.000227304	1.33944e-06	2.95589e-09	0.739164	0.145586
b0285	paoB	8.56995e-05	4.59392e-14	6.77174e-06	1.52112e-05	0.292791	0.127123	2.26158e-05	0.000100237	7.21248e-06	1.25202e-06	0.741991	0.0395267
b0286	paoA	6.07004e-07	3.92349e-14	1.53011e-06	1.0897e-07	0.00106454	0.299289	1.6217e-09	5.08315e-09	2.4839e-08	6.55164e-14	0.404686	0.000176089
b0287	yagU	7.63468e-71	0.00431597	0.0687717	1.46762e-15	0.564297	0.0539465	0.074602	9.38245e-30	0.696792	7.78103e-26	0.0446069	0.000765002
b0288	ykgJ	0.0109419	0.95087	0.00257229	0.000946191	0.0120741	0.859093	0.506438	0.269747	0.334036	0.48455	0.373132	0.672342
b0289	ecpE	0.0255426	0.222168	0.423828	0.553706	0.386438	0.910424	0.272389	0.0310432	0.324837	0.0449176	0.572926	0.951051
b0290	ecpD	0.000165915	0.000156679	0.18659	0.205024	0.0651788	0.162725	0.0022087	0.0609009	0.0885982	0.0542772	0.429968	0.220654
b0291	ecpC	6.52089e-06	1.62345e-06	0.0101737	8.08774e-05	0.0281663	0.242395	8.22393e-06	1.28957e-07	0.0137582	3.24758e-05	0.000283332	0.000236033
b0292	ecpB	0.00248085	9.57553e-05	0.207488	0.0620608	0.712113	0.425579	0.037692	0.000386158	0.726794	0.156643	0.121723	0.108606
b0293	ecpA	0.608148	0.219921	0.549251	0.573733	0.316278	0.694193	0.31501	0.174503	0.662238	0.0552384	0.310171	0.224248
b0294	ecpR	0.625228	0.0351833	0.00240281	0.0418347	0.07175	0.0352962	0.425298	0.437022	0.041885	0.184042	0.946966	0.121741
b0295	ykgL	0.0347937	0.252766	0.300212	0.155562	0.439831	0.767667	0.0580216	0.608707	0.715223	0.248312	0.563839	0.844864
b0296	ykgM	0.415016	0.379812	0.0364108	0.225226	0.129976	0.720347	0.00935016	0.82506	0.256572	0.81613	0.568759	0.468253
b0297	eaeH	0.121892	0.0349909	0.74538	0.0755772	0.720439	0.710866	0.428682	0.211199	0.0863862	0.130089	0.304464	0.785437
b0298	insE1	0.0869983	0.298903	0.885793	0.323974	0.623169	0.63765	0.458256	0.42108	0.586432	0.115044	0.276023	0.661195
b0299	insF1	0.0763303	0.236855	0.859703	0.315822	0.629181	0.666653	0.506602	0.354142	0.615414	0.105713	0.270834	0.650686
b0300	ykgA	0.43961	0.0732252	0.302064	0.933592	0.804161	0.919521	0.603485	0.0477413	0.255352	0.0841537	0.170199	0.886844
b0301	ykgB	0.333172	0.000400577	0.444214	0.317708	0.997345	0.965457	0.924625	0.34873	0.806203	0.533612	0.56778	0.90808
b0303	ykgI	0.0619638	0.000221705	0.000582657	0.00845555	0.439004	0.384746	0.368352	0.0623744	0.0392154	0.00456276	0.0446069	0.00465034
b0304	ykgC	0.00787244	9.91096e-12	3.67035e-06	0.00113302	0.286631	0.670759	9.79433e-08	0.363283	7.8325e-05	0.0507542	0.687075	0.102808
b0305	ykgD	0.185997	0.0259147	0.497985	0.100179	0.804161	0.974118	0.600573	0.572413	0.514139	0.877471	0.437209	0.936489
b0306	ykgE	0.0425367	0.0852614	0.696507	0.398426	0.793321	0.438587	0.84849	0.845599	0.560182	0.509311	0.968142	0.513875
b0307	ykgF	0.860105	0.0215756	0.346361	0.311593	0.210032	0.557552	0.736354	0.440206	0.190657	0.321848	0.694718	0.51887
b0308	ykgG	0.982115	0.074464	0.170885	0.524376	0.546089	0.61354	0.67087	0.165701	0.40362	0.35406	0.535339	0.846112
b0310	ykgH	0.00432038	0.000939047	0.886331	0.0476506	0.909409	0.985088	0.201096	0.00424261	0.705169	9.20571e-06	0.913292	0.650821
b0311	betA	0.000302591	2.30167e-06	0.126703	0.0277949	0.915994	0.910606	0.0109367	2.97233e-26	0.896823	4.13373e-41	0.531281	0.47142
b0312	betB	2.32644e-06	3.89702e-07	0.456967	0.82419	0.768366	0.302726	0.000758514	1.52692e-19	0.00279881	3.72394e-33	0.158171	0.270689
b0313	betI	0.3244	0.143866	0.367685	0.003605	0.800127	0.897533	0.210447	2.68768e-11	0.110226	1.53109e-17	0.820254	0.824575
b0314	betT	0.336353	0.0062404	0.0535312	0.00522523	0.651626	0.959697	0.000110339	2.72787e-30	0.0264966	4.08498e-38	0.642558	0.132027
b0315	yahA	1.05284e-09	0.00312822	0.021056	1.24382e-05	0.013015	0.0595341	0.0186626	0.507871	1.91586e-05	0.494989	0.170928	0.875941
b0316	yahB	0.809874	0.855633	0.159827	0.493546	0.18791	0.258881	0.0311971	0.833012	0.198616	0.277623	0.842426	0.0268376
b0317	yahC	0.0738011	0.00432841	0.270696	0.101278	0.878498	0.324163	0.608993	0.111156	0.51371	0.661519	0.100944	0.741556
b0318	yahD	0.0233348	0.702245	0.410458	0.0419913	0.134348	0.160601	0.619313	0.966188	0.655669	0.235111	0.755843	0.61207
b0319	yahE	0.0381786	0.000713353	0.456167	0.395717	0.643588	0.706314	0.155699	0.0454599	0.324837	6.78076e-08	0.0340818	0.356645
b0320	yahF	6.84455e-06	7.68618e-07	0.194581	0.191576	0.92469	0.161451	1.14793e-05	0.00178179	0.14852	5.39663e-07	0.613547	0.095391
b0321	yahG	8.13459e-08	2.83693e-15	0.00131842	8.35379e-08	0.000673752	0.000481335	1.38897e-07	5.39186e-09	0.00662995	1.02677e-12	0.0172054	3.19281e-05
b0323	yahI	0.0260694	0.00106488	0.687222	0.0442164	0.781844	0.706314	0.228643	0.389784	0.503675	0.40008	0.591489	0.578907
b0324	yahJ	0.00699753	0.00418779	0.000690092	0.0512331	0.0674527	0.556717	0.126696	0.866284	0.144112	0.847355	0.0453872	0.12741
b0325	yahK	7.16409e-06	5.85333e-40	1.63773e-11	0.0289104	0.132261	0.118732	1.37874e-16	0.896687	6.47392e-12	0.998978	0.792682	0.0324267
b0326	yahL	0.21164	0.000238951	0.244096	0.00437022	0.679398	0.520009	0.13881	0.242943	0.470599	0.272746	0.274809	0.567878
b0327	yahM	0.0769336	0.0128062	0.198529	0.108785	0.175529	0.39548	0.540762	0.138906	0.868106	0.192129	0.052177	0.289931
b0328	yahN	0.159487	0.965221	5.32469e-05	0.840474	0.687715	0.408433	0.381444	0.901964	0.937023	0.0857424	0.493319	0.623836
b0329	yahO	2.21636e-25	1.32108e-08	0.000569846	0.780917	7.75909e-12	0.467754	0.000387166	0.558078	0.000123303	0.29213	0.860179	0.87583
b0330	prpR	0.967183	1.87485e-18	0.0672704	1.04252e-14	0.530063	0.141106	1.67886e-07	4.009e-08	7.44151e-08	0.0384377	0.510835	0.265441
b0331	prpB	0.00262691	0.000187178	0.090096	8.4354e-05	0.109275	0.998008	0.00181136	0.0968852	0.0263605	0.0176643	0.245481	0.0875089
b0333	prpC	0.0177856	0.000687028	0.414748	1.15309e-05	0.286631	0.482769	0.0610239	0.0185403	0.00264339	0.0255984	0.445743	0.0252182
b0334	prpD	2.23124e-05	0.000928382	0.681289	0.00368425	0.624034	0.78311	0.00634255	0.119161	0.0137195	0.100921	0.243205	0.124589
b0335	prpE	0.0122502	0.0565508	0.965622	0.169795	0.407968	0.985088	0.357512	0.722479	0.409791	0.0441665	0.782473	0.602985
b0336	codB	6.71621e-46	3.28911e-57	1.14844e-13	2.76185e-71	0.673753	0.665547	1.61224e-05	0.00643976	1.68856e-08	0.000102362	0.0218231	0.198626
b0337	codA	1.27087e-33	2.83784e-44	1.60751e-15	2.3319e-49	0.565127	0.95173	7.54853e-07	0.00294764	4.25123e-08	1.54365e-05	0.00495064	0.0676437
b0338	cynR	0.0125648	0.38126	0.691728	0.680253	0.889397	0.75682	0.642153	0.0571962	0.177294	0.274176	0.774517	0.893755
b0339	cynT	0.891064	0.432816	0.590946	0.936697	0.744921	0.84178	0.926755	0.525352	0.722006	0.877223	0.796277	0.808631
b0340	cynS	0.375505	0.0117056	0.799676	0.415842	0.577544	0.0380703	0.331735	0.284284	0.72805	0.19376	0.523842	0.65546
b0341	cynX	1.48669e-05	1.13393e-05	0.0397905	0.0037093	0.526561	0.276624	0.000260071	0.00775482	0.00844982	0.00132784	0.238002	0.0131818
b0342	lacA	0.738268	0.906184	0.158687	0.177751	0.611596	0.0285749	0.163245	0.766538	0.46071	0.235556	0.349712	0.252539
b0343	lacY	1.25605e-07	3.02201e-05	0.030789	0.0126707	0.36613	0.00957215	0.00299529	3.37229e-07	0.00123613	0.0398047	0.0015372	5.16646e-06
b0344	lacZ	0.310863	0.267671	0.000152427	0.23983	0.569936	0.00538175	0.176439	0.132815	0.0683149	0.428797	0.237845	0.0117732
b0345	lacI	0.383546	0.0192532	0.830015	0.509187	0.0396227	0.867917	0.446977	0.108007	0.469224	0.00743184	0.999771	0.284227
b0346	mhpR	1.28152e-13	6.46366e-12	0.0472168	0.00206859	0.273452	0.97132	0.340478	0.104372	0.000989355	1.48903e-05	0.751164	0.542338
b0347	mhpA	0.222463	7.18194e-06	0.0297067	0.00206455	0.940656	0.672995	0.0124894	0.389481	0.832871	0.0909372	0.787733	0.987972
b0348	mhpB	0.901297	0.313961	0.405111	0.747194	0.205337	0.3137	0.962022	0.0586865	0.218747	0.597589	0.577303	0.138502
b0349	mhpC	0.533658	2.9926e-05	0.614684	0.00931605	0.772662	0.84178	0.0888604	0.882356	0.666217	0.714177	0.126558	0.449714
b0350	mhpD	0.4864	0.0522638	0.7151	0.108994	0.578341	0.808376	0.563365	0.951259	0.764708	0.706118	0.82007	0.842722
b0351	mhpF	0.0388397	0.000811322	0.992072	0.00457029	0.895186	0.849989	0.207454	0.730588	0.610429	0.300818	0.295959	0.452254
b0352	mhpE	0.333818	0.659497	0.592407	0.979257	0.367636	0.904874	0.133418	0.0345027	0.100199	0.0520671	0.245294	0.134394
b0353	mhpT	0.00788759	0.157256	0.191275	0.119904	0.304892	0.300271	0.728053	0.226045	0.535532	0.665337	0.999606	0.436043
b0354	yaiL	0.210515	0.00466069	0.0223213	0.124461	0.866096	0.844602	0.428865	0.141565	0.129224	0.886742	0.311124	0.142944
b0355	frmB	0.646612	9.22891e-16	0.695535	8.0459e-07	0.0212719	0.975469	0.0581611	0.0161737	0.0296333	0.575526	0.525045	0.0684141
b0356	frmA	0.159589	7.85807e-42	0.0111977	2.98262e-09	0.272873	0.300271	0.129334	1.6841e-06	0.942743	0.0241606	0.784129	0.630865
b0357	frmR	0.866246	4.78531e-20	0.482143	0.000121052	0.165189	0.890494	0.213806	0.0257622	0.597236	0.563125	0.703867	0.722046
b0358	yaiO	0.0367666	0.0159997	0.301641	0.375837	0.260929	0.49144	0.0457293	0.679598	0.528405	0.111162	0.572042	0.985554
b0360	insC1	0.0703932	0.223929	0.9206	0.270445	0.62171	0.655227	0.419856	0.351234	0.560182	0.110693	0.248623	0.636298
b0361	insD1	0.0738011	0.234446	0.859703	0.311593	0.628884	0.666653	0.506602	0.352918	0.615414	0.108387	0.269635	0.648977
b0363	yaiP	0.120977	0.00236819	0.536653	0.335893	0.623169	0.993241	0.0408644	0.341295	0.378491	0.113721	0.447848	0.611308
b0364	yaiS	0.0253641	0.000404266	0.988668	0.00226272	0.585352	0.558068	0.534744	0.492088	0.105458	0.00532062	0.306726	0.276262
b0365	tauA	0.822262	0.277586	0.327724	1.21874e-64	0.681414	0.709002	0.849463	0.918809	0.0481803	0.904339	0.547372	0.104916
b0366	tauB	0.51412	0.30749	0.09316	5.95811e-108	0.681414	0.661541	0.661566	0.726894	0.00678349	0.332685	0.810276	0.212897
b0367	tauC	0.235247	0.0635241	0.308537	5.44144e-120	0.966248	0.914593	0.773819	0.827582	0.0811962	0.485069	0.911724	0.658886
b0368	tauD	0.0886389	0.186643	0.561263	8.51378e-77	0.835602	0.926085	0.176878	0.626164	0.762265	0.276804	0.73432	0.896608
b0369	hemB	1.36556e-14	0.112127	0.42487	1.61814e-14	6.60746e-22	0.000226261	0.798024	0.385217	0.852232	0.064973	0.348716	0.402407
b0372	insF1	0.0763303	0.236855	0.859703	0.315822	0.629181	0.666653	0.506602	0.354142	0.615414	0.105713	0.270834	0.650686
b0373	insE1	0.0869983	0.298903	0.885793	0.323974	0.623169	0.63765	0.458256	0.42108	0.586432	0.115044	0.276023	0.661195
b0375	yaiV	0.0981134	0.00229676	0.821246	9.75153e-05	0.338399	0.623787	0.0481969	0.0246951	0.047186	0.127884	0.680468	0.404872
b0376	ampH	1.42875e-06	0.318561	0.674158	0.19265	0.723896	0.98948	0.907574	0.0210825	0.642554	1.56487e-05	0.937042	0.875941
b0377	sbmA	2.91081e-19	0.30178	0.241981	0.571748	0.435225	0.733089	0.447604	0.0158443	0.290251	0.191884	0.543338	0.672342
b0378	yaiW	4.50829e-10	0.19036	0.466475	0.0481391	0.732274	0.657654	0.745012	0.639801	0.939726	0.278282	0.162916	0.380329
b0379	yaiY	0.000102838	0.000179465	0.582912	0.0236702	0.372455	0.97687	4.06238e-09	7.33649e-17	0.241819	2.54004e-16	0.131831	0.0930342
b0380	yaiZ	0.300935	0.318273	0.997648	0.279035	0.837203	0.687473	0.387948	0.954942	0.40774	0.732669	0.745936	0.957656
b0381	ddlA	0.000111385	6.63127e-12	2.96271e-11	0.166735	0.196841	0.0234037	1.34039e-15	2.59987e-05	0.353136	0.00118807	0.0023345	4.1375e-28
b0382	iraP	0.0513836	0.612126	0.573099	0.0123845	0.480613	0.836713	0.459314	0.118102	0.662238	1.75367e-07	0.805654	0.393263
b0383	phoA	0.0408441	0.464893	0.105591	0.471101	0.104307	0.161992	0.319397	0.134021	0.432036	0.229592	0.947805	0.978549
b0384	psiF	0.0011909	6.53019e-06	0.0459471	0.268359	0.623169	0.786693	0.0739584	0.735847	0.008153	0.0111312	0.0957223	0.88604
b0385	yaiC	0.828573	0.332911	1.45532e-05	0.158544	0.593975	0.0485759	0.475397	0.103873	0.0985355	0.0409398	0.263545	0.589185
b0386	proC	0.0136438	0.000367147	0.313157	0.606262	0.739917	0.751661	0.0596681	0.241904	0.498749	0.296606	0.971354	0.179173
b0387	yaiI	0.0230444	0.858612	0.783534	0.919316	0.874574	0.787118	0.110525	0.0448567	0.714402	0.0495579	0.368988	0.231634
b0388	aroL	7.81014e-15	3.08967e-43	3.89378e-22	2.14567e-49	0.100221	0.62119	0.046697	0.98342	0.0345592	0.617079	0.243656	0.00470388
b0389	yaiA	1.54514e-08	0.804225	0.0249987	0.00990799	0.0306488	0.214651	0.255085	0.0193118	0.883975	1.68782e-06	0.00112626	0.199965
b0390	aroM	1.53877e-06	0.672444	0.0995367	0.437829	0.0554599	0.445566	0.660015	0.00202072	0.380854	0.00989521	0.606377	0.326555
b0391	yaiE	0.000154594	0.4481	0.00697344	0.599616	0.303782	0.985051	0.000480434	0.0269893	0.370739	0.00484753	0.968371	0.0644949
b0392	ykiA	0.342408	0.260288	0.468653	0.112278	0.824014	0.909691	0.519332	0.355504	0.657042	0.626118	0.515447	0.161311
b0393	rdgC	1.53446e-07	0.000271704	0.767614	0.199163	0.233635	0.587859	0.0639124	0.548323	0.000523539	0.865094	0.974348	0.863744
b0394	mak	0.674206	0.00130766	0.575703	0.133658	0.242762	0.781175	0.123398	0.350783	0.29569	0.963579	0.00599829	0.773185
b0396	araJ	0.0708689	0.00259261	0.00639075	0.0145622	0.966248	0.66054	0.0675307	0.95467	0.286438	0.756639	0.577468	0.0795119
b0397	sbcC	0.268178	0.0259922	0.0105262	0.495541	0.981763	0.998008	0.167468	0.964232	0.16979	0.216945	0.191234	0.656778
b0398	sbcD	0.0435276	0.34371	0.618426	0.65815	0.793321	0.835823	0.890607	0.556824	0.220191	0.594679	0.470441	0.440339
b0399	phoB	2.73208e-18	0.642113	0.0625635	0.0656588	0.273333	0.550968	0.0388465	0.672012	0.578519	0.723379	0.425574	0.00813772
b0400	phoR	2.46825e-16	0.0319018	0.0182515	0.161987	0.236283	0.607638	0.64342	0.899096	0.824597	0.188661	0.391287	0.960865
b0401	brnQ	1.49703e-05	1.79367e-47	3.31809e-15	1.93096e-33	2.2994e-11	9.00267e-05	5.95672e-20	0.000246456	0.455759	1.26767e-09	1.06426e-07	7.84906e-32
b0402	proY	0.0286553	9.41079e-09	0.0569665	3.60083e-06	0.00387338	0.623787	0.00197795	0.877738	0.274191	0.139023	0.014379	0.0114
b0403	malZ	0.00183485	0.0944972	0.000204835	0.778737	0.897373	0.754528	0.672359	3.21284e-07	0.568361	1.12595e-05	0.919981	0.695466
b0404	acpH	0.533757	0.00854491	0.452002	0.175656	0.565127	0.897972	0.125285	0.00250308	0.708951	4.2568e-07	0.86587	0.419496
b0405	queA	1.23149e-09	3.24968e-08	1.90978e-05	0.0210118	0.98114	0.340167	0.336626	0.441076	0.519782	0.716224	0.870417	0.0196069
b0406	tgt	0.00337861	7.74546e-19	0.000213252	3.45015e-06	0.934282	0.844128	0.00203991	0.744862	1.6142e-05	0.650254	0.90046	1.77021e-05
b0407	yajC	0.81686	4.84571e-06	0.268514	0.194846	0.414289	0.797218	0.00275215	0.0292915	0.00958687	0.0422893	0.885261	0.974514
b0408	secD	0.626843	0.00802673	0.0583842	0.12523	0.583712	0.978817	0.461483	0.253899	0.401934	0.0380613	0.0282753	0.832414
b0409	secF	0.528411	0.00552079	0.137102	0.319243	0.922379	0.988319	0.281436	0.115804	0.43441	0.407578	0.793937	0.856937
b0410	yajD	0.015623	6.49421e-05	0.00299184	0.256053	0.623169	0.156927	3.88591e-05	0.00128534	0.00308439	0.00200988	0.741947	0.590954
b0411	tsx	4.85972e-39	4.36829e-39	9.03081e-07	1.74844e-16	0.410398	0.988377	5.44678e-22	0.000234632	2.03e-10	1.97058e-06	0.148013	0.0257307
b0412	yajI	0.195581	0.936946	0.0489695	0.0994486	0.559165	0.550201	0.319045	0.157412	0.785927	0.00165002	0.445559	0.975051
b0413	nrdR	0.00122571	0.574123	0.147409	0.0101126	0.830984	0.997593	0.953042	0.793555	0.207282	0.834472	0.924402	0.293074
b0414	ribD	2.26063e-11	0.191871	0.117367	0.00129606	0.846604	0.467307	0.947199	0.315602	0.27583	0.676837	0.503793	0.119533
b0415	ribE	0.0184099	0.0305125	0.0709064	0.933592	0.356523	0.491697	0.883598	0.000456076	0.466612	0.000601488	0.076593	0.106055
b0416	nusB	0.0765077	9.30236e-08	0.00787328	0.379559	0.212375	0.38783	0.0980337	5.08952e-05	0.00482168	6.06952e-07	0.330088	0.437986
b0417	thiL	2.41732e-05	0.901905	0.0230961	0.725461	0.578826	0.967375	0.144363	0.782172	0.672974	0.828117	0.351815	0.193867
b0418	pgpA	0.000457375	0.111227	0.0632992	0.00347429	0.541962	0.195591	0.0457293	0.498791	0.063709	0.459131	0.827043	0.246376
b0419	yajO	0.000577761	3.09438e-35	2.12721e-10	6.4578e-06	0.593085	0.321611	2.34882e-08	0.00151048	1.24007e-11	5.27497e-05	0.995115	0.001677
b0420	dxs	0.0864259	0.477479	0.855549	0.124605	0.966248	0.795289	0.645908	0.0554277	0.971019	0.854744	0.645495	0.452254
b0421	ispA	0.704722	1.48077e-06	0.0948429	0.00121348	0.409613	0.467307	0.376446	0.111653	0.0507508	0.225611	0.98323	0.11001
b0422	xseB	0.908348	0.0499344	0.147086	0.000694999	0.455314	0.666276	0.889892	0.402089	0.822807	0.511223	0.938722	0.253876
b0423	thiI	5.73697e-08	3.65212e-08	0.000139615	0.561002	0.326842	0.838235	0.303055	0.373718	0.198361	0.625234	0.0193739	0.127696
b0424	yajL	2.89993e-07	0.101889	0.015793	0.32469	0.000537087	0.694087	0.154894	0.688735	0.0723946	0.414664	0.178572	0.579589
b0425	panE	4.72603e-06	1.55939e-05	0.194888	0.422344	1.09388e-06	0.552861	0.0101374	0.111653	0.0800992	0.0465303	0.336574	0.775675
b0426	yajQ	0.121928	0.0848091	0.0795899	0.84787	0.966214	0.655227	0.972824	0.403763	0.917963	0.74164	0.866562	0.648148
b0427	yajR	0.00147985	0.247905	0.806154	0.895614	0.805283	0.652077	0.873182	0.440666	0.000850464	0.412221	0.429868	0.623836
b0428	cyoE	0.272941	0.000908837	0.952238	7.70869e-06	1.63739e-07	0.0132173	0.593161	0.476305	0.670705	0.921952	0.0876767	0.000910106
b0429	cyoD	0.400779	7.58225e-19	0.160769	3.54531e-15	1.82532e-05	0.0416822	0.46183	0.102718	0.358544	0.0653668	0.237122	0.279656
b0430	cyoC	0.184291	5.05267e-09	0.917488	6.00388e-10	3.2131e-09	0.0014346	0.0140809	0.950353	0.387845	0.955685	0.0106852	0.0203316
b0431	cyoB	0.00163709	0.000400577	0.528343	3.32264e-05	5.62138e-08	0.0621472	0.00016928	0.814724	0.146224	0.87894	0.0127244	0.0709362
b0432	cyoA	0.199504	2.02878e-14	0.184934	4.33487e-21	1.24701e-08	0.187171	0.0810225	0.646063	0.419455	0.900164	0.405946	0.214103
b0433	ampG	2.46169e-07	1.10449e-18	4.55486e-11	6.35496e-08	0.719796	0.058149	4.04369e-07	0.255108	2.98566e-06	0.0824688	0.705999	0.0236973
b0434	yajG	1.59855e-07	4.45197e-13	1.42088e-08	5.74471e-08	0.151816	0.290037	3.87148e-12	0.000171164	1.8328e-07	9.89773e-08	0.6928	0.000220194
b0435	bolA	0.379551	2.11779e-08	1.20544e-06	0.477472	0.739617	0.44145	0.960638	0.334864	3.95787e-05	0.0959962	0.745936	0.203364
b0436	tig	0.000890703	3.63261e-10	0.00249292	0.00069508	0.411248	0.843405	0.000111818	0.226045	2.13143e-05	0.18265	0.813531	0.0261479
b0437	clpP	7.56044e-11	0.0151604	0.0223995	0.577663	0.868111	0.307405	0.331735	0.349484	0.142146	0.655489	0.297145	0.983616
b0438	clpX	3.29371e-27	2.0413e-15	2.14033e-18	5.99372e-19	0.0407008	1.40126e-06	7.04362e-06	0.0944687	4.52104e-05	5.3466e-05	0.431301	3.78639e-05
b0439	lon	2.55615e-05	0.747875	0.00811853	2.76351e-17	0.73643	0.338928	0.206712	0.000276355	0.190657	3.0204e-05	0.968142	0.0034289
b0440	hupB	1.1564e-09	5.58125e-09	0.167579	0.0640721	0.885999	0.969365	2.61509e-05	0.00400058	0.0234651	9.97037e-06	0.419453	0.893006
b0441	ppiD	2.19767e-07	0.010087	1.86118e-07	7.84402e-05	0.708894	0.299434	0.75409	0.31541	0.198395	0.0553186	0.00205045	0.0708773
b0442	ybaV	0.104136	0.417569	0.940152	0.701504	0.0720188	0.750162	0.6059	0.865022	0.184507	0.287206	0.603686	0.371396
b0443	fadM	0.907004	0.0451071	0.59977	0.546611	0.732274	0.961681	0.050711	0.000978627	0.00208232	6.9995e-08	0.881467	0.96912
b0444	queC	0.016728	0.470491	0.0354079	1.68894e-07	0.691383	0.594946	0.353448	0.014464	0.801724	1.78229e-05	0.754835	0.769841
b0445	ybaE	0.000221987	0.313961	0.277791	0.00476811	0.628884	0.910606	0.593161	0.644074	0.686602	0.490506	0.964738	0.219865
b0446	cof	0.72355	0.870019	0.491042	0.0505897	0.517261	0.670759	0.134389	0.0166094	0.0301587	0.134904	0.398975	0.193548
b0447	ybaO	8.99242e-06	0.000135586	0.954007	1.81598e-08	0.0427522	0.0358117	0.0365559	0.0306941	0.493867	0.00868056	0.0595669	0.00440703
b0448	mdlA	0.00013028	0.0393926	0.937478	1.64869e-12	0.264799	0.33521	0.506479	0.193871	0.492554	0.704316	0.242088	0.0737954
b0449	mdlB	0.000251851	0.144527	0.678209	3.54477e-13	0.265123	0.160601	0.427256	0.503962	0.725766	0.498012	0.76789	0.17471
b0450	glnK	1.7039e-13	4.78814e-15	8.48538e-27	5.09231e-16	1.31835e-06	5.78354e-05	2.93637e-13	1.16297e-17	1.19398e-05	2.09549e-12	0.0307673	0.00114262
b0451	amtB	1.26273e-12	5.3246e-16	1.98264e-15	9.35442e-19	5.89354e-06	0.00406095	2.81449e-16	9.66046e-15	0.00135298	7.14133e-15	0.00248425	3.14447e-06
b0452	tesB	0.0114615	2.82086e-19	0.000443573	0.0418347	0.256683	0.0750377	1.51759e-09	0.0323975	0.000303018	0.000653042	0.431987	2.90027e-06
b0453	ybaY	0.0464031	4.48476e-30	7.82121e-09	0.00788071	0.0113683	0.00736085	1.84911e-20	1.70468e-14	4.33501e-16	6.90209e-27	0.64622	5.42998e-11
b0454	ybaZ	0.00185732	0.130834	0.260198	0.635374	0.522073	0.575734	0.247788	0.877738	0.662238	0.151128	0.656406	0.789435
b0455	ffs	0.30877	0.0704875	0.702819	0.0799182	0.913069	0.681904	0.73376	0.761685	0.462672	0.85316	0.807532	0.224132
b0456	ybaA	0.00050466	1.32026e-11	5.88999e-06	0.000257732	0.314146	0.0187446	2.05707e-05	4.59929e-05	0.000490116	2.96876e-08	0.144756	0.0368377
b0457	ylaB	4.95301e-05	0.000923797	0.129733	0.00608766	0.480653	0.33521	5.78233e-05	0.0105953	0.00371326	0.000897314	0.0676823	0.727254
b0458	ylaC	0.0125663	0.0216277	1.28673e-06	0.281339	0.933911	0.632127	0.0783425	0.934051	0.295969	0.00744555	0.395121	0.737392
b0459	maa	0.00611979	0.0697056	0.691646	0.943124	0.884513	0.162725	0.093544	0.961027	0.124009	0.06118	0.277467	0.149571
b0460	hha	0.000588024	7.12779e-09	0.000475438	0.965158	0.125528	0.892851	0.186983	0.747623	0.0805293	0.00287494	0.999771	0.0556882
b0461	tomB	1.58655e-10	0.733892	0.0780904	4.63228e-09	0.0634093	0.337626	0.384834	0.2595	0.0124242	0.057324	0.813483	0.69985
b0462	acrB	1.34753e-60	0.318739	1.53503e-13	2.48457e-10	2.59281e-35	2.47347e-09	0.366244	0.0429889	0.48719	0.200961	0.55528	0.0302707
b0463	acrA	2.32461e-114	0.0877014	3.43553e-18	0.0022554	1.68283e-54	6.2477e-12	0.823413	0.393791	0.0778902	0.231702	0.674764	0.630994
b0464	acrR	6.1322e-12	0.0035999	0.0762152	0.797471	0.000806564	0.606853	0.0434963	0.308054	0.0329554	0.89838	0.0023345	0.241579
b0465	mscK	0.443165	0.81253	0.0448301	0.126836	0.971682	0.897927	0.353325	0.0459599	0.449258	0.0213022	0.521749	0.0488176
b0466	ybaM	0.420186	0.41063	0.00383026	0.866884	0.487521	0.654753	0.900395	0.196236	0.0942991	0.804085	0.996668	0.0548325
b0467	priC	0.00138834	0.0584935	0.0277675	0.4214	0.563037	0.781042	0.992932	0.969892	0.842312	0.572079	0.937042	0.157758
b0468	ybaN	0.173005	0.654953	0.433419	0.000545502	0.828605	0.831555	0.00489098	0.179785	0.927202	0.235111	0.291118	0.872725
b0469	apt	1.10772e-22	4.62383e-10	0.00319241	0.766668	9.97085e-07	0.812808	0.0905867	0.00747021	0.0737621	5.8174e-06	0.634238	0.309964
b0470	dnaX	0.00254211	0.0093288	0.590753	0.0239677	0.352968	0.982291	0.65089	0.668356	0.0393078	0.266671	0.274809	0.233169
b0471	ybaB	0.679627	0.0222827	0.46646	0.589967	0.624034	0.998008	0.340478	0.0755538	0.212932	0.109475	0.694797	0.778255
b0472	recR	0.49727	0.0148865	0.789083	0.023667	0.306085	0.63765	0.0432447	0.131581	0.00978274	0.538647	0.37608	0.674209
b0473	htpG	5.61913e-15	1.47698e-15	1.23485e-06	0.00402335	0.918619	0.755915	0.0500311	1.38633e-05	0.92374	6.07436e-08	0.381989	0.161799
b0474	adk	0.000374686	0.00378048	0.127131	0.000280397	0.685457	0.993241	0.0641669	0.0760353	0.199321	0.452535	0.0329657	0.384939
b0475	hemH	0.587793	0.064817	0.49071	0.329643	0.75907	0.302937	0.809226	0.0142081	0.184799	6.82694e-05	0.735297	0.121741
b0476	aes	3.82581e-05	0.0810929	0.0249987	0.00126134	0.987129	0.62119	0.0291766	0.00243608	0.332321	0.368962	0.738044	0.496684
b0477	gsk	5.62116e-07	8.52023e-08	0.00274684	0.0940856	0.973653	0.812476	0.0909215	0.907459	0.0214784	0.160606	0.00979861	0.620517
b0478	ybaL	1.27976e-06	0.922406	0.00121233	0.003356	0.0480624	0.70164	0.000101772	3.08571e-07	0.941728	3.97021e-24	0.594222	0.000140048
b0479	fsr	0.0325609	3.99926e-11	0.176587	8.75635e-15	1.41397e-10	0.889652	0.00571753	1.91529e-07	1.55429e-23	1.90324e-05	0.870756	0.898361
b0480	ushA	0.000984694	0.000861506	0.00220561	0.0837345	0.577765	0.632127	0.0689907	0.589153	0.000366456	0.0659497	0.898619	0.814303
b0481	ybaK	6.90713e-18	0.642303	0.235943	0.534013	0.985931	0.898698	0.83901	0.000421954	0.733996	0.000627241	0.937042	0.156311
b0482	ybaP	0.0314781	0.268806	0.487368	0.00109089	0.490717	0.721466	0.000413189	0.0113015	0.703338	0.00646686	0.797532	0.498661
b0483	ybaQ	0.15692	0.155708	0.231058	0.531178	0.949016	0.753072	0.589013	0.978154	0.477518	0.364746	0.708257	0.692762
b0484	copA	2.60766e-05	4.43117e-12	0.192674	5.57233e-14	0.168977	0.985551	0.00298593	0.730181	0.0394309	0.00104902	4.24838e-17	3.92624e-21
b0485	glsA	0.452993	0.00424234	0.612476	2.45534e-09	6.24868e-28	6.46503e-05	1.21059e-40	7.12214e-09	6.1747e-15	3.51364e-12	0.0680133	3.38942e-07
b0486	ybaT	0.030076	0.00437357	0.128326	0.285792	2.6553e-25	0.0614384	6.52046e-37	0.00539735	1.08433e-10	1.43631e-06	0.0958603	4.86784e-08
b0487	cueR	6.82528e-11	1.96707e-08	4.81395e-06	0.350493	0.0155003	0.206923	1.6798e-12	0.0574734	0.00787556	0.345874	0.424305	0.151793
b0488	ybbJ	4.13561e-05	0.176839	0.821246	0.386144	0.985931	0.195179	0.00615532	0.349964	0.0140225	0.158497	0.382592	0.20018
b0489	qmcA	5.52059e-07	0.93293	0.0283026	0.121703	0.356523	0.429427	0.0354952	0.781234	0.111137	0.0516176	0.119784	0.0122494
b0490	ybbL	0.51412	0.000561102	4.2343e-05	0.00990799	0.333569	0.910606	0.387395	0.296348	0.21582	0.0371871	0.968142	0.585071
b0491	ybbM	0.551666	0.0102887	0.00609565	0.0426212	0.981763	0.694193	0.782246	0.0831365	0.842947	0.852755	0.995115	0.99569
b0492	ybbN	3.94296e-10	0.0140858	0.735443	0.0658616	0.274708	0.632127	0.0210789	0.00186198	0.096926	4.04017e-05	0.647216	0.844801
b0493	ybbO	1.36143e-05	0.0629714	0.00184702	0.250487	0.038333	0.985088	0.110972	0.671939	0.245395	0.431576	0.702538	0.597402
b0494	tesA	4.50394e-31	3.89751e-08	1.51646e-12	0.0141423	0.438915	0.0209431	0.273495	0.0169552	0.000353852	0.0148193	0.304927	0.033702
b0495	ybbA	4.14428e-18	0.133182	9.5873e-07	0.017836	0.680678	0.720378	0.0901545	0.200978	0.0256991	0.00345232	0.566385	0.496172
b0496	ybbP	4.40946e-15	0.00547414	6.38458e-06	0.00935713	0.517261	0.905764	0.337442	0.831279	0.0619051	0.358207	0.944558	0.40285
b0497	rhsD	0.0343226	0.000129513	0.198017	0.239615	0.338726	0.6422	0.685283	0.412076	0.731429	0.261316	0.761077	0.988043
b0498	ybbC	0.397756	0.00164362	0.39619	0.0912333	0.524167	0.989082	0.0890788	0.88378	0.93615	0.252633	0.316676	0.639962
b0499	ylbH	0.304222	0.112236	0.41484	0.00127836	0.740297	0.750264	0.565488	0.529873	0.546402	0.35406	0.763314	0.698731
b0501	ybbD	0.0571484	0.00124859	0.43279	0.000341741	0.804115	0.746747	0.0619844	0.0224181	0.467861	0.217853	0.249054	0.475152
b0502	ylbG	7.20935e-06	0.00404635	0.00126834	0.0957746	0.00471147	0.512151	0.0815239	0.00498063	0.0332672	0.00785275	0.0114696	0.0215321
b0503	mnmH	2.3127e-10	0.00127622	0.0017049	0.00961455	9.74672e-13	0.843521	0.580303	0.671939	0.150784	0.262885	0.941697	0.811385
b0504	allS	7.74952e-05	1.21959e-05	0.741924	0.000349732	0.148995	0.0416822	0.00118523	0.00363543	0.0496089	5.41666e-08	0.0555497	0.00933148
b0505	allA	0.0202907	0.018299	0.935677	0.12196	0.714848	0.529656	0.278483	0.206766	0.487685	0.0473588	0.397111	0.491628
b0506	allR	0.108766	0.0117029	0.000739163	0.0606907	0.197278	0.283049	0.00615156	0.273016	0.00413934	0.115044	0.356637	7.04134e-05
b0507	gcl	0.000123444	5.72658e-16	0.000499167	2.00896e-05	0.778782	0.998008	0.000218652	0.0536162	0.0352937	0.000563381	0.643716	0.0260614
b0508	hyi	0.0027105	1.46532e-09	0.00489029	0.000130993	0.489061	0.812715	0.0288264	0.0153142	0.0486051	0.0514245	0.239059	0.0295747
b0509	glxR	4.97962e-06	1.38819e-11	2.0319e-05	6.30404e-09	0.316028	0.576041	0.00188753	0.00102403	0.00426868	0.00256175	0.625553	0.00200143
b0511	ybbW	0.000253885	0.02144	0.939255	0.578872	0.977685	0.843946	0.648205	0.0934026	0.859051	0.505471	0.395219	0.90808
b0512	allB	5.81973e-09	6.86841e-12	2.25839e-05	5.47844e-06	0.256174	0.910453	6.17784e-06	0.00358165	0.00505231	0.000306339	0.0446372	0.0103805
b0513	ybbY	0.000421594	1.6885e-09	1.21462e-05	0.000186586	0.0916845	0.174794	0.00199579	0.0442772	0.00699233	4.99055e-07	0.0187657	0.138502
b0514	glxK	0.102831	0.000263902	1.70358e-05	0.583341	0.873189	0.97533	0.0428112	0.907349	0.304589	0.949628	0.460091	0.244725
b0515	ylbA	0.00497147	0.45789	2.47323e-11	0.724422	0.0576378	0.897927	3.08649e-05	4.83296e-05	0.663098	3.25081e-09	0.772254	0.079685
b0516	allC	0.479336	0.872547	0.486039	0.26282	0.548844	0.953963	0.328148	0.0305543	0.797484	0.0528524	0.942112	0.729192
b0517	allD	0.00252156	0.00494056	0.537137	0.0018481	0.943843	0.991434	0.584006	0.354142	0.0744004	0.62393	0.805831	0.325326
b0518	fdrA	0.000148063	0.000479238	0.659618	0.0101514	0.469227	0.81338	0.19969	0.116114	0.852741	0.0240039	0.295963	0.0915254
b0520	ylbF	0.0135768	0.0939181	0.372389	0.0804081	0.868111	0.787118	0.278222	0.271344	0.381685	0.424435	0.505658	0.530539
b0521	ybcF	0.00677114	0.0508887	0.243809	0.112278	0.122285	0.936882	0.0929148	0.0568426	0.318823	0.0111732	0.324695	0.178561
b0522	purK	4.23271e-14	7.5673e-17	6.28505e-13	2.86194e-15	0.685826	0.0452409	0.718089	0.0209942	0.0535088	0.0539947	0.236025	0.180677
b0523	purE	1.63275e-12	9.88351e-08	3.56922e-05	7.71718e-13	0.868475	0.268526	0.822401	0.121774	0.234631	0.00164666	0.011593	0.882647
b0524	lpxH	7.7046e-08	4.70234e-07	0.0937087	4.7174e-07	0.722766	0.810799	0.833906	0.0139961	0.266068	0.00361719	0.386531	0.906866
b0525	ppiB	0.505606	0.166175	0.920277	0.931314	0.182981	0.956557	0.457538	0.267243	0.603988	0.170159	0.379693	0.522104
b0526	cysS	0.108952	0.00127798	0.304159	0.16854	0.978572	0.97132	0.0648641	0.597283	0.0189666	0.222758	0.014683	0.589692
b0527	ybcI	0.00855029	0.000303425	0.354141	0.000437709	0.0328459	0.503564	0.00725063	0.000618846	0.106099	2.15303e-06	0.204728	0.0792052
b0528	ybcJ	0.333818	0.0101953	0.847731	0.317318	0.778386	0.873603	0.133211	0.726337	0.274191	0.97431	0.585197	0.349796
b0529	folD	0.270406	0.000179684	0.00175636	0.00355075	0.102079	0.605964	0.241668	0.345503	0.000998804	0.481103	0.0165828	0.69644
b0530	sfmA	0.00167439	0.000139409	0.586469	0.00150494	0.302182	0.733178	0.000150202	0.163039	0.352521	0.034766	0.745936	0.379054
b0531	sfmC	0.0143514	0.000419642	0.195091	0.00340381	0.301414	0.723051	0.0704705	0.0478549	0.348088	0.126444	0.124458	0.121594
b0532	sfmD	1.86814e-06	0.0069983	0.104023	0.0403551	0.864225	0.244161	0.131689	0.0175308	0.452585	0.0653668	0.734995	0.103929
b0533	sfmH	0.33325	0.149203	0.707847	0.0430209	0.820517	0.338928	0.513132	0.954378	0.731235	0.731015	0.654497	0.015962
b0534	sfmF	9.3475e-05	6.02781e-05	0.0557901	7.69693e-05	0.0766535	0.670419	0.130996	0.00226713	0.00945836	0.0934268	0.158013	0.686053
b0535	fimZ	0.00942171	0.00164044	0.300031	0.0512331	0.708284	0.773158	0.534958	0.429942	0.472395	0.0075216	0.0096371	0.518226
b0536	argU	0.118691	0.137041	0.941288	0.250752	0.614321	0.808376	0.39361	0.441076	0.596938	0.235111	0.245294	0.674209
b0537	intD	0.183389	0.185928	0.528307	0.377355	0.999839	0.977532	0.441271	0.00208769	0.99213	1.34673e-05	0.995115	0.73404
b0539	exoD	0.0212507	0.0639441	0.554017	0.227913	0.676466	0.851867	0.854667	0.780058	0.407146	0.154004	0.5047	0.453348
b0540	insE1	0.0869983	0.298903	0.885793	0.323974	0.623169	0.63765	0.458256	0.42108	0.586432	0.115044	0.276023	0.661195
b0541	insF1	0.0763303	0.236855	0.859703	0.315822	0.629181	0.666653	0.506602	0.354142	0.615414	0.105713	0.270834	0.650686
b0542	renD	0.361954	0.0622741	0.00218007	0.225094	0.545087	0.587859	0.961737	0.618973	0.0491333	0.577405	0.940819	0.87458
b0543	emrE	0.224156	0.0149136	0.456306	0.476877	0.47756	0.86255	0.568069	0.486765	0.00599004	0.532774	0.62811	0.811587
b0544	ybcK	0.444738	0.164132	0.717623	0.0254692	0.611621	0.84178	0.9665	0.607742	0.462495	0.772182	0.933792	0.785437
b0545	ybcL	0.351685	0.81253	0.0806511	2.58563e-21	0.341109	0.499295	0.331735	6.82295e-27	0.0140458	0.376292	0.809933	0.651269
b0546	ybcM	0.708201	0.0408391	0.404731	4.37591e-05	0.888086	0.721466	0.81206	0.000134075	0.0885982	0.189803	0.723685	0.886873
b0547	ybcN	0.00185972	4.02174e-05	0.332472	0.0736754	0.0776097	0.477221	0.0145336	0.00120581	0.343207	0.0353263	0.101139	0.0141636
b0548	ninE	0.0100665	0.341274	0.853223	0.328761	0.642823	0.705868	0.529358	0.481831	0.0417746	0.149827	0.237122	0.321293
b0549	ybcO	0.0202907	0.223341	0.707327	0.0295195	0.734996	0.769947	0.231625	0.0384472	0.197779	0.182879	0.0692494	0.568088
b0550	rusA	0.160543	0.0404218	0.898117	0.156631	0.846604	0.857819	0.302666	0.0532936	0.427383	0.230466	0.419371	0.915703
b0551	quuD	0.935634	0.738602	0.0577543	0.412502	0.267477	0.927798	0.119208	0.188104	0.585715	0.892681	0.313019	0.954108
b0552	insH1	0.0630146	0.247451	0.874193	0.290514	0.623606	0.661541	0.495849	0.391487	0.609945	0.110877	0.262854	0.640515
b0553	nmpC	2.74237e-10	4.36345e-41	2.31668e-09	6.12946e-26	3.57348e-50	0.00752968	4.20432e-35	1.17279e-05	3.72726e-37	3.71975e-16	0.00544992	3.90311e-05
b0554	essD	0.0605665	0.212361	0.215363	0.80659	0.925289	0.849981	0.392775	0.857505	0.539378	0.455541	0.531819	0.187915
b0555	rrrD	0.00255887	0.354214	0.778553	0.704015	0.943034	0.868444	0.355763	0.224119	0.662238	0.060922	0.158339	0.668809
b0556	rzpD	0.00172961	4.06406e-05	2.36655e-06	3.75767e-06	1.32047e-07	0.985088	0.0205086	0.354496	1.76216e-07	0.463056	0.730365	0.520248
b0557	borD	9.72831e-38	6.76706e-70	1.05031e-17	3.42483e-49	7.85682e-24	0.0125945	2.76542e-20	6.26792e-06	5.60558e-41	5.36659e-10	0.431303	0.000160381
b0558	ybcV	0.031008	0.33024	0.896347	0.299003	0.643588	0.652077	0.18985	0.365686	0.55649	0.0645786	0.328971	0.657178
b0559	ybcW	0.0124867	0.193784	0.635396	0.00152389	0.111812	0.804582	0.841207	0.530958	0.0145276	0.494339	0.393358	0.00434258
b0560	nohD	1.15333e-06	0.000123111	0.10399	1.15699e-05	0.216742	0.694409	2.70903e-05	4.07129e-05	0.00206823	0.0309961	0.00207399	0.0261075
b0561	tfaD	0.00151918	0.00161249	0.257655	0.3744	0.171657	0.896511	0.398213	0.17165	0.0286522	0.321848	0.394814	0.785874
b0562	ybcY	0.0048134	0.495584	5.18051e-05	0.122819	0.0405705	0.217541	0.150383	0.546228	0.00224876	0.583936	0.935835	0.772925
b0563	tfaX	0.480003	0.229566	0.414639	0.968202	0.839113	0.970571	0.674363	0.529961	0.962864	0.148472	0.591018	0.871653
b0564	appY	0.264733	6.6491e-14	0.0365431	0.0346376	0.0419643	0.213304	5.19383e-05	0.0667953	0.204951	0.0258059	0.316163	0.00368218
b0565	ompT	0.00417899	0.371753	0.133184	9.21763e-16	0.159928	0.561838	0.0794264	0.0832307	0.858504	0.258395	0.833883	0.882877
b0566	envY	0.00105994	0.000479238	0.109977	0.00206859	0.23166	0.302937	0.086297	0.0110595	0.849374	0.0654113	0.419969	0.741556
b0567	ybcH	0.147927	0.125662	0.530629	0.24025	0.549398	0.982337	0.861237	0.66239	0.137702	0.312424	0.841408	0.656374
b0568	nfrA	8.46546e-08	0.332345	0.224451	0.000155813	0.63135	0.302937	0.544029	0.734197	0.733361	0.767531	0.250777	0.538481
b0569	nfrB	0.223584	0.171626	0.169129	0.0191831	0.480653	0.807489	0.460894	0.860746	0.941728	0.0843628	0.713513	0.775077
b0570	cusS	0.45578	0.476144	4.78192e-05	0.0127403	0.587996	0.580638	0.0142293	0.0100487	0.000732167	0.942859	0.00807657	8.08607e-05
b0571	cusR	0.830671	0.202125	5.04067e-10	0.0364873	0.922379	0.0791172	0.795738	0.00414428	9.87749e-11	0.795353	0.000242776	3.43165e-05
b0572	cusC	0.63086	0.118775	0.001727	4.25971e-07	0.155102	6.01766e-10	0.0800965	0.00199853	7.61457e-72	7.05658e-26	2.18197e-70	3.26836e-91
b0573	cusF	0.14984	0.0130479	5.01857e-05	7.96765e-07	0.0528413	2.92148e-10	0.513463	7.1702e-13	5.20527e-52	1.76043e-37	2.32715e-64	8.1601e-83
b0574	cusB	0.021901	0.204082	1.78926e-06	3.47548e-07	0.061688	8.50597e-07	0.17499	1.8666e-08	5.14107e-44	2.86783e-19	2.43566e-47	1.83432e-56
b0575	cusA	0.732316	0.000198672	0.00041319	6.63036e-07	0.132121	4.11739e-10	0.397897	7.30029e-11	5.26279e-30	3.28485e-25	3.318e-42	6.10853e-45
b0576	pheP	0.0318072	9.13996e-06	0.487284	0.495985	0.249084	0.529019	0.0427088	0.586944	0.0185634	0.704458	0.850147	0.844208
b0577	ybdG	3.42554e-06	0.908127	0.697545	0.657418	0.273698	0.0712977	0.0953455	7.6456e-11	0.801724	2.55001e-17	0.00117494	0.0013516
b0578	nfsB	0.292431	0.955097	0.789083	9.3123e-07	2.91443e-07	0.0182743	0.57126	0.0312341	0.665484	0.000467239	0.756495	0.500786
b0579	ybdF	0.0238826	0.593259	0.588271	0.185788	0.0651788	0.525346	0.432183	0.389799	0.300721	0.232062	0.605955	0.859332
b0580	ybdJ	0.699045	0.708742	0.800362	0.832046	0.906606	0.263805	0.940944	0.60871	0.376929	0.178798	0.959371	0.402783
b0581	ybdK	0.00345591	2.816e-30	1.28425e-13	1.38526e-11	0.510175	0.0708844	9.14423e-12	2.95538e-06	2.02051e-16	1.02243e-09	0.478846	9.52588e-05
b0582	insL1	0.0904119	0.207144	0.917539	0.248325	0.61746	0.643401	0.432183	0.385849	0.562942	0.0958687	0.263545	0.634943
b0583	entD	0.0810387	0.00177102	0.000428675	0.0121971	0.317565	0.767667	0.522368	0.0187721	0.60228	0.0141837	0.295598	1.18309e-05
b0584	fepA	1.34763e-32	2.57752e-33	9.58367e-20	1.7127e-35	0.0430672	0.551864	0.000672799	2.85103e-05	0.0949646	0.0194721	0.00548023	1.43506e-16
b0585	fes	1.1537e-13	3.24091e-17	2.32356e-15	2.12544e-19	0.0681641	0.767667	0.354451	3.14786e-11	0.0510117	1.3067e-12	0.130551	7.25046e-14
b0586	entF	7.68854e-32	6.66664e-26	2.26436e-09	3.68046e-29	0.0199185	0.767667	0.0327505	2.93157e-08	0.483612	1.47313e-09	0.0456856	1.02785e-10
b0587	fepE	0.00168438	0.0161744	0.393512	0.0116433	0.0151921	0.0793246	0.00341359	6.47173e-06	0.000960908	1.78457e-08	0.0353072	0.00163198
b0588	fepC	6.96386e-17	7.81071e-17	1.05612e-09	8.82974e-19	0.580639	0.691758	0.0486429	0.00474177	0.229586	0.031852	0.233812	9.56464e-09
b0589	fepG	4.07715e-05	1.72131e-05	0.0204922	4.59087e-08	0.190668	0.464863	0.600573	0.00606049	0.65898	0.00341829	0.810862	0.38062
b0590	fepD	1.26006e-07	0.000872538	0.0632153	9.1196e-09	0.506304	0.204228	0.581297	0.149876	0.0371185	0.101882	0.586678	0.0044569
b0591	entS	2.8787e-25	1.02977e-20	3.10783e-07	1.40668e-25	0.33235	0.884659	0.118472	0.0551598	0.026298	0.000260169	0.214123	2.01542e-08
b0592	fepB	3.57379e-13	4.96728e-12	0.0550517	5.05059e-19	0.623169	0.787118	0.756918	1.02464e-07	0.633083	1.02028e-07	0.527275	0.000499675
b0593	entC	1.53769e-36	2.11357e-34	3.1593e-08	7.51033e-43	0.00386169	0.985194	0.0571146	5.13131e-11	0.0716799	4.70409e-12	0.601801	9.47558e-16
b0594	entE	1.97361e-35	1.61654e-35	1.44791e-08	4.50729e-40	0.000497795	0.760151	0.160147	2.18915e-14	0.107499	5.10801e-16	0.408378	1.39222e-10
b0595	entB	4.74387e-34	1.18201e-34	5.35026e-12	4.15477e-36	0.0673359	0.787118	0.000542464	1.0636e-10	0.0114495	5.02656e-10	0.0443744	1.21367e-15
b0596	entA	6.86661e-16	1.73816e-15	3.89053e-06	3.26091e-21	0.0336248	0.967375	0.240617	1.56831e-08	0.148295	8.77483e-11	0.196097	1.08016e-06
b0597	entH	1.51631e-10	6.0143e-14	1.44012e-07	7.57918e-14	0.0461766	0.897927	0.127376	8.63809e-09	0.39433	8.94721e-10	0.386521	2.68783e-09
b0598	cstA	5.87198e-26	5.03797e-19	1.98373e-11	5.04505e-24	4.8282e-17	9.69843e-06	4.78398e-37	1.84852e-19	2.4678e-08	1.51119e-33	2.02816e-08	2.01341e-10
b0599	ybdH	0.00102257	0.43823	3.93463e-08	0.990495	0.134502	0.97533	0.179851	0.284751	0.0265623	0.264717	0.0592129	0.962005
b0600	ybdL	1.45433e-07	0.591402	3.32671e-07	0.118838	0.0510553	0.0838512	0.35056	0.296348	0.879152	0.00275835	0.0351601	0.530017
b0601	ybdM	0.0726515	0.352339	0.125157	0.830138	0.517797	0.0116839	0.969256	0.884315	0.680448	0.530591	0.866562	0.716561
b0602	ybdN	0.157403	0.0762453	0.456967	0.0806141	0.964672	0.599492	0.159839	0.991841	0.712335	0.129101	0.727416	0.930195
b0603	ybdO	0.680588	0.23118	0.423828	0.139695	0.651998	0.623787	0.805753	0.662861	0.79957	0.793484	0.849056	0.989087
b0604	dsbG	0.000771208	0.741748	0.693729	0.0790431	0.0714696	0.661541	0.567724	0.38848	0.928385	0.0290104	0.426885	0.000651809
b0605	ahpC	0.0143547	3.27e-21	3.13719e-08	2.93456e-12	0.324524	0.910606	0.025468	0.593862	0.00445837	0.12361	0.465889	0.601717
b0606	ahpF	1.1375e-11	9.96655e-156	9.1251e-19	4.18866e-84	0.623169	0.302726	2.17204e-06	0.368201	2.42968e-11	0.619919	0.0672587	0.0901569
b0607	uspG	4.00678e-23	0.00127622	0.0406471	0.108052	0.722193	0.35189	0.0250798	0.073783	0.268641	0.166454	0.344143	4.45009e-06
b0608	ybdR	0.00965689	2.20485e-08	0.0688406	0.0233597	0.631255	0.299289	1.77391e-16	6.8433e-65	0.000118927	1.57961e-94	0.384798	0.065386
b0610	rnk	0.366625	0.00250973	0.00255672	5.2336e-11	0.00277989	0.372169	0.00016705	0.00403544	0.184958	5.70518e-08	0.761616	0.804571
b0611	rna	0.0632564	0.829018	0.273621	0.492858	0.985931	0.632583	0.709825	0.00863882	0.096926	0.22818	0.860488	0.945709
b0612	citT	6.93575e-08	0.00040806	0.48546	0.00193333	0.750951	0.784008	0.0215705	0.0767103	0.417522	0.000230922	0.0626946	0.187744
b0613	citG	1.82884e-09	1.55894e-08	0.000684129	0.000359836	0.0366387	0.00606878	0.0437592	0.00010985	0.22476	0.000545226	0.00759924	0.00196125
b0614	citX	6.28433e-05	0.59426	0.0282374	0.110084	0.730113	0.955192	0.0169918	0.362179	0.294902	0.627834	0.22666	0.0435592
b0615	citF	0.000186387	0.000350617	0.127367	0.000139412	0.868124	0.863895	0.0548139	0.0477843	0.0119227	0.026684	0.00640404	0.677762
b0616	citE	0.00308721	0.151838	0.156529	0.406297	0.932714	0.52602	0.225486	0.466983	0.540186	0.141926	0.995261	0.650686
b0617	citD	0.00926698	0.422014	0.872823	0.318426	0.302479	0.611882	0.626106	0.549309	0.51371	0.00147764	0.310171	0.776262
b0618	citC	2.98878e-13	1.46004e-06	0.567434	7.14307e-08	0.0179308	0.0631618	0.00166264	0.183268	0.783931	0.000629134	0.212321	0.431358
b0619	dpiB	2.2414e-06	0.0312362	0.247367	0.0143109	0.990547	0.636889	0.475455	0.522528	0.640739	0.19188	0.0730377	0.530644
b0620	dpiA	0.00711431	0.397284	0.574597	0.100602	0.988331	0.639109	0.484045	0.863576	0.662837	0.632129	0.290885	0.244149
b0621	dcuC	1.57316e-07	8.2628e-06	0.0378689	1.91636e-05	0.219309	0.304934	4.89377e-05	0.111105	0.157329	0.00131333	0.0764381	0.065386
b0622	pagP	0.569035	0.206249	0.044156	0.630324	0.992814	0.827639	0.762393	0.332954	0.358377	0.116018	0.306726	0.65546
b0623	cspE	4.1863e-06	1.75089e-09	0.367529	0.0187607	0.460997	0.78186	4.67095e-06	0.000348448	0.000756127	2.18484e-05	0.262854	0.538648
b0624	crcB	0.0888858	0.00766846	0.743897	0.613672	0.822872	0.539065	0.000502078	0.193871	0.00989473	0.0114508	0.0629685	0.00129052
b0627	tatE	0.132179	0.000761133	0.767614	0.0937681	0.454744	0.784939	0.0202288	3.26027e-06	0.000150694	0.00460408	0.932707	0.772925
b0628	lipA	1.63128e-21	2.50428e-24	5.74859e-06	4.02696e-15	0.00150565	0.000901019	7.04829e-26	0.0508668	0.818246	0.500637	2.44676e-14	5.64542e-16
b0629	ybeF	0.830393	0.995397	0.941288	0.659139	0.554647	0.237694	0.356166	0.744814	0.288547	0.828256	0.546548	0.85188
b0630	lipB	0.00164272	4.16372e-06	1.58858e-07	0.0101798	0.741979	0.0291441	0.446977	0.337718	0.103342	0.698821	0.912908	0.00298036
b0631	ybeD	0.00117989	0.0346794	0.632146	1.20315e-06	0.705735	0.319125	0.295412	1.54203e-06	0.969159	2.66442e-13	0.825156	3.07853e-05
b0632	dacA	0.0773018	2.90543e-10	7.7435e-06	0.724422	0.207312	0.193243	0.00758912	0.13533	0.00316324	0.0382152	0.199926	0.0646016
b0633	rlpA	0.151811	0.0723026	0.462241	0.196293	0.130105	0.927376	0.688095	0.453631	0.671139	0.275929	0.251255	0.707837
b0634	mrdB	0.118667	0.148126	0.0576464	0.936979	0.299605	0.661541	0.593161	0.475277	0.702298	0.268086	0.124221	0.914391
b0635	mrdA	2.63025e-06	1.27586e-09	4.16568e-12	0.418738	0.312171	0.589577	0.110512	0.111653	0.0352835	0.000627241	0.0160731	0.243176
b0636	rlmH	0.000243129	1.67473e-06	0.00977195	0.0380403	0.305466	0.0456919	0.0635458	0.0258645	0.011412	0.000418251	0.0745652	0.989087
b0637	rsfS	0.0108624	3.01708e-06	0.0792816	0.825943	0.989469	0.985867	0.254627	0.010135	0.0370026	0.00177214	0.236025	0.924078
b0638	cobC	0.389441	0.339749	0.00035417	0.729989	0.452603	0.0644042	0.522368	0.350109	0.703384	0.195445	0.798648	0.0474512
b0639	nadD	0.853543	0.928122	0.00513957	0.434817	0.643588	0.324163	0.294135	0.567972	0.984069	0.475361	0.886597	0.218313
b0640	holA	0.793312	0.620606	1.8974e-06	0.0633256	0.545486	0.582697	0.851759	0.160671	0.731235	0.871939	0.544427	0.417119
b0641	lptE	0.266104	0.76733	0.0344721	0.901006	0.92469	0.626676	0.535902	0.194189	0.768073	0.0875746	0.200611	0.977211
b0642	leuS	0.0819727	0.0170323	0.952238	0.0131914	0.143634	0.943429	0.0198792	0.322401	0.0272761	0.182313	0.00567473	0.0126535
b0643	ybeL	3.16758e-10	5.01545e-19	9.18699e-10	0.0069678	0.883258	0.390167	4.47686e-06	0.000317173	6.40547e-07	1.32341e-07	0.591488	0.0248435
b0644	ybeQ	0.0060876	0.000424077	0.0612211	0.202948	0.720439	0.82574	0.245506	0.104889	0.214348	0.0561491	0.942112	0.923879
b0645	ybeR	0.23259	0.0188732	0.878559	0.258078	0.642823	0.550139	0.108222	0.194863	0.214843	0.0601675	0.0995175	0.923378
b0646	djlB	6.28274e-06	0.000257777	0.0311841	0.00315892	0.386888	0.175586	0.0192135	0.0529851	0.00297462	0.00254292	0.0945655	0.000975857
b0647	ybeT	0.332505	0.012264	0.663517	0.0441344	0.166582	0.248991	0.134389	0.118555	0.100199	0.0799732	0.246222	0.744393
b0648	ybeU	0.000109951	0.00022989	0.0908419	0.00526095	0.13499	0.870931	0.00855892	0.180515	0.275734	0.00270213	0.0535469	0.00158969
b0649	djlC	0.334761	0.987579	0.699138	0.817785	0.717332	0.306894	0.428041	0.519392	0.0713499	0.94424	0.31729	0.148279
b0650	hscC	0.00644915	0.387334	0.180997	0.721036	0.563037	0.521618	0.368352	0.247564	0.760284	0.182313	0.818806	0.463683
b0651	rihA	0.0713629	1.29808e-22	1.65783e-20	5.00585e-15	0.000300475	0.000529017	1.18789e-20	0.199227	1.85643e-10	0.0190638	0.017639	1.95789e-10
b0652	gltL	0.810942	0.169267	0.515613	0.836145	0.40591	0.787118	0.00865686	3.29939e-07	0.0571608	9.29124e-05	0.251639	0.00702314
b0653	gltK	0.29552	0.813403	0.501776	0.547952	0.725477	0.687473	0.261633	0.0816817	0.368306	0.0467104	0.884959	0.0205726
b0654	gltJ	0.428535	0.826657	0.312871	0.67535	0.663156	0.847182	0.201411	0.0119255	0.619856	0.154847	0.860179	0.424887
b0655	gltI	6.7975e-12	0.210133	6.75875e-06	0.272716	0.490717	0.666653	1.07927e-05	6.00713e-15	0.00678349	4.75128e-17	0.00309337	4.99228e-11
b0656	insH1	0.0630146	0.247451	0.874193	0.290514	0.623606	0.661541	0.495849	0.391487	0.609945	0.110877	0.262854	0.640515
b0657	lnt	0.00992377	0.961245	0.000274371	0.0070889	0.712956	0.998008	0.0883472	0.0103423	0.00215731	0.0131958	0.00194775	0.0787616
b0658	ybeX	0.225787	0.0401886	8.14955e-06	0.475754	0.968351	0.787118	0.136112	1.3389e-05	0.018903	8.99698e-06	0.063463	0.934997
b0659	ybeY	0.00282645	0.0145226	0.308487	0.000724591	0.438915	0.983113	0.000309397	0.873561	0.0462559	0.59313	0.11787	0.0277392
b0660	ybeZ	5.92849e-06	0.00642526	0.438899	0.955138	0.757108	0.858019	0.223618	0.666387	0.0203435	0.0681925	0.445743	0.697096
b0661	miaB	0.491995	0.207144	0.962515	0.000250729	0.25891	0.587859	0.282072	0.988908	0.415362	0.367227	0.0507552	0.320606
b0662	ubiF	6.05014e-17	9.69632e-08	0.000104465	0.000886692	0.501494	0.409129	0.0172813	0.352918	0.00270037	0.000361018	0.97238	0.00495427
b0664	glnX	0.121245	0.151838	0.846667	0.269275	0.629181	0.804257	0.384364	0.440666	0.562942	0.200336	0.241516	0.744746
b0665	glnV	0.121245	0.151838	0.846667	0.269275	0.629181	0.804257	0.384364	0.440666	0.562942	0.200336	0.241516	0.744746
b0666	metU	0.0890282	0.142052	0.810234	0.175981	0.608722	0.75682	0.33427	0.426578	0.493945	0.138555	0.243656	0.775472
b0668	glnW	0.10712	0.148126	0.789083	0.254315	0.624034	0.787118	0.397897	0.42108	0.544712	0.166454	0.20994	0.772925
b0670	glnU	0.10712	0.148126	0.789083	0.254315	0.624034	0.787118	0.397897	0.42108	0.544712	0.166454	0.20994	0.772925
b0672	leuW	0.11622	0.142052	0.887779	0.257429	0.623169	0.806536	0.398213	0.441076	0.580482	0.21804	0.245294	0.727254
b0673	metT	0.0890282	0.142052	0.810234	0.175981	0.608722	0.75682	0.33427	0.426578	0.493945	0.138555	0.243656	0.775472
b0674	asnB	0.000147659	0.0259304	4.64591e-08	7.6348e-10	0.764765	0.587859	0.146612	7.0215e-09	0.75527	4.51702e-26	0.0133101	0.0612862
b0675	nagD	0.148798	0.913813	0.805997	0.345108	0.764128	0.859093	0.696062	0.0858543	0.966166	0.297515	0.630873	0.426992
b0676	nagC	7.45907e-08	0.00391793	0.5375	0.85304	0.990233	0.661541	0.051052	0.0182244	0.298933	0.392151	0.153288	0.744393
b0677	nagA	1.13746e-12	6.04388e-15	4.76472e-09	3.20091e-08	0.546066	0.746747	0.000187143	0.0409622	0.000629373	0.253312	0.466447	0.0341571
b0678	nagB	0.557397	0.000846767	0.000404598	0.71721	0.00614423	0.27116	0.326817	0.874179	0.0477946	0.358207	0.000246545	0.844208
b0679	nagE	0.0387046	0.0119176	0.804645	0.053785	1.82139e-07	0.642357	7.48019e-13	4.02429e-21	0.00610724	3.62441e-19	0.0980257	0.144457
b0680	glnS	0.259735	0.164783	0.801608	0.744649	0.978572	0.195179	0.582775	0.0156966	0.0993528	0.254342	0.0143596	0.686053
b0681	chiP	2.54378e-05	0.0115912	0.821246	0.0100026	0.947838	0.521618	0.746448	0.00171126	0.0792631	0.141687	0.0326933	0.582053
b0682	chiQ	7.76712e-05	2.92473e-06	0.00596272	9.82671e-07	0.0267452	0.310248	0.000242455	0.0258587	0.265432	0.00410094	0.00807353	0.000854213
b0683	fur	0.770078	0.969724	0.168012	0.296757	0.528855	0.851867	0.548091	0.0817912	0.995399	0.0120916	0.998915	0.141232
b0684	fldA	0.710344	0.558996	0.612578	0.0918875	0.823639	0.661541	0.776244	0.00775482	0.368306	1.35455e-06	0.922054	0.97135
b0685	ybfE	0.983445	0.664205	0.166969	0.403874	0.819034	0.840274	0.728067	0.111105	0.305605	0.876308	0.148013	0.599959
b0686	ybfF	0.0722211	0.87689	0.0247435	0.311839	0.811802	0.86255	0.7681	0.769306	0.775817	0.784102	0.787733	0.592047
b0687	seqA	0.072395	0.0094846	0.090096	0.595682	0.480653	0.97687	0.251053	0.258146	0.155759	0.563125	0.489673	0.452254
b0688	pgm	9.14555e-19	1.70931e-16	1.11866e-19	1.593e-11	0.676257	0.100097	0.00116193	0.615632	7.83148e-05	0.46293	0.137566	0.0269254
b0689	ybfP	0.0629781	0.402084	0.380622	0.268117	0.437907	0.33521	0.13124	0.13819	0.250608	0.0244949	0.136369	0.393887
b0691	ybfG	0.31972	0.30077	0.141282	0.865009	0.689461	0.944389	0.925663	0.506993	0.935741	0.792373	0.651557	0.575635
b0692	potE	0.0888409	1.04401e-05	0.000450394	0.000760984	0.869064	0.632972	0.688981	0.994383	0.388343	0.490506	0.932558	0.229492
b0693	speF	1.40839e-06	0.000212583	0.812665	0.000199317	0.19264	0.551864	0.0022428	0.0921472	0.0201868	0.00182315	0.212321	0.249727
b0694	kdpE	0.315566	0.060764	0.608306	0.92141	0.981309	0.613852	0.981351	0.404828	0.804959	0.109464	0.977489	0.933493
b0695	kdpD	2.86206e-09	3.85464e-06	6.34687e-06	0.0048436	0.136909	0.364602	0.0443744	0.256437	0.0125452	0.0843628	0.190632	0.0109693
b0696	kdpC	2.11026e-07	0.000135094	0.0420169	0.00104657	0.0201981	0.125391	8.83139e-08	2.02416e-11	0.0223034	1.33663e-11	0.108291	0.917379
b0697	kdpB	1.23576e-08	2.3014e-06	0.0132636	1.63142e-05	1.80992e-15	9.88679e-08	1.66772e-16	1.2465e-12	0.0359389	1.10086e-12	0.000145816	0.0144087
b0698	kdpA	1.26533e-06	6.65443e-05	0.77998	0.00863201	1.01248e-12	0.000282951	1.29083e-16	6.05324e-20	0.0108896	2.03911e-10	0.513405	0.141027
b0699	ybfA	2.0892e-05	0.861775	0.000272328	0.117021	0.524417	1.07172e-08	0.38269	0.499691	0.650486	0.00333147	0.648738	2.56273e-06
b0700	rhsC	0.497322	0.379477	0.411494	0.000335961	0.0356487	0.804702	0.311643	0.735823	0.0944308	0.571998	0.370492	0.639962
b0702	ybfB	0.0635831	0.242745	0.286989	0.646649	0.805283	0.969649	0.593161	0.566755	0.215827	0.161881	0.43181	0.960535
b0703	ybfO	0.00041394	0.00333813	0.872823	0.542348	0.865	0.760968	0.0312359	0.060593	0.817363	0.00122973	0.00472531	0.695416
b0704	ybfC	0.197719	0.530222	0.634121	0.387716	0.839763	0.97132	0.426115	0.977156	0.699291	0.214263	0.51568	0.501576
b0705	ybfL	0.0553057	0.265235	0.350092	0.667848	0.63558	0.947795	0.804505	0.0457341	0.936444	0.000933599	0.213252	0.336371
b0706	ybfD	0.062987	0.93785	0.662976	0.20683	0.597376	0.811036	0.222078	0.697215	0.540186	0.0191346	0.625066	0.065386
b0707	ybgA	0.495399	5.4277e-11	0.679914	0.623727	0.772664	0.499295	5.83524e-09	1.67905e-09	3.60193e-06	6.56441e-15	0.386675	0.986169
b0708	phr	0.0246998	3.5541e-13	0.00232074	0.00231176	0.583712	0.624762	3.36457e-11	4.54457e-14	3.30875e-08	8.90687e-25	0.520425	0.173799
b0709	dtpD	0.471325	1.22043e-10	4.54566e-12	0.0160711	3.07205e-09	0.111426	0.00724527	0.0269893	0.333204	0.0199066	0.0317524	0.0636733
b0710	ybgI	0.000341653	1.17695e-06	1.50684e-24	0.00115109	0.455314	0.101798	0.0117455	0.118102	0.00413934	0.104637	0.906065	0.0328155
b0711	ybgJ	8.90519e-05	1.57909e-05	1.23443e-11	0.573268	0.97217	0.666653	0.0562479	0.346505	0.0852205	0.0864422	0.969888	0.0779474
b0712	ybgK	0.000865491	0.0629714	1.4305e-08	0.476607	0.695341	0.844602	0.696062	0.214365	0.144367	0.00383696	0.99821	0.47142
b0713	ybgL	0.00256907	0.336366	8.44676e-11	0.854032	0.758289	0.771963	0.0371111	0.0521642	0.0197693	0.27732	0.911724	0.0023348
b0714	nei	0.110757	0.00055011	3.71107e-05	0.0929279	0.828444	0.992412	0.00253075	0.907459	0.110226	0.702031	0.935835	0.558908
b0715	abrB	0.0552255	0.056909	0.687575	0.274476	0.422981	0.624762	0.0927932	0.290036	0.298181	0.274948	0.859067	0.867622
b0716	ybgO	0.282058	0.0271991	0.191275	0.495673	0.632711	0.758891	0.898236	0.851536	0.506521	0.865237	0.0881639	0.962263
b0717	ybgP	0.264564	0.443952	0.701652	0.285403	0.909118	0.916613	0.509414	0.91361	0.917963	0.00802278	0.995115	0.640515
b0718	ybgQ	1.32395e-06	0.00219302	0.52986	7.63879e-05	0.698074	0.881035	0.826922	0.0258343	0.0504342	0.0758147	0.265705	0.140556
b0719	ybgD	0.0451806	0.00228213	0.938761	4.75195e-06	0.26653	0.343267	0.000555924	0.0454858	0.00461825	0.018344	0.0473111	0.529337
b0720	gltA	0.333818	2.7547e-17	0.754071	7.57283e-12	0.143821	0.98057	0.993858	0.789184	0.0745941	3.32934e-17	0.000241812	0.000664539
b0721	sdhC	3.28795e-36	1.19266e-08	3.96941e-32	0.0306501	0.732947	0.0370727	7.34056e-10	0.0367727	0.00293699	2.87962e-18	0.0149901	5.27128e-07
b0722	sdhD	5.12644e-21	0.00105576	1.18888e-14	0.838446	0.699331	0.372381	0.000937625	0.178396	0.209663	9.09728e-11	0.197759	0.00349229
b0723	sdhA	1.54576e-24	0.473455	2.88952e-27	0.0268432	0.482635	0.723051	1.42778e-05	0.599118	0.350095	1.80695e-19	0.00930782	4.3279e-06
b0724	sdhB	8.7192e-30	0.0149751	7.38088e-26	0.762338	0.48417	0.467754	3.35248e-06	0.960497	0.157249	3.2505e-16	0.00193275	6.03216e-08
b0726	sucA	5.02106e-11	0.0487216	8.04163e-07	2.18077e-08	0.196841	0.721466	0.681675	0.942719	0.937023	6.883e-12	0.0165828	0.005606
b0727	sucB	1.0159e-08	0.379477	0.000104465	0.000197804	0.205598	0.965457	0.336491	0.572213	0.544712	1.99059e-14	0.000743495	0.0118844
b0728	sucC	8.0406e-08	0.382817	7.03465e-07	0.000199166	0.546066	0.739403	0.00168583	0.676464	0.351679	1.81514e-17	2.96633e-09	1.42952e-10
b0729	sucD	3.36576e-12	0.896549	3.9988e-09	0.275686	0.941625	0.323847	0.000112819	0.873943	0.157905	4.32767e-19	2.26265e-10	4.39978e-13
b0730	mngR	0.934164	0.0339675	0.316321	4.09595e-06	0.671222	0.983113	0.0696693	0.207958	0.00359393	0.126252	0.832671	0.55061
b0731	mngA	0.0106128	0.00131918	0.390709	0.00361978	0.972792	0.974776	0.399527	0.263035	0.0478001	0.327979	0.249297	0.0369884
b0732	mngB	0.00044629	0.134123	0.00244162	0.0200729	0.739739	0.995164	0.491133	0.440666	0.991602	0.96622	0.891204	0.875941
b0733	cydA	2.4728e-84	7.2297e-06	3.85887e-25	1.91636e-05	0.0122346	0.0151571	6.17784e-06	8.247e-05	0.0778902	0.852287	0.00474681	7.55785e-09
b0734	cydB	4.96464e-131	8.97074e-05	6.50985e-27	0.0236693	0.0710224	0.0621472	2.70306e-05	0.000192743	0.367068	0.175665	0.00472531	7.08228e-07
b0735	ybgE	2.76941e-31	0.313961	1.74713e-12	0.717065	0.304892	0.63765	0.0259116	3.26571e-05	0.969792	0.324778	0.079467	3.51021e-06
b0736	ybgC	0.00197536	4.23735e-12	0.12375	0.0136442	0.873067	0.997593	0.0136568	0.000220925	0.00329628	4.83744e-08	0.774372	0.48401
b0737	tolQ	0.000221987	1.72934e-09	0.0888259	0.120336	0.922379	0.945854	0.237568	0.0002663	0.00165052	1.43707e-08	0.0882604	0.756787
b0738	tolR	0.237849	0.00267252	0.884469	0.960757	0.842858	0.70164	0.338436	0.0753739	0.267369	0.294662	0.159327	0.845687
b0739	tolA	0.144537	0.00273272	0.722383	0.810377	0.800127	0.972483	0.392265	4.24907e-05	0.0635662	6.46867e-08	0.798276	0.448115
b0740	tolB	0.309268	0.00237854	4.36086e-10	4.75195e-06	0.41456	0.092812	0.0620162	0.0100901	0.90233	0.0107312	0.334226	0.000887533
b0741	pal	3.8586e-36	0.0168379	0.00129638	0.958509	0.0430112	0.965457	0.385176	5.1651e-18	0.818433	5.24385e-23	0.539239	0.741556
b0742	ybgF	1.11001e-15	3.43519e-12	2.2979e-09	2.47825e-05	0.0513617	0.38783	0.0123815	0.00176713	0.00968506	0.000105855	0.829935	0.00678653
b0743	lysT	0.115879	0.143663	0.783534	0.202515	0.623169	0.787118	0.384834	0.412076	0.554899	0.150734	0.237122	0.811633
b0744	valT	0.102471	0.137965	0.996339	0.180081	0.546066	0.811039	0.383992	0.440666	0.616299	0.25428	0.250133	0.656778
b0745	lysW	0.115879	0.143663	0.783534	0.202515	0.623169	0.787118	0.384834	0.412076	0.554899	0.150734	0.237122	0.811633
b0746	valZ	0.102471	0.137965	0.996339	0.180081	0.546066	0.811039	0.383992	0.440666	0.616299	0.25428	0.250133	0.656778
b0747	lysY	0.115879	0.143663	0.783534	0.202515	0.623169	0.787118	0.384834	0.412076	0.554899	0.150734	0.237122	0.811633
b0748	lysZ	0.115879	0.143663	0.783534	0.202515	0.623169	0.787118	0.384834	0.412076	0.554899	0.150734	0.237122	0.811633
b0749	lysQ	0.115879	0.143663	0.783534	0.202515	0.623169	0.787118	0.384834	0.412076	0.554899	0.150734	0.237122	0.811633
b0750	nadA	8.46407e-37	0.255533	4.00566e-81	0.996797	0.634687	0.21951	0.692427	0.160671	0.549368	5.05857e-28	3.44757e-09	9.5719e-15
b0751	pnuC	1.8921e-16	0.779963	4.74468e-13	0.00963454	0.626915	0.85662	0.92441	0.82864	0.635878	2.13467e-09	0.000115231	0.00591387
b0752	zitB	0.987408	0.138223	0.562091	0.000783483	0.216906	0.811039	0.00227556	0.00618889	0.000748842	0.96622	0.661203	0.605417
b0753	ybgS	7.20935e-06	1.00194e-24	2.18714e-24	0.010041	0.0851817	0.160601	1.32429e-18	6.91569e-44	2.49449e-12	5.49043e-66	0.894263	6.64322e-12
b0754	aroG	0.71781	0.00600714	0.337999	0.894749	0.995755	0.35234	2.7028e-10	0.284648	0.000982324	0.14326	0.38255	0.00505571
b0755	gpmA	3.43585e-06	4.46997e-13	5.33942e-22	1.94673e-06	0.11694	0.0221934	1.00469e-11	2.00261e-06	0.000685636	2.34714e-13	0.265135	1.14184e-06
b0756	galM	1.39312e-11	0.101308	1.47119e-08	0.018816	0.0921418	0.988319	0.588166	0.147471	0.0629187	0.000591766	0.81366	0.65585
b0757	galK	0.890573	0.247644	0.386766	4.55843e-05	0.00284437	0.412294	0.0117603	0.891976	0.215827	0.634501	0.00115658	0.0310694
b0758	galT	0.00105394	0.573973	0.803679	0.000587325	0.36613	0.47632	0.135435	0.0232878	0.973195	4.23391e-08	0.631199	0.914391
b0759	galE	0.00677114	0.00513404	0.115004	0.00697575	0.305466	0.681502	0.330002	1.33417e-06	0.159031	4.49247e-09	0.786131	0.382711
b0760	modF	3.90225e-05	0.969724	0.815333	2.00966e-07	0.443415	0.54586	2.10685e-05	0.0301484	1.68002e-05	0.0159206	2.36979e-17	0.855671
b0761	modE	7.76686e-13	0.00785811	0.440878	0.433082	0.974165	0.543809	0.694954	0.479852	0.855469	0.529571	0.845271	0.800655
b0762	acrZ	0.959867	0.0392603	0.772175	0.00183445	0.0114105	0.632583	0.0457808	0.492593	0.301357	0.710606	0.577303	0.623836
b0763	modA	1.44889e-34	4.26235e-37	1.1386e-29	2.09976e-35	6.53154e-07	1.64304e-08	1.50565e-31	9.35654e-24	4.11154e-31	2.50342e-22	4.10906e-14	3.66777e-12
b0764	modB	4.56229e-15	1.92862e-15	4.08543e-12	7.17921e-12	1.91564e-06	1.75858e-05	2.58533e-15	5.74402e-12	1.94233e-15	2.31362e-09	1.65581e-05	7.73214e-06
b0765	modC	6.27637e-11	7.62989e-17	7.51073e-10	1.16463e-09	0.000349832	0.00958343	1.27863e-12	1.12599e-12	5.5943e-15	6.54248e-10	7.44132e-09	0.000121191
b0766	ybhA	0.836218	9.28533e-05	0.00206784	6.42021e-05	0.00275132	0.324163	0.280136	0.706787	0.00260874	0.442691	0.37401	0.808531
b0767	pgl	1.10365e-07	3.72896e-28	6.2169e-27	5.75936e-08	0.410916	0.33521	4.20004e-12	2.83453e-06	1.31375e-12	2.3124e-11	0.853458	2.67174e-06
b0768	ybhD	0.538761	0.646079	0.215384	0.605869	0.0587172	0.390415	0.947467	0.858322	0.101776	0.957953	0.134885	0.727254
b0769	ybhH	0.111649	0.0129199	0.409224	0.000344132	0.993533	0.972102	0.987726	0.0484007	0.236971	0.279351	0.386675	0.245722
b0770	ybhI	9.32976e-05	0.000333086	0.341909	0.00362473	0.974165	0.673543	0.12259	0.0108659	0.764708	0.0915653	0.236025	0.957656
b0771	ybhJ	2.34595e-14	1.23119e-08	1.78926e-06	2.23474e-05	2.967e-06	0.000455439	6.31599e-09	1.11394e-07	0.00097687	7.46523e-06	1.27066e-05	3.05992e-08
b0772	ybhC	7.19664e-05	0.000561102	0.0163488	0.297988	0.594384	0.781139	0.0213045	0.000101169	0.12591	1.54134e-06	0.546728	0.672686
b0773	ybhB	4.36326e-12	2.67305e-14	3.3144e-11	3.40944e-09	0.0923963	0.1082	7.57e-06	3.83363e-08	0.0017367	2.40488e-10	0.930269	0.00205358
b0774	bioA	0.175335	0.00917787	0.811667	0.0169631	0.778782	0.655713	0.178563	0.0578987	6.54484e-09	0.804425	0.460713	0.41858
b0775	bioB	0.000432587	3.35685e-10	0.0053425	1.19032e-07	0.658628	0.654538	1.42778e-05	0.33101	1.31713e-25	0.0146342	0.0672587	0.705985
b0776	bioF	0.141099	0.060093	0.606741	0.0490355	0.778782	0.938232	0.14696	0.129485	1.45889e-11	0.663569	0.244878	0.250603
b0777	bioC	0.112788	0.923351	0.0534862	0.527161	0.129568	0.387447	0.696062	0.181298	7.19189e-11	0.865094	0.755777	0.953644
b0778	bioD	0.0029494	0.293939	0.00547221	0.428291	0.12878	0.470379	0.105026	0.000675554	2.39069e-18	0.620028	0.135854	0.287962
b0779	uvrB	1.37211e-19	1.1954e-30	6.72757e-17	2.05447e-38	0.0776097	0.0065559	9.31232e-12	2.96099e-07	1.14386e-14	7.89891e-12	0.00649492	1.47687e-07
b0780	ybhK	0.662799	0.000357268	0.582336	0.0908013	0.454097	0.879475	0.013568	0.0230457	0.00108103	0.00263445	0.358212	0.786359
b0781	moaA	1.29826e-07	1.95979e-16	0.0249987	3.0275e-10	0.750951	0.985194	0.0138305	0.000930252	0.0272761	4.02e-09	0.0140555	3.98534e-07
b0782	moaB	2.4479e-20	2.00204e-34	3.44761e-21	1.12559e-26	0.999266	0.136928	4.75453e-08	0.862245	1.33447e-08	0.0279945	0.173374	6.55584e-11
b0783	moaC	2.60922e-15	3.02819e-25	6.15634e-15	6.64428e-18	0.902814	0.529791	0.00138077	0.620261	2.99764e-06	0.0671011	0.0328715	1.82627e-10
b0784	moaD	1.39339e-06	1.04381e-08	1.4741e-08	1.23171e-13	0.774779	0.218725	0.361156	0.159916	0.320856	0.250003	0.30901	2.25113e-10
b0785	moaE	7.00696e-09	8.33355e-15	2.79181e-05	1.46173e-06	0.602722	0.983113	0.00995884	0.670725	0.0201868	0.777082	0.203667	0.001594
b0786	ybhL	6.77248e-08	1.97151e-05	0.00112952	0.00103427	0.134966	0.0715746	0.00143294	0.0646607	7.82454e-06	1.43402e-08	0.821386	7.95514e-05
b0787	ybhM	0.708463	0.865814	0.589363	0.441682	0.884164	0.295391	0.777115	0.791812	0.541398	0.901662	0.59635	0.752497
b0788	ybhN	0.683816	1.19434e-06	3.93962e-05	0.115822	0.909114	0.814286	0.000161159	0.0010041	0.000474003	8.07197e-10	0.883159	0.0138077
b0789	clsB	0.121245	1.34467e-25	4.69421e-12	0.00267832	0.422981	0.473533	3.43148e-15	1.66474e-13	1.67583e-14	4.48225e-26	0.572926	0.00160834
b0790	ybhP	0.713711	1.60834e-22	3.8881e-10	0.00928876	0.671343	0.578342	5.46905e-15	7.21347e-15	1.61739e-13	3.5339e-33	0.117324	0.00316072
b0791	ybhQ	0.000227001	0.299537	0.805997	0.304396	0.336778	0.23939	0.648606	0.0729785	0.248468	0.156519	0.856962	0.988887
b0792	ybhR	6.24125e-11	0.177789	0.278403	0.559525	0.975748	0.00461187	0.053388	0.533381	0.36682	0.0277502	0.784129	0.82982
b0793	ybhS	8.8878e-09	0.390271	0.00214223	0.0450837	0.0287775	0.692738	0.209526	0.309784	0.697546	0.973642	0.634355	0.0787616
b0794	ybhF	1.19494e-26	0.00697781	0.490072	0.563217	0.623169	0.000153096	1.58945e-06	0.373437	9.96524e-05	0.0411336	0.38255	0.775077
b0795	ybhG	4.39121e-36	0.000131942	0.00410213	0.810377	0.764642	1.40126e-06	3.81648e-07	0.0464942	1.68993e-06	0.656015	0.810661	0.577669
b0796	ybiH	2.21061e-08	0.466906	0.143653	0.814395	0.656783	0.214651	0.042868	0.718888	0.0388383	0.096996	0.648647	0.988043
b0797	rhlE	1.48291e-11	0.0739687	0.0813866	0.311593	0.685457	0.695454	0.0499086	0.796236	0.553192	0.0838954	0.019919	0.877719
b0798	ybiA	0.155114	0.753203	0.212822	0.427762	0.868111	0.381227	0.989014	0.698842	0.760284	0.782456	0.639868	0.731038
b0799	dinG	0.0188693	0.593259	0.0348254	1.44041e-09	0.636047	0.794612	0.175986	0.00494901	0.984069	7.74677e-05	0.543338	0.716136
b0800	ybiB	0.00320826	1.55941e-08	4.31665e-15	6.66718e-06	0.777743	0.345294	0.00752637	0.0057701	1.84659e-05	0.00383137	0.369975	0.132977
b0801	ybiC	0.176021	0.499031	0.63832	0.00134077	0.443833	0.944389	6.60684e-09	0.309836	3.76739e-07	0.00256361	0.999284	0.455187
b0802	ybiJ	0.00696349	4.32077e-09	0.00134272	0.000414344	0.118192	0.35234	0.000205278	0.597519	6.58606e-05	0.597589	0.0950092	0.343803
b0803	ybiI	0.10006	0.00442628	0.338438	0.0606201	0.0511479	0.705868	0.000345013	0.00304068	0.00170228	0.000125969	0.241516	0.513538
b0804	ybiX	0.362316	0.00227299	0.224822	0.000140135	0.358166	0.7196	0.385994	0.0144608	0.0417746	0.0204513	0.734834	0.00118023
b0805	fiu	7.24924e-37	1.93953e-40	6.93299e-21	1.57883e-40	0.458951	0.317685	2.5686e-07	0.218249	0.0248475	0.85367	0.0286614	1.49633e-19
b0806	mcbA	0.0306393	9.27288e-08	0.0369306	0.157082	0.707508	0.880625	0.00386938	0.182537	0.0298419	0.332182	0.15313	0.224132
b0807	rlmF	1.1689e-09	2.71379e-12	0.000409375	1.93915e-14	0.902756	0.451569	0.00313448	0.670534	2.58022e-07	0.0629984	0.147198	0.0257307
b0808	ybiO	1.11951e-05	2.37154e-14	0.00299506	0.000110763	0.409613	0.733582	6.4287e-09	1.72513e-06	2.14902e-08	7.07217e-15	0.876556	0.0122103
b0809	glnQ	0.000566217	0.00484835	0.155059	0.225793	0.973484	0.892851	5.71897e-07	8.60248e-06	0.143639	4.06924e-09	0.0332346	0.422501
b0810	glnP	0.000159745	0.286276	0.015035	0.0826849	0.719492	0.994597	2.45964e-05	2.76911e-07	0.708214	1.81755e-10	7.79813e-05	0.244149
b0811	glnH	5.75817e-06	0.0216836	0.0167517	9.32561e-09	0.265123	0.234163	2.1989e-18	6.21993e-16	0.0282799	1.23694e-20	0.093655	0.356067
b0812	dps	8.63283e-09	2.57218e-19	1.42628e-10	0.28125	0.67796	0.253924	3.20851e-11	0.000123426	8.24061e-12	1.68727e-11	0.7142	0.0450051
b0813	rhtA	0.958848	0.659229	0.291547	0.932794	0.752074	0.414819	0.459515	0.446787	0.299438	0.572079	0.445743	0.847527
b0814	ompX	2.2749e-05	6.67649e-18	2.1688e-20	8.53747e-19	0.000256957	1.84056e-05	1.88758e-13	1.97976e-09	5.10805e-09	2.30168e-21	0.00128206	3.06637e-08
b0815	ybiP	0.213454	0.00179927	0.390684	0.214806	0.891662	0.773158	0.0131819	0.0784759	0.00761288	0.575554	0.842625	0.00702314
b0817	mntR	0.0329872	0.613955	0.271188	0.106739	0.720439	0.941064	0.037726	0.0229523	0.507712	0.226647	0.269635	0.630176
b0818	ybiR	0.0458802	0.0929743	0.977871	0.317708	0.352968	0.916613	0.456462	0.977022	0.586828	0.129472	0.440573	0.72847
b0819	ybiS	0.907487	0.318273	0.0586	0.000209106	0.563037	0.997882	0.84151	0.0480068	0.564801	0.165018	0.163619	0.584597
b0820	ybiT	0.00469386	0.84497	0.128565	0.0188052	0.233635	0.897927	0.154503	0.038768	0.000328154	0.203452	0.194215	0.525708
b0821	ybiU	3.5012e-12	2.47853e-08	0.104743	0.000280971	0.209637	0.498699	0.0261164	0.0100487	0.0565978	0.0160603	0.707497	0.632891
b0822	ybiV	0.111171	0.399423	0.751164	0.290514	0.772837	0.760189	0.77995	0.00690397	0.905652	2.70986e-05	0.962369	0.10974
b0823	ybiW	0.000443468	0.0371996	0.431798	0.0124154	0.741722	0.767667	0.478982	0.113995	0.203107	0.388841	0.397891	0.740807
b0824	ybiY	7.16888e-06	7.90695e-05	0.0324908	0.0385457	0.122285	0.659474	0.0030722	0.0109526	0.00892024	0.121074	0.0409216	8.92622e-05
b0825	fsaA	7.14147e-05	6.02781e-05	0.000250724	0.00130033	0.458144	0.948756	0.0111863	0.0190119	0.53601	0.000642959	0.113541	0.257877
b0826	moeB	6.70147e-05	0.0872972	0.690951	0.155066	0.480653	0.297616	0.79053	0.430663	0.896823	0.0295333	0.273757	0.189192
b0827	moeA	4.18056e-10	0.189248	0.804645	0.118347	0.369465	0.0836778	0.40717	0.537087	0.329818	0.00276266	0.037078	0.148178
b0828	iaaA	0.00121361	0.151861	0.0815106	0.220154	0.819366	0.776211	0.0622629	0.626164	5.1773e-05	0.925363	0.611148	0.812761
b0829	gsiA	9.4173e-09	0.011133	0.22607	0.000224687	0.869064	0.975469	0.000167194	0.0679627	1.48174e-09	0.451895	0.00707665	0.209512
b0830	gsiB	3.19814e-12	0.00206216	0.0138559	6.34441e-09	0.874574	0.852298	3.26091e-07	0.945977	2.23198e-09	0.150734	0.00607375	0.0509751
b0831	gsiC	4.72324e-09	0.234766	0.718968	0.00137397	0.780323	0.983113	0.000481637	0.585894	1.20685e-05	0.611357	0.0454401	0.197795
b0832	gsiD	6.16017e-07	0.337587	0.41293	0.0306028	0.909409	0.940023	0.00329077	0.247841	4.81816e-06	0.601169	0.00415613	0.207661
b0833	yliE	0.0404389	2.78457e-07	0.0409792	0.096425	0.839389	0.283277	0.256952	0.744676	0.855986	0.0532272	0.37401	0.0554026
b0834	yliF	0.0222014	3.52164e-07	0.00207414	0.0144724	0.604312	0.97533	0.342276	0.581693	0.564355	0.944487	0.935611	0.577362
b0835	rimO	2.5827e-17	1.00552e-23	2.00082e-06	0.00685484	0.437771	0.917812	0.00940374	0.04814	0.000886457	0.110117	2.31701e-05	0.584316
b0836	bssR	9.14329e-06	8.02169e-20	8.56388e-12	8.52445e-06	0.0990056	0.372658	2.53417e-19	9.63569e-06	3.20296e-14	0.000123803	0.035848	1.39901e-07
b0837	yliI	8.03913e-07	1.19254e-13	3.90909e-05	0.000437037	0.995755	0.998008	2.81075e-08	5.89872e-24	3.887e-05	4.49421e-37	0.583198	0.595536
b0838	gstB	0.672219	2.64808e-08	1.83852e-13	2.93477e-05	0.663729	0.806536	0.38122	0.0141276	0.110207	2.62875e-06	0.725844	0.113587
b0839	dacC	1.67069e-26	3.60651e-21	1.58878e-23	6.47367e-12	0.479381	0.000213769	1.7425e-15	0.0445793	9.7271e-15	0.0105372	0.0453872	1.42952e-10
b0840	deoR	0.153277	0.0118579	0.0181451	0.249812	0.111682	0.680391	0.399946	0.620184	0.387105	0.955509	0.101083	0.702123
b0841	ybjG	0.000112636	0.00807541	0.0777869	0.134344	0.925289	0.611882	0.957275	0.0551641	0.370135	0.000468041	0.0569801	0.161311
b0842	mdfA	0.0978443	0.607382	0.85237	0.010078	0.783384	0.992576	0.921943	0.00454898	0.129962	0.274149	0.0905817	0.42503
b0843	ybjH	4.89624e-09	0.289325	0.030403	0.00525228	1.30511e-29	0.0474344	0.849463	0.443824	0.623182	0.581865	0.19214	0.394535
b0844	ybjI	0.613476	0.000399033	0.77072	0.729033	0.000281682	0.499431	2.10629e-10	0.0479563	2.73573e-06	0.00534485	0.0200688	0.474166
b0845	ybjJ	4.65879e-07	0.582962	0.298081	0.00742351	0.609133	0.715283	2.08753e-07	0.827829	0.000456822	0.906418	0.653958	0.486401
b0846	rcdA	0.109645	0.573651	0.275992	0.823861	0.581319	0.136088	0.800935	0.000640335	0.860447	0.000272722	0.971069	0.838624
b0847	ybjL	5.14966e-07	1.44467e-05	2.8324e-05	0.0916127	0.0119925	0.293266	0.00105422	0.205226	0.00158072	0.00213215	1.77006e-06	0.000267798
b0848	ybjM	0.0442366	2.37968e-11	0.900849	0.171054	0.0528413	0.923735	0.289023	0.137308	0.458531	0.0446981	0.653579	0.836963
b0849	grxA	0.0577985	4.15567e-20	0.178983	3.55883e-16	0.49017	0.331911	5.82524e-05	0.115663	0.375824	0.799562	0.336395	0.403258
b0850	ybjC	1.37458e-19	0.975752	0.00190442	0.303867	3.96902e-20	0.0502043	0.0754366	0.000416819	0.417522	0.00141478	0.937042	0.0956696
b0851	nfsA	1.44842e-58	0.00316762	0.168017	3.84201e-05	5.0566e-50	7.1803e-07	0.192869	7.74285e-11	0.971896	6.0311e-09	0.906065	0.354911
b0852	rimK	5.11426e-29	0.057232	0.330308	0.180136	1.15915e-25	0.00295471	0.00995031	0.000708501	0.191688	2.27627e-07	0.627032	0.753323
b0853	ybjN	0.819039	3.16108e-05	0.0989831	0.767942	0.000620849	0.670759	0.862764	0.897785	0.041855	0.392373	0.911724	0.90242
b0854	potF	3.83273e-13	0.0768746	0.370131	0.388304	0.0890488	0.530636	0.0919342	3.50831e-05	0.783572	1.57357e-07	0.747455	0.000304692
b0855	potG	1.70584e-05	0.00218523	0.23945	0.38064	0.198115	0.766746	0.341713	0.0469066	0.451572	0.000338916	0.700364	0.00185442
b0856	potH	0.0015928	8.39368e-06	0.141762	0.250362	0.0632497	0.497975	0.594352	0.0156901	0.281995	0.000402566	0.62678	0.0816356
b0857	potI	0.00462904	0.000156415	0.842609	0.879641	0.577414	0.789492	0.753309	0.0150788	0.12591	0.000864384	0.803402	0.0402487
b0858	ybjO	0.238169	0.613375	0.258684	0.137572	0.727685	0.301516	0.0907782	0.00343553	0.680226	1.59692e-07	0.91026	0.249506
b0859	rlmC	0.00291777	1.5501e-11	3.21633e-13	0.000820018	0.489061	0.409129	0.0323351	0.419023	0.00106911	0.318439	0.90046	0.210403
b0860	artJ	4.3714e-41	3.47905e-63	1.21831e-56	2.00669e-07	0.0155003	0.0104225	0.0893242	0.338216	0.00301587	0.0056169	0.360856	0.00865645
b0861	artM	0.344087	0.103533	0.24654	0.177961	0.0521728	0.578032	3.23533e-05	0.208066	0.0139844	0.00342879	0.0273036	4.78913e-12
b0862	artQ	0.624303	0.117864	0.390684	0.00666504	0.0111406	0.1822	0.000125426	0.194863	0.111513	0.00610247	0.0369305	1.04702e-10
b0863	artI	0.829118	1.33045e-10	0.429914	0.00864046	0.00193	0.66551	2.05045e-13	0.000309102	0.00158632	0.00182874	0.0163068	3.21552e-19
b0864	artP	0.0819549	0.0320955	0.000210644	0.294395	0.152045	0.963645	8.57308e-08	2.6508e-11	0.0122577	6.19078e-11	0.136663	4.06947e-08
b0865	ybjP	2.78566e-08	1.29368e-12	7.05702e-06	0.979257	0.941625	0.479162	3.84278e-08	0.0255268	1.33941e-09	0.000875588	0.622103	0.346739
b0866	ybjQ	3.28441e-11	4.45084e-10	3.8672e-08	0.559962	0.623169	0.105306	2.08209e-05	0.0392704	7.37421e-06	0.0950798	0.65395	0.189685
b0867	amiD	1.30881e-10	2.03863e-10	8.34734e-11	0.462775	0.454744	0.629722	4.68421e-06	2.9078e-05	1.23644e-07	1.69189e-08	0.167013	0.000653044
b0868	ybjS	0.0539973	7.17021e-05	0.00403716	0.0019772	0.765285	0.936487	0.757248	0.461342	0.273979	0.629113	0.38255	0.00609421
b0869	ybjT	2.70627e-06	0.0121333	0.0109301	0.272386	0.942871	0.248512	6.76171e-06	0.0553271	0.247934	0.0020474	0.540212	0.97135
b0870	ltaE	6.05971e-05	4.91557e-05	7.35558e-05	0.767774	0.867516	0.50484	0.000259803	0.00612428	0.000458869	5.08672e-07	0.898619	0.922255
b0871	poxB	1.1673e-09	7.56534e-28	1.10963e-08	1.8831e-11	0.0109078	0.0442219	6.19951e-16	1.89832e-10	3.08379e-14	2.52711e-17	0.830205	0.00612884
b0872	hcr	0.00342991	0.0046286	0.000717841	0.00145435	0.302207	0.467412	0.0762206	0.763948	0.430494	0.0162465	0.291118	0.156169
b0873	hcp	5.99325e-07	0.000655254	0.577876	0.00635447	0.545082	0.247889	0.0172476	0.0342427	0.125156	0.000907729	0.264585	0.53418
b0874	ybjE	8.68551e-12	7.5159e-23	2.88281e-08	3.21757e-08	0.302042	0.109468	0.00519719	0.181042	0.0042254	0.0944874	0.535339	0.269811
b0875	aqpZ	0.37527	7.78834e-06	2.09548e-07	0.841223	0.480994	0.859093	0.32937	0.0101833	0.431723	0.934051	0.977489	0.0893201
b0876	ybjD	4.28137e-09	0.000197679	0.0518742	0.105934	0.0484306	0.128914	0.354451	0.0619857	0.160711	0.122217	0.373132	0.138043
b0877	ybjX	1.50979e-06	2.22301e-09	4.17209e-08	4.54741e-13	0.0859677	0.969649	0.385176	0.0287281	8.43169e-05	0.00232566	0.445462	0.929481
b0878	macA	9.75424e-06	2.04721e-05	0.000257221	0.12196	0.431425	0.661541	0.663627	0.0323867	0.0562318	0.000151729	0.131846	0.303568
b0879	macB	1.05133e-07	0.000341429	2.97535e-07	0.000409787	0.623606	0.74876	0.613877	0.0921867	0.0518939	0.00134048	0.395453	0.00284197
b0880	cspD	6.82443e-30	0.261014	8.24458e-07	0.0195146	0.132121	0.821703	0.155385	0.703306	0.998746	2.65175e-07	0.294804	0.772925
b0881	clpS	0.798086	0.0788598	0.552566	0.662325	0.562	0.804367	0.352122	0.381806	0.16979	0.796324	0.818806	0.208711
b0882	clpA	1.23877e-15	1.46921e-56	7.24403e-75	1.0161e-57	0.0491798	0.00152604	0.000107795	0.620261	6.73972e-15	0.595786	0.28108	3.05992e-08
b0883	serW	0.118691	0.137041	0.941288	0.250752	0.614321	0.808376	0.39361	0.441076	0.596938	0.235111	0.245294	0.674209
b0884	infA	1.49638e-32	4.01853e-52	9.01511e-17	7.02383e-21	0.856971	0.551864	2.75578e-07	0.907459	1.13002e-05	0.892681	0.546728	0.541097
b0885	aat	0.224169	0.788637	0.0747247	0.138384	0.717332	0.983113	0.716866	0.79389	0.512895	0.841971	0.893691	0.385111
b0886	cydC	1.73353e-21	0.773429	0.00110545	0.053257	0.718789	0.998008	0.206723	0.795113	0.330231	0.122154	0.0182857	0.131656
b0887	cydD	1.3251e-15	0.429695	0.000198342	0.0348814	0.56168	0.936487	0.303849	0.925228	0.041855	0.394206	0.00141434	0.0295747
b0888	trxB	0.307282	0.543823	5.11407e-08	0.0100116	0.0179889	0.218725	0.725913	0.00821253	0.0487674	0.00365701	0.40215	0.648977
b0889	lrp	4.95808e-31	2.27211e-16	0.0106638	0.00160202	5.81881e-10	0.767667	0.107632	0.211199	0.674174	0.00020511	0.0307673	0.0373505
b0890	ftsK	0.0123072	0.000648061	1.4178e-09	0.0121422	0.538683	0.787118	0.397876	0.00618889	0.795569	0.0824353	0.886476	0.0206903
b0891	lolA	0.0868287	0.953509	0.112765	0.164307	0.480653	0.899592	0.160215	0.0609956	0.0282653	0.064973	0.719856	0.792496
b0892	rarA	4.58871e-05	0.0751497	0.884469	6.90997e-13	0.465512	0.957918	9.50703e-06	0.00030213	0.000756127	0.202436	0.0185571	0.074255
b0893	serS	2.97672e-17	2.13523e-06	2.55222e-17	7.2143e-05	0.276531	0.0584446	1.00473e-19	0.201581	4.01866e-07	0.900508	9.96436e-08	4.40021e-18
b0894	dmsA	6.14623e-06	0.0116817	0.292823	9.75153e-05	0.64103	0.84178	0.000960218	0.18545	0.00346219	0.0735019	0.0999921	4.98543e-05
b0895	dmsB	0.00307062	0.0831089	0.465498	0.0015353	0.812436	0.804257	0.000321395	0.784073	0.959146	0.202067	0.493144	0.27805
b0896	dmsC	0.00614051	0.00112575	0.00559264	0.00420383	0.10561	0.895241	0.00587003	0.0236076	0.414729	0.000246736	0.493071	0.185517
b0897	ycaC	0.000814927	2.68803e-20	7.76853e-15	7.34273e-12	0.577414	0.859093	5.32843e-06	5.69054e-07	0.185909	7.42193e-13	0.223886	0.954801
b0898	ycaD	0.589341	0.42925	2.88284e-16	0.0578569	0.0776097	0.624673	9.43256e-10	0.00134778	0.0120914	0.000924667	0.00773066	8.15148e-05
b0899	ycaM	3.97276e-10	1.32917e-08	4.05808e-06	8.80106e-07	0.159103	0.520009	1.69483e-08	0.000156523	0.00440015	9.21389e-05	1.13552e-06	7.66233e-05
b0900	ycaN	0.455144	0.0430617	0.291872	0.0255189	0.378627	0.985088	0.72695	0.564455	0.562942	0.738856	0.994968	0.969201
b0901	ycaK	0.000229029	4.16808e-06	4.17541e-07	1.68514e-05	0.611621	0.669763	0.000804419	0.466061	0.0250413	0.659749	0.942112	0.194211
b0902	pflA	7.67545e-08	1.56355e-06	3.22434e-06	5.1039e-09	0.205337	0.636657	0.167214	0.1551	0.44242	0.896673	0.202377	0.00895381
b0903	pflB	3.44613e-31	2.19072e-48	1.03404e-18	4.26819e-09	0.0611048	0.304934	5.3567e-19	0.681082	5.59254e-08	0.983264	0.929338	0.0193855
b0904	focA	1.29582e-08	5.39718e-10	0.000247666	0.135512	0.909118	0.838235	0.230216	0.00856957	0.155781	0.00175387	0.271567	0.785046
b0905	ycaO	2.91318e-30	1.33635e-15	0.000104577	0.00300504	0.432669	0.6422	5.15695e-05	5.98898e-05	0.000802233	1.76575e-05	0.714982	0.0655751
b0906	ycaP	0.00675978	7.28479e-13	8.48589e-05	0.0293991	0.608722	0.221015	8.90128e-07	6.6401e-08	8.06098e-09	2.57852e-14	0.249452	0.00756496
b0907	serC	0.694563	0.143663	7.55503e-10	0.000344121	0.979072	0.516958	0.902304	0.0238964	0.718902	0.026456	0.291118	0.752886
b0908	aroA	0.0548553	0.249	0.00205101	9.95879e-05	0.275632	0.750171	0.623786	0.00553069	0.0115453	1.76551e-06	0.713004	0.000871717
b0909	ycaL	0.903484	0.429093	0.977459	0.361989	0.216636	0.855821	0.198142	0.815815	0.144045	0.369439	0.5047	0.172143
b0910	cmk	2.45229e-05	1.14287e-11	3.07189e-09	4.73302e-12	0.352778	0.403596	0.00784759	0.33863	0.00398549	0.735486	0.787564	1.49128e-05
b0911	rpsA	1.73242e-09	0.000332149	0.0448951	0.249906	0.986524	0.767667	0.890607	0.825505	0.0816046	0.682105	0.336003	0.913602
b0912	ihfB	6.71902e-06	3.0757e-11	1.17338e-18	0.00368425	0.695341	0.418549	0.0980337	0.903028	0.00019316	0.929067	0.922054	0.0724441
b0913	ycaI	0.642034	0.801334	0.907838	0.991973	0.406474	0.799961	0.93377	0.322965	0.42931	0.876308	0.713179	0.255669
b0914	msbA	0.832881	0.960576	0.0141873	0.179854	0.804115	0.705868	0.312738	0.360032	0.597236	0.015085	0.0133101	0.00693024
b0915	lpxK	0.737772	0.303459	0.98097	0.123314	0.657503	0.605913	0.925663	0.037478	0.887877	0.00123252	0.124221	0.0214636
b0916	ycaQ	0.000499887	0.360373	0.621753	0.840289	0.631033	0.403027	0.0394679	0.016339	0.262535	0.0426925	0.0412251	0.664193
b0917	ycaR	0.933397	0.000132194	0.649761	0.269275	0.815415	0.807489	0.303742	0.286369	0.175682	0.389973	0.962648	0.436084
b0918	kdsB	0.31148	0.0167868	0.552566	0.0194076	0.732947	0.403027	0.991656	0.57809	0.606648	0.671387	0.774851	0.140156
b0919	ycbJ	0.0767301	0.0476649	0.767938	0.329716	0.867516	0.381351	0.270017	0.87689	0.89247	0.619654	0.796241	0.0636733
b0920	ycbC	0.065094	0.725293	0.739077	0.761733	0.276362	0.794612	0.397639	0.953323	0.0586348	0.796884	0.789049	0.792496
b0921	smtA	0.315142	0.0149751	0.151478	0.153859	0.609191	0.944389	0.1731	0.194301	0.678808	0.10191	0.92942	0.246376
b0922	mukF	8.53627e-08	0.353298	8.25344e-08	1.01535e-05	0.277323	0.907341	0.702785	0.0889466	0.610473	0.272746	0.217845	0.88467
b0923	mukE	0.0128329	0.75873	0.0132128	0.563315	0.665162	0.985088	0.897682	0.48336	0.666844	0.984077	0.236814	0.727254
b0924	mukB	0.874237	0.00918193	6.33117e-05	0.0958292	0.987129	0.923221	0.00253075	0.207657	0.0342914	0.295393	0.899938	0.218789
b0925	ycbB	7.61779e-48	8.33355e-15	4.90008e-14	2.64888e-07	0.659996	0.0201084	2.1139e-10	4.12903e-06	3.00921e-19	1.04964e-12	0.168734	0.020971
b0926	ycbK	8.23555e-12	0.13407	2.84568e-05	0.496473	0.234572	0.624762	2.20332e-05	0.0013337	0.157249	0.171265	1.77613e-05	0.518226
b0927	ycbL	0.000714332	0.8923	0.000697946	0.0793223	0.150413	0.754528	0.000521676	0.0595846	0.51954	0.0200715	0.356235	0.0816356
b0928	aspC	5.49617e-06	0.000501824	4.43111e-11	0.177514	0.249084	0.680994	0.416597	0.58199	0.605612	0.476341	0.356235	0.654314
b0929	ompF	6.88471e-145	2.41016e-41	6.9508e-06	5.48465e-47	7.08515e-85	0.000216463	3.16809e-09	4.09682e-28	0.000225253	1.73769e-62	0.513151	0.0458016
b0930	asnS	0.000690575	0.14541	8.64334e-05	0.245384	0.11602	0.144876	0.67133	0.771708	0.396114	0.353461	0.187113	0.420518
b0931	pncB	0.12636	0.596333	8.48387e-19	0.477702	3.45829e-05	0.473716	0.00551364	6.39507e-07	0.729191	0.00490602	0.727502	0.595786
b0932	pepN	5.51567e-15	2.52301e-34	2.8906e-09	0.00011726	5.06036e-05	0.0295872	4.71753e-16	0.0860276	9.23137e-09	0.710606	0.0771279	3.90903e-11
b0933	ssuB	0.13363	0.431812	0.612598	4.30599e-24	0.707852	0.555449	0.336626	0.0249741	0.9647	0.0175151	0.449551	0.140673
b0934	ssuC	0.0183953	0.0525221	0.348032	2.86868e-25	0.819034	0.981582	0.192048	0.0150389	0.958058	0.0423712	0.595685	0.905422
b0935	ssuD	0.0400901	0.404891	0.941288	3.23073e-50	0.812436	0.0204742	0.63582	0.36063	0.114262	0.3061	0.0927857	0.0519359
b0936	ssuA	0.0743271	0.02736	0.642368	8.44537e-52	0.590791	0.733089	0.0211031	0.000992356	0.914617	1.10119e-06	0.525527	0.838884
b0937	ssuE	0.0972948	0.35194	0.912092	3.74608e-22	0.741979	0.927048	0.01452	0.0176163	0.76564	0.127461	0.721002	0.679394
b0938	elfA	0.214323	0.840511	0.508616	0.623473	0.623169	0.747235	0.961737	0.428667	0.863482	0.567875	0.485622	0.846112
b0939	elfD	0.0363607	0.0150384	0.872711	0.00950958	0.752945	0.75682	0.11874	0.0529851	0.391917	0.14906	0.0298471	0.323638
b0940	elfC	0.435818	0.0222278	0.805997	0.952089	0.885181	0.319125	0.380261	0.530855	0.731429	0.378803	0.421949	0.985743
b0941	elfG	0.383546	0.79939	0.225297	0.95514	0.449066	0.661541	0.890607	0.555732	0.369899	0.66272	0.754248	0.789635
b0942	ycbU	0.0502074	0.481953	0.737358	0.613792	0.656184	0.542657	0.448361	0.345005	0.895052	0.231133	0.848147	0.826831
b0943	ycbV	0.148684	0.331644	0.983681	0.25353	0.268034	0.955784	0.110933	0.905254	0.33804	0.22669	0.64622	0.337037
b0944	ycbF	0.00656976	0.452579	0.364284	0.936697	0.624695	0.642159	0.0451025	0.320613	0.733728	0.281479	0.715655	0.960904
b0945	pyrD	4.25304e-48	1.27917e-51	4.02225e-13	5.63132e-32	0.824014	0.247739	4.29081e-11	0.208661	3.7629e-07	0.946342	0.0732669	0.00188279
b0946	zapC	0.00285928	0.000119677	0.0114497	1.25837e-14	0.820889	0.64492	0.0603017	0.0294707	0.626636	1.18835e-05	0.0488417	0.112715
b0947	ycbX	0.101474	0.611129	0.455414	0.352572	0.00284437	0.381227	0.0954758	0.0334398	0.800133	6.73039e-06	0.536407	0.473729
b0948	rlmL	0.00710369	0.0194829	0.714601	0.866636	0.931357	0.859093	0.990735	0.0914552	0.412783	0.0201547	0.0676823	0.994171
b0949	uup	0.00249002	0.00347404	0.385622	0.991733	0.865695	0.892099	0.434927	0.2827	0.65898	0.0166613	0.366383	0.708687
b0950	pqiA	2.19965e-07	0.00655733	0.000159194	0.000124221	1.00908e-09	0.393076	0.225682	0.0547671	0.0459108	0.000155966	0.336395	0.044283
b0951	pqiB	5.26733e-07	0.0696654	0.000864136	4.87314e-06	3.19475e-11	0.936835	0.00155578	0.0587878	0.415362	0.0552828	0.0741599	0.677762
b0952	ymbA	0.0029703	0.527654	0.0555602	0.0100181	0.000281682	0.951101	0.128708	0.614894	0.585228	0.601332	0.132411	0.735367
b0953	rmf	9.46298e-53	4.23314e-38	1.31614e-48	2.0094e-16	1.21658e-05	0.00851834	2.58134e-26	6.67662e-18	1.0293e-17	0.0012654	0.00869578	9.09946e-13
b0954	fabA	2.05106e-09	0.313932	6.99058e-06	1.00358e-05	0.796699	0.760151	0.00461953	0.382734	0.246775	0.0809534	0.0200165	0.989087
b0955	ycbZ	0.00120554	1.57725e-07	0.901957	9.65806e-05	0.779946	0.859093	1.28742e-05	0.02401	8.75853e-06	5.61412e-05	0.280766	0.224132
b0956	matP	0.134705	0.00323707	0.789083	0.739382	0.419325	0.467412	0.000204094	0.000645412	0.113754	0.0441786	0.975107	0.509357
b0957	ompA	0.784271	0.157018	0.0298665	0.000869674	0.745455	0.383646	0.200971	0.0368045	0.00136906	0.00106942	0.649459	0.0110785
b0958	sulA	0.65351	0.00845727	0.795625	8.59563e-66	0.660857	0.542455	0.506602	0.0407819	0.840471	0.0147925	0.741612	0.687639
b0959	sxy	1.05553e-06	0.308775	7.39831e-06	0.306211	0.0281663	0.844128	0.178563	0.945358	0.0102133	0.799562	0.620764	0.658806
b0960	yccS	0.664848	0.0504189	0.0420843	0.795775	0.392092	0.62119	0.907574	0.102718	0.633584	0.0199401	0.0039086	0.0846938
b0961	yccF	0.058737	3.44335e-05	1.55869e-05	0.210457	0.753117	0.694193	0.0566384	0.997177	0.082413	0.338344	0.967984	0.772809
b0962	helD	2.88959e-13	0.000357093	0.0219166	1.22056e-05	0.0860309	0.0989624	3.82528e-08	0.00326654	0.000156313	0.000649834	0.0140555	3.57327e-05
b0963	mgsA	0.000840661	0.512318	0.605437	0.7075	0.577414	0.926011	0.880574	0.795666	0.475251	0.00865318	0.835826	0.405603
b0964	yccT	0.709615	2.0342e-06	0.000280274	0.409072	0.485268	0.661541	0.0018984	0.437645	3.31319e-06	0.0431799	0.37401	0.0262999
b0965	yccU	0.120445	6.67018e-20	3.87902e-19	0.001671	0.598762	0.144075	1.14718e-11	0.000270166	2.32152e-07	5.65359e-09	0.0470561	2.77717e-15
b0966	hspQ	9.49966e-05	0.15095	0.00488705	0.643658	0.581472	1.00043e-05	0.823551	0.34873	0.0794091	0.0511641	0.124846	0.00285239
b0967	rlmI	1.52413e-14	2.88557e-11	6.12155e-05	0.00072884	0.772373	0.823682	0.000887594	0.116656	2.70026e-05	0.00968572	0.171705	0.277496
b0968	yccX	0.00660323	3.70139e-05	0.00686942	0.248325	0.962228	0.268141	0.00735396	0.167539	6.60189e-05	0.87573	0.853458	0.061571
b0969	tusE	0.636643	0.336096	0.542003	0.570305	0.562679	0.568046	0.816959	0.808594	0.767339	0.929067	0.701917	0.916765
b0970	yccA	8.19427e-34	0.0049903	1.96025e-05	0.00348858	0.940656	0.817816	1.63416e-05	1.58368e-06	0.183111	2.98579e-12	0.881909	0.480373
b0971	serT	0.11622	0.142052	0.887779	0.257429	0.623169	0.806536	0.398213	0.441076	0.580482	0.21804	0.245294	0.727254
b0972	hyaA	7.95989e-10	2.02153e-16	0.00361054	0.000104601	1.27583e-05	1.03788e-06	2.40209e-13	1.20138e-07	8.47058e-06	1.96938e-08	0.000252921	0.000136596
b0973	hyaB	4.32448e-10	4.75704e-10	0.0436256	0.000235289	0.00603834	0.00145604	1.38164e-14	5.10601e-06	0.00237804	3.91659e-07	0.0135966	0.0113367
b0974	hyaC	0.00827475	0.0180559	0.600565	0.572387	0.168977	0.244072	0.0252888	0.453208	0.670657	0.0124068	0.999771	0.837494
b0975	hyaD	0.000106595	0.00565322	0.324775	0.250752	0.448606	0.376394	0.0139804	0.513208	0.130753	0.0673666	0.108915	0.64344
b0976	hyaE	1.2991e-06	0.0073099	0.454739	0.60407	0.624961	0.253499	0.00211586	0.00223512	0.144367	0.0370584	0.241516	0.272598
b0977	hyaF	4.72364e-11	4.12458e-07	0.123455	0.00178868	0.0354921	0.694409	1.94046e-06	1.2018e-06	0.00270037	0.000123975	0.00762434	0.0300762
b0978	appC	0.0134555	5.60138e-06	0.94565	0.756609	2.04277e-07	0.892421	1.53843e-12	0.0872513	3.51354e-05	0.0986132	0.654497	0.016475
b0979	appB	0.109471	0.00461081	0.405111	0.249415	0.0117647	0.878822	2.68841e-07	0.176485	0.275749	0.0295163	0.337745	0.00637211
b0980	appA	5.81973e-09	2.97153e-07	5.41902e-06	2.37355e-05	0.140111	0.563444	1.20032e-09	0.174913	3.16e-06	0.00361462	0.907112	0.00434258
b0981	etk	0.00193611	0.00861468	1.74535e-05	0.00014868	0.135986	0.786301	0.110231	0.837356	0.07761	0.345407	0.40215	0.0508442
b0982	etp	0.0699855	0.236855	0.868822	0.111762	0.33939	0.613852	0.515856	0.82831	0.327162	0.932649	0.321006	0.977211
b0983	gfcE	0.845039	0.733672	0.86781	0.698881	0.616022	0.684089	0.758804	0.873437	0.393115	0.964983	0.855261	0.547329
b0984	gfcD	0.00487513	0.037347	0.783534	0.0259383	0.580639	0.828794	0.00475771	0.0210084	0.49153	0.00236884	0.196097	0.0560202
b0985	gfcC	0.0101982	0.00404375	0.011787	0.0421794	0.354432	0.282278	0.00411696	0.00512034	0.0704047	0.00871347	0.0050682	0.00181503
b0986	gfcB	0.0360961	0.122439	0.503234	0.342021	0.793321	0.767667	0.420335	0.376999	0.198616	0.242602	0.0461561	0.14761
b0987	gfcA	0.0136202	0.515886	0.70403	0.423028	0.857113	0.963842	0.128711	0.293725	0.906489	0.141099	0.0480917	0.906551
b0988	insB1	0.150948	1.22616e-05	0.00693413	9.40989e-06	0.490041	0.985088	0.36592	0.0311278	0.239494	0.13946	0.168781	0.874132
b0989	cspH	0.234964	0.43718	0.72577	0.525258	0.738409	0.827639	0.317465	0.565721	0.490767	0.192121	0.42502	0.96841
b0990	cspG	0.606967	0.909665	0.941373	0.734967	0.459467	0.331258	0.230957	0.124569	0.890457	0.234422	0.0749832	0.557014
b0991	ymcE	0.733169	0.626559	0.353768	0.704305	0.813847	0.931892	0.851861	0.714776	0.603746	0.639054	0.186861	0.626061
b0992	yccM	0.00181618	0.00245215	0.224822	0.288712	0.631033	0.734441	0.312571	0.0607128	0.94285	0.109848	0.173812	0.867562
b0993	torS	0.206487	0.738753	0.543078	0.819204	0.659203	0.293505	0.73376	0.942874	0.751641	0.48801	0.933792	0.896608
b0994	torT	0.00191228	0.00134709	0.931855	0.163003	0.526377	0.866185	0.0910544	0.0442871	0.432036	0.101455	0.750178	0.63601
b0995	torR	0.0286937	0.986417	0.127288	0.915538	0.987129	0.892654	0.642153	0.0455727	0.840301	0.0161287	0.999284	0.313834
b0996	torC	3.95341e-06	0.000374414	0.0303479	0.000154928	0.101186	0.97132	0.0098899	0.0881577	0.0201868	0.00576606	0.0249417	0.0307097
b0997	torA	1.60703e-13	9.60365e-10	0.000292309	7.48182e-08	0.305466	0.495241	0.000110839	0.0565365	1.6142e-05	0.000107171	1.49727e-05	4.87278e-05
b0998	torD	0.0042349	0.607382	0.293499	0.918084	0.623169	0.870146	0.115546	0.314753	0.474016	0.033598	0.994968	0.859332
b0999	cbpM	0.000194787	0.000135194	0.00035417	7.04398e-05	0.00236553	0.666276	5.13736e-10	0.353343	0.000129993	0.00270132	0.575302	0.000176089
b1000	cbpA	4.78102e-09	3.66681e-12	0.00784176	0.000784742	0.312015	0.0973209	1.06027e-20	0.0127268	2.69081e-11	0.00151987	0.34382	0.00144927
b1001	yccE	0.000679394	2.20023e-06	0.000189251	1.40359e-06	0.0362128	0.0170075	2.40535e-08	6.45167e-10	1.58898e-05	5.07577e-07	0.000132622	0.549682
b1002	agp	5.53284e-24	6.74538e-12	4.27172e-08	0.0641167	0.154116	0.55665	0.0359376	0.00349414	8.80085e-06	0.0157195	0.0571593	0.483216
b1003	yccJ	0.732316	7.58114e-15	3.2875e-14	9.68019e-05	0.360885	0.988377	3.94858e-08	0.00504084	8.73043e-06	8.698e-05	0.99821	1.42738e-07
b1004	wrbA	0.0769336	3.30946e-29	3.89207e-14	0.000869814	0.688355	0.390415	3.22151e-17	0.000134744	4.93139e-11	3.31621e-08	0.908844	8.65099e-08
b1006	rutG	0.00191286	0.00189435	0.00202851	0.0728689	0.577538	0.624762	0.249257	0.631321	0.647993	0.519991	0.930876	0.095391
b1007	rutF	0.188673	0.396079	0.455414	0.401254	0.732947	0.550968	0.508543	0.742214	0.664652	0.911365	0.645907	0.876636
b1008	rutE	0.165685	0.21376	0.953522	0.876219	0.914509	0.375458	0.384364	0.479253	0.60228	0.443763	0.657096	0.592663
b1009	rutD	3.67087e-05	0.042412	0.18094	0.0256767	0.657503	0.503564	0.0164642	0.0497683	0.0631748	0.000406901	0.0241631	0.405139
b1010	rutC	5.12435e-05	0.0815915	0.940152	0.00432858	0.720342	0.866034	0.584006	0.096923	0.0286949	0.0438585	0.101083	0.000769794
b1011	rutB	0.000347338	0.0731604	0.438025	0.0203574	0.616491	0.624762	0.743996	0.0277466	0.855667	0.235111	0.00422648	0.00702314
b1012	rutA	0.165773	0.0285993	0.793262	0.0967475	0.79979	0.811036	0.806268	0.896883	0.664652	0.0920038	0.0102176	0.860632
b1013	rutR	0.0937451	0.622981	0.800779	0.772786	0.768619	0.976168	0.159106	0.000626588	0.775817	0.000139176	0.493144	0.580841
b1014	putA	2.02771e-32	1.29155e-07	0.479217	5.04883e-15	0.115328	0.24812	0.213806	0.455581	1.9251e-05	0.981837	1.01452e-28	0.697457
b1015	putP	5.96447e-25	2.90201e-14	0.000513838	2.16096e-14	0.0140633	0.662632	1.099e-07	0.00362546	3.43642e-07	1.60442e-09	0.493189	0.462248
b1018	efeO	3.21987e-91	1.12841e-50	9.67998e-13	3.75155e-52	0.0264275	0.83873	0.622894	0.000126755	0.937567	8.60619e-12	0.271318	3.53528e-05
b1019	efeB	9.70877e-44	4.72547e-30	1.17271e-08	1.89155e-33	0.0529897	0.904392	0.846517	0.000439161	0.664652	1.32358e-06	0.103842	0.000968168
b1020	phoH	4.23561e-43	1.0102e-06	0.20841	0.79436	0.00485857	0.665726	4.49727e-09	0.329091	2.38376e-06	0.62256	0.0116933	0.0355593
b1021	pgaD	0.714781	0.198631	0.833114	0.115981	0.752945	0.897927	0.123128	0.632813	0.159031	0.817902	0.796277	0.928269
b1022	pgaC	0.000430328	0.175619	0.795625	0.312776	0.972135	0.897927	0.0584751	0.0807732	0.653603	0.190644	0.170928	0.440005
b1023	pgaB	1.1877e-10	0.00296137	0.547623	0.00411385	0.608181	0.127157	4.1626e-06	0.00506211	0.00678347	2.6835e-06	3.27518e-07	0.0549459
b1024	pgaA	0.000956555	0.958533	0.604685	0.391058	0.0371851	0.69233	0.0250871	0.701594	0.0129018	0.0839717	0.373646	0.654314
b1025	ycdT	2.5565e-07	0.843019	0.0425294	0.522313	0.552665	0.25782	0.0142293	0.19225	0.0249786	0.111709	0.370492	0.882179
b1026	insF1	0.0763303	0.236855	0.859703	0.315822	0.629181	0.666653	0.506602	0.354142	0.615414	0.105713	0.270834	0.650686
b1027	insE1	0.0869983	0.298903	0.885793	0.323974	0.623169	0.63765	0.458256	0.42108	0.586432	0.115044	0.276023	0.661195
b1028	ymdE	0.113189	0.25107	0.9206	0.325555	0.684173	0.71736	0.120437	0.0912564	0.694975	0.137502	0.356637	0.318535
b1029	ycdU	0.0277121	0.000131968	0.834916	0.000348974	0.0319738	0.343144	0.0102776	1.50672e-06	0.00126538	0.206602	0.000111775	0.000193586
b1032	serX	0.118691	0.137041	0.941288	0.250752	0.614321	0.808376	0.39361	0.441076	0.596938	0.235111	0.245294	0.674209
b1033	ghrA	4.33964e-05	0.657196	2.55977e-07	0.132122	0.821411	0.988319	0.360961	3.41123e-05	0.720146	0.00216126	0.932707	0.191964
b1034	ycdX	0.00288232	0.0706407	0.0192912	0.033722	0.688072	0.638008	0.0769596	0.195215	0.652362	0.0146143	0.405946	0.156322
b1035	ycdY	0.0133063	0.00532354	0.124719	0.547536	0.966136	0.915418	0.892359	0.114933	0.883975	0.20459	0.0638136	0.40285
b1036	ycdZ	0.0298225	0.685886	0.337651	0.921071	0.595694	0.830145	0.345711	0.461251	0.914769	0.0242281	0.0345422	0.886747
b1037	csgG	4.82323e-07	3.25023e-36	1.5153e-30	0.81944	0.881453	0.0114952	9.09592e-06	1.3421e-10	0.0456255	1.95449e-10	0.00383273	9.38996e-08
b1038	csgF	1.89653e-18	7.83634e-29	1.21921e-18	0.0295662	0.112607	0.151491	0.000704873	4.18601e-17	0.620461	7.90499e-14	0.110591	0.00429087
b1039	csgE	4.23271e-14	8.87633e-29	8.95192e-20	0.370983	0.227076	0.0927818	0.00016913	1.07217e-17	0.342521	2.2594e-11	0.0269665	0.00522505
b1040	csgD	2.56371e-15	1.15758e-37	6.34412e-28	0.00217616	0.309087	0.000128957	9.29129e-10	5.04227e-11	3.14536e-05	2.00204e-08	0.000427037	6.03216e-08
b1041	csgB	0.410046	0.000244366	0.0244416	0.0392178	0.65706	0.661541	0.0719742	0.7412	0.606648	0.717176	0.0447799	0.168714
b1042	csgA	0.485288	1.02557e-05	4.37987e-09	0.00674089	0.696005	0.767796	0.00206747	0.392224	0.1837	0.165727	0.0662323	0.136905
b1043	csgC	0.690845	0.140186	0.960907	0.355192	0.857364	0.642159	0.419856	0.60522	0.171447	0.59313	0.63051	0.906866
b1044	ymdA	1.35691e-33	1.4914e-37	9.48096e-24	5.05448e-30	0.604682	0.0301319	6.20466e-32	2.52601e-24	5.39375e-29	3.5309e-21	1.65336e-11	1.81192e-09
b1045	ymdB	0.343061	0.195467	0.0102895	0.00025526	0.635674	0.680994	0.0258306	0.477785	0.0515	0.911365	0.0720574	0.0893591
b1046	clsC	0.443778	0.000550128	0.260194	0.570092	0.813073	0.390415	0.000443955	0.00213111	0.187742	4.87798e-07	0.287532	0.613574
b1047	opgC	1.14529e-08	6.46364e-10	0.00124279	1.21131e-06	1.98119e-06	0.838235	1.0906e-07	0.391946	1.05593e-08	0.74929	0.0277584	0.00335945
b1048	opgG	5.29236e-09	0.963569	0.872711	0.000286691	0.881645	0.841202	0.946769	0.246993	0.584475	0.796368	0.247063	0.588605
b1049	opgH	0.0264491	0.015913	0.00167804	0.000486948	0.787648	0.871681	0.457446	0.260273	0.123993	0.835172	0.0266531	0.0199842
b1050	yceK	9.35137e-05	5.0398e-08	5.17042e-19	0.000346271	0.962254	0.483576	0.000259803	3.3816e-06	6.96009e-09	2.66894e-11	0.705262	0.00074426
b1051	msyB	1.1714e-05	2.90306e-08	5.06381e-12	0.0128609	0.93613	0.491697	0.00010885	5.87374e-05	1.15186e-06	3.25982e-08	0.793804	0.0712366
b1053	mdtG	9.04067e-33	1.23128e-10	0.0119966	6.98249e-08	1.80992e-15	0.228513	2.09367e-05	2.90092e-10	2.09858e-13	4.36669e-11	0.00635899	0.00382094
b1054	waaM	3.23412e-07	0.588436	0.446645	0.0164392	2.15507e-16	0.422481	0.291037	0.181396	0.0997971	0.0772364	0.787467	0.250681
b1055	yceA	1.41991e-17	8.72815e-43	0.0672704	7.3241e-10	0.120843	0.830145	0.000340061	0.714776	0.00129537	0.768637	0.00396373	0.00148372
b1056	yceI	0.0323445	0.936296	0.983669	0.00015753	0.258273	0.517615	0.00287835	0.226367	0.0737003	0.000526392	0.00974934	7.05105e-07
b1057	yceJ	0.0630718	0.148096	0.519028	0.523724	0.787648	0.787118	0.461651	0.339994	0.1907	0.689121	0.528456	0.036505
b1058	yceO	0.081535	0.130653	0.961858	0.340561	0.430594	0.519903	0.127874	0.0694484	0.215925	0.0912148	0.13922	0.654211
b1059	solA	0.500639	0.438419	9.95875e-08	0.935691	0.541962	0.970571	0.53583	0.0120663	0.630201	1.30202e-14	0.994672	0.811945
b1060	bssS	0.632717	0.832252	0.232851	0.238511	0.546089	0.0195235	0.238835	0.589966	0.562942	0.786781	0.977242	0.496864
b1061	dinI	3.74149e-07	1.32173e-16	0.011143	1.27962e-06	0.679398	0.465939	0.000205536	0.820599	0.00528857	0.520764	0.850147	0.772925
b1062	pyrC	5.87498e-19	5.74453e-41	1.07506e-09	2.65058e-34	0.543746	0.772384	0.251398	0.0131371	0.00183428	0.0275579	0.034166	0.447361
b1063	yceB	5.8167e-05	0.763969	0.714628	0.0607886	0.623606	0.361137	0.000771312	6.47228e-12	0.355332	4.59132e-27	0.0730377	0.118821
b1064	grxB	5.53004e-19	5.15305e-23	9.89106e-10	0.0649338	0.0766847	0.353573	3.49413e-10	2.33697e-20	1.01571e-07	1.34032e-32	0.0666096	0.0431587
b1065	mdtH	0.00805989	0.211927	0.000724292	0.739653	0.869064	0.923496	0.000209712	0.607638	0.0992949	0.635324	0.0687906	0.182113
b1066	rimJ	0.0785646	0.0687787	0.065075	0.269064	0.794423	0.933067	0.386464	0.580128	0.216139	0.0330521	0.528456	0.772925
b1067	yceH	2.10656e-06	0.0165153	1.06098e-05	0.0898355	0.623169	0.497975	0.131241	0.143826	0.289291	0.239701	0.806371	0.00725403
b1068	yceM	2.5684e-13	0.449465	0.000155978	0.300601	0.981576	0.0392443	0.310021	0.699085	0.981184	0.208118	0.173812	6.43288e-05
b1069	murJ	0.16478	0.000380625	0.0890065	0.378555	0.856616	0.967375	0.0809836	0.328911	0.00803757	0.685418	0.6928	0.677762
b1070	flgN	1.35926e-32	1.31511e-31	1.70835e-22	1.35987e-22	0.000320714	8.09918e-06	3.61162e-30	2.40098e-18	2.56901e-24	9.44275e-14	4.52577e-09	3.29615e-11
b1071	flgM	3.13299e-44	6.73062e-44	8.0047e-21	1.45291e-31	0.000145248	2.68973e-06	9.16146e-43	1.99682e-25	1.83468e-28	2.47318e-21	6.32723e-11	6.32961e-11
b1072	flgA	6.123e-44	3.86039e-50	2.27642e-16	1.32778e-36	0.272469	0.0523971	2.24562e-45	1.20545e-40	4.28104e-19	6.28795e-43	5.11975e-06	2.37584e-09
b1073	flgB	2.99023e-81	6.60651e-87	1.74708e-19	1.03317e-56	0.660153	0.0217168	7.6002e-71	9.00884e-67	1.44867e-22	9.68608e-68	5.77186e-07	3.86124e-11
b1074	flgC	2.59818e-82	6.1882e-85	1.35559e-18	2.52646e-51	0.4746	0.00210297	4.70848e-73	1.09245e-70	3.0284e-25	2.64387e-67	1.18499e-08	2.66018e-12
b1075	flgD	1.8571e-83	1.33355e-83	6.60952e-16	1.92849e-47	0.356435	0.00800335	3.49833e-63	1.90973e-62	1.82243e-21	8.07834e-68	7.92257e-07	2.70577e-10
b1076	flgE	4.01486e-83	5.74316e-74	2.0012e-14	5.38939e-45	0.409613	0.0285749	4.39091e-56	3.20138e-55	1.00751e-19	1.38839e-63	3.53734e-08	6.05355e-10
b1077	flgF	1.98414e-73	1.56457e-70	1.07938e-12	1.60319e-47	0.327516	0.0167397	4.02153e-55	5.33213e-58	3.31008e-20	1.08817e-58	1.20322e-10	5.13486e-09
b1078	flgG	1.46782e-80	4.0604e-78	1.63724e-17	2.66605e-49	0.294301	0.00345313	9.34135e-61	7.30598e-59	1.26102e-22	1.54482e-61	2.92533e-11	4.99228e-11
b1079	flgH	2.81924e-52	2.46995e-53	1.59354e-17	2.23044e-41	0.146494	0.00670906	6.6906e-45	1.64896e-47	9.67633e-23	4.25028e-43	2.14808e-08	1.42952e-10
b1080	flgI	8.63362e-49	2.20388e-53	2.0409e-18	5.68662e-43	0.0884788	0.00942063	4.46987e-50	1.45459e-51	2.36784e-22	1.78871e-40	3.64457e-09	8.2576e-11
b1081	flgJ	9.73983e-49	1.98005e-52	1.66473e-28	1.17228e-47	0.0103893	2.78709e-05	6.65151e-45	2.4575e-42	5.61064e-26	2.95947e-42	1.14768e-08	2.3347e-13
b1082	flgK	3.28795e-36	2.07915e-29	2.55224e-20	3.42269e-23	2.04504e-05	8.56101e-05	1.92373e-33	8.69496e-28	4.58722e-27	5.76391e-24	3.0619e-14	7.01875e-11
b1083	flgL	3.51602e-36	5.33784e-26	1.37413e-14	1.44876e-24	7.63856e-07	1.70446e-05	1.57933e-37	8.6602e-27	1.18781e-25	1.16828e-23	3.20895e-16	1.19044e-11
b1084	rne	2.76945e-05	0.243197	0.0133322	4.17413e-15	0.641969	0.859093	0.0140641	0.0529851	0.209663	0.105136	0.0371915	0.704671
b1085	yceQ	0.911832	0.0333827	0.900268	0.0913973	0.623606	0.99542	0.00861657	0.035345	0.462994	0.229502	0.642235	0.577362
b1086	rluC	4.5277e-12	2.27548e-10	8.94298e-05	6.71332e-07	0.651626	0.370651	0.00132186	0.639521	1.2672e-05	0.626151	0.959371	0.17948
b1087	yceF	0.0350763	5.27974e-06	0.000589208	0.592428	0.491116	0.306894	8.92565e-05	0.00185601	0.00383477	4.67153e-05	0.800786	0.336208
b1088	yceD	3.35305e-07	2.0324e-11	0.0921866	0.000167773	0.345806	0.870913	2.27276e-06	0.824371	1.61592e-06	0.188347	0.764283	0.481013
b1089	rpmF	6.85039e-09	2.30545e-14	0.000652061	5.16149e-06	0.559544	0.879475	2.05938e-07	0.448113	4.87241e-06	0.0429374	0.898619	0.109864
b1090	plsX	5.8395e-08	0.0139302	1.10324e-14	0.00346058	0.864167	0.985088	0.320421	2.48074e-15	0.295969	4.20834e-29	0.419969	0.0530038
b1091	fabH	0.252154	0.0131245	0.443591	0.279035	0.538922	0.694193	0.752238	9.04619e-05	0.050094	1.07834e-09	0.200725	0.988887
b1092	fabD	0.118691	0.0165559	0.116553	0.933167	0.878285	0.816693	0.689231	0.00824405	0.215523	0.0133351	0.536793	0.727903
b1093	fabG	0.830393	0.047	0.0712543	0.792436	0.500825	0.733089	0.380745	0.840046	0.296277	0.105857	0.745936	0.541097
b1094	acpP	0.163066	1.47964e-13	0.846667	0.891435	0.948526	0.998062	1.12236e-05	0.00107186	1.83748e-06	7.68136e-05	0.0929897	0.786682
b1095	fabF	0.0169326	6.74538e-12	0.586559	0.323294	0.805283	0.452769	0.755155	0.523375	0.0989417	0.0105025	0.464846	0.258667
b1096	pabC	0.383089	0.443459	0.0660493	0.854698	0.744921	0.694087	0.881933	0.258571	0.826389	0.0120916	0.967615	0.586175
b1097	yceG	0.656281	0.467411	0.575015	0.424554	0.236014	0.811039	0.303742	0.328066	0.517128	0.236994	0.533064	0.952609
b1098	tmk	0.0213067	0.794547	0.15675	0.127369	0.738148	0.910606	0.119457	0.0877752	0.847369	0.00738	0.0284586	0.359982
b1099	holB	0.00774272	0.861383	0.861558	0.448968	0.326672	0.936487	0.093544	0.0568295	0.518181	0.0140978	0.185563	0.579276
b1100	ycfH	0.321706	0.0505214	0.138183	0.580835	0.391424	0.879475	0.0453459	0.0299059	0.0331835	0.272768	0.721002	0.229107
b1101	ptsG	4.38309e-10	4.2532e-16	7.04246e-14	9.47514e-11	0.690744	0.885882	5.20734e-64	0.0635729	1.10936e-12	8.10267e-28	3.17937e-07	9.0373e-08
b1102	fhuE	3.66724e-10	6.27308e-11	1.88451e-05	1.65212e-16	0.0147148	0.76717	0.576934	7.73524e-07	0.876626	4.63152e-09	0.966909	9.97757e-07
b1103	hinT	0.452526	0.0353351	9.7013e-10	0.00183699	0.850867	0.340948	0.0355239	0.00959249	0.00712479	0.200228	0.676152	0.00155605
b1104	ycfL	0.446294	3.08823e-05	7.18966e-13	0.0550164	0.608722	0.445566	0.018614	0.454724	2.12774e-06	0.52622	0.124749	0.0245494
b1105	lpoB	0.434424	1.48204e-06	5.83662e-16	0.0788887	0.23166	0.948756	6.19409e-05	0.58199	5.32552e-06	0.0422893	0.713513	0.00185442
b1106	thiK	0.919985	0.449501	0.011481	0.00830388	0.720439	0.746747	0.0990071	0.000113254	0.185911	0.000320504	0.911186	0.846112
b1107	nagZ	3.14073e-05	0.000319903	0.0491468	0.0189949	0.750456	0.632127	2.76575e-05	0.0015312	0.00173273	0.000730214	0.0821487	0.189454
b1108	ycfP	0.0228124	1.36759e-07	3.60391e-05	0.00086729	0.546089	0.944389	0.00629975	0.0334398	0.000470779	0.00318834	0.761616	0.87685
b1109	ndh	1.6963e-83	8.4264e-23	0.45017	1.37538e-21	0.354857	0.0503547	0.0110346	0.626164	0.0248235	0.993808	0.116746	6.33209e-11
b1110	ycfJ	0.493117	0.0190662	0.00140336	0.0367497	0.155394	0.0260785	0.000114345	7.10371e-12	0.041917	7.2257e-20	0.350387	0.166168
b1111	ycfQ	7.20935e-06	0.001706	0.000280274	0.60124	3.74386e-18	0.0292367	0.000149276	0.000864147	0.000328876	0.00017268	0.000872373	0.000176558
b1112	bhsA	9.07414e-32	3.89182e-152	4.6962e-06	3.6801e-60	6.24012e-05	0.863544	6.41614e-08	0.642359	2.46749e-12	2.52584e-07	0.000298832	2.19744e-05
b1113	ycfS	6.9618e-10	0.80939	0.917539	0.335379	2.30856e-11	0.0723305	0.0442607	0.181093	0.0246628	0.095543	0.370849	0.0379032
b1114	mfd	0.117804	5.05267e-09	1.47732e-09	0.00296505	0.352968	0.787118	0.677405	0.000343636	0.933149	0.0751087	0.397319	0.775077
b1115	ycfT	8.5228e-05	0.0149024	0.628986	0.0540653	0.626915	0.715615	0.00584172	0.298021	0.320856	0.00262143	0.248008	0.233859
b1116	lolC	2.60766e-05	0.169801	0.306318	0.461308	0.87904	0.810915	0.921295	0.510553	0.611615	0.542042	0.239678	0.811201
b1117	lolD	0.000340157	0.879286	0.559027	0.523724	0.394643	0.422481	0.206712	0.915994	0.455759	0.0884931	0.546257	0.533583
b1118	lolE	2.19061e-07	0.0416826	0.173353	0.00702615	0.609133	0.0138261	0.00675827	0.0635729	0.000987858	0.127487	0.587943	0.258667
b1119	nagK	1.75218e-06	0.557186	0.00543152	0.0759651	0.732947	0.681502	0.0881336	0.363283	0.364224	0.148288	0.787564	0.263385
b1120	cobB	6.14623e-06	0.93785	0.0340781	0.106705	0.93205	0.922804	0.000650167	0.129485	0.0131938	0.000681711	0.946775	0.17948
b1121	ycfZ	0.428535	0.884948	0.850571	0.523397	0.20331	0.831822	0.136661	0.822377	0.804959	0.0216108	0.18423	0.803318
b1122	ymfA	0.252447	0.0391787	0.00611182	0.104104	0.526379	0.0715746	0.897682	0.914586	0.0773334	0.729486	0.853458	0.496172
b1123	potD	0.00348505	0.0245583	0.0185503	0.0293188	0.456783	0.247889	4.63477e-15	0.232704	2.62664e-10	0.02988	0.360856	0.254141
b1124	potC	1.36779e-11	5.758e-09	2.42729e-16	1.13554e-08	0.548312	0.0860581	0.000982045	0.11951	0.00797977	0.164383	0.393682	0.0152545
b1125	potB	1.15607e-17	3.68717e-15	4.53558e-14	6.36478e-05	0.824014	0.624762	0.019476	0.0920684	0.0215442	0.171657	0.245294	0.879495
b1126	potA	4.77006e-20	8.83203e-17	1.33215e-19	8.97522e-07	0.976196	0.100097	0.00171638	0.100262	0.000427431	0.387744	0.466361	0.703289
b1127	pepT	6.47048e-10	4.56097e-11	4.68183e-19	4.82026e-08	0.40591	0.0690256	0.00541446	0.444384	9.25937e-07	0.559997	0.71039	0.0102172
b1128	roxA	1.31706e-12	0.444229	0.000578722	5.64633e-05	0.421432	0.290037	0.21244	0.835876	0.859783	0.807104	0.117324	0.000473952
b1129	phoQ	5.10848e-07	0.31997	0.843348	0.832695	0.772664	0.612951	0.0620162	0.146554	0.0563199	0.165727	0.200026	0.988887
b1130	phoP	2.29853e-05	0.947825	0.258033	0.00932451	0.0511479	0.971284	0.398213	0.20524	0.192952	0.729869	0.404676	0.613509
b1131	purB	0.393306	0.0182783	0.866796	0.782688	0.65341	0.944389	0.262341	0.27303	0.00421949	0.0477464	0.021567	0.171076
b1132	hflD	0.523363	0.000331143	0.000363995	8.11493e-08	0.159683	0.145373	0.0945974	0.288132	0.304825	0.22786	0.336924	0.122653
b1133	mnmA	0.874254	0.00121744	0.236272	0.0162039	0.902756	0.878161	0.46183	0.010135	0.223485	0.00036069	0.00629509	0.36578
b1134	nudJ	0.02193	0.919313	0.783452	0.00493425	0.630837	0.73621	0.00355052	0.00104438	0.262126	4.13998e-09	0.0160731	0.924595
b1135	rluE	0.583655	0.978575	0.0689445	0.00104446	0.655441	0.36197	0.0353836	0.000591162	0.327236	6.68247e-08	0.22831	0.801015
b1136	icd	0.40838	0.00801025	0.00109451	0.00194492	0.112359	0.70877	0.0132509	0.947341	0.0376477	0.401245	0.221965	0.811633
b1137	ymfD	0.468308	0.238346	0.952194	0.842818	0.174234	0.362063	0.103275	0.120997	0.408978	0.275315	0.909204	0.327658
b1138	ymfE	0.000720188	0.000317044	0.0229821	0.0215739	0.000971705	0.12823	0.113662	0.340649	0.581472	0.698821	0.902195	0.0015845
b1139	lit	1.89542e-06	0.477761	0.0400758	0.850307	3.18223e-07	0.975469	0.688356	0.49493	0.000786416	0.883034	0.0816326	0.919878
b1140	intE	0.292431	0.221224	0.418255	0.370563	0.205598	0.499295	0.101224	0.132968	0.537731	0.786781	0.798389	0.160239
b1141	xisE	0.500416	0.389386	0.85054	0.523397	0.272523	0.733089	0.899636	0.322965	0.452168	0.797518	0.398975	0.927579
b1143	ymfI	0.0256382	0.257633	0.596933	0.324101	0.79979	0.636657	0.150233	1.66461e-07	0.0105142	5.13882e-08	0.0670399	0.109115
b1144	ymfJ	0.33325	0.260492	0.816579	0.520779	0.940656	0.767569	0.624577	0.256172	0.190809	0.296911	0.414209	0.876636
b1145	cohE	0.122521	7.29446e-05	0.000109217	0.0315099	0.00166461	0.127157	0.00195614	0.897827	0.00308601	0.445852	0.105103	0.126303
b1146	croE	0.00207088	0.033228	0.999922	0.0233009	0.661345	0.985088	0.0425502	0.102718	0.162012	0.00304464	0.541329	0.0706465
b1147	ymfL	0.0213626	0.0464061	0.120947	0.0131856	0.327516	0.403027	0.535902	0.064444	0.287699	0.000757942	0.386675	0.0745518
b1148	ymfM	0.000204421	0.000438749	0.801608	0.0461284	0.960601	0.754528	0.208656	0.00661192	0.0404074	0.000641473	0.0308822	0.224248
b1150	ymfR	0.0538205	0.126511	0.508616	0.0583489	0.623169	0.694087	0.498339	0.496254	0.626636	0.192233	0.26554	0.095391
b1151	beeE	0.0577427	0.0373489	0.078658	0.0244516	0.356833	0.781139	0.00378862	0.0058323	7.00643e-05	0.106797	0.100944	0.189685
b1152	jayE	7.38127e-06	0.720823	0.306019	0.0992345	0.913069	0.747287	0.438065	0.151006	0.0603062	0.104637	0.189646	0.737392
b1153	ymfQ	0.00768863	0.0170141	0.593537	0.000633846	0.856314	0.258765	0.00211126	0.119161	0.00286332	0.00482518	0.0680133	0.0776703
b1154	stfP	0.901078	0.294846	0.547298	0.773131	0.138425	0.0712977	0.863186	0.129543	0.569823	0.986726	0.722024	0.512032
b1155	tfaP	0.269849	0.591215	0.523526	0.675646	0.718326	0.83886	0.579048	0.638802	0.289648	0.427614	0.840743	0.811633
b1156	tfaE	2.05483e-05	0.00540334	0.00186508	0.123368	0.0379887	0.083328	0.00223844	0.10828	0.118707	0.192172	0.205895	0.011695
b1157	stfE	0.00522504	0.00655149	0.329678	0.0918875	0.485962	0.153719	0.0809301	0.0190332	0.00706982	0.0333305	0.0786004	0.0284756
b1158	pinE	0.0237065	0.1381	0.314705	0.140376	0.609133	0.543059	0.024515	0.407109	0.736381	0.00601313	0.15313	0.12809
b1159	mcrA	0.0207841	0.0880939	0.373096	0.95474	0.258768	0.530636	0.205122	0.00567564	0.887877	0.0266405	0.173238	0.817951
b1160	iraM	0.0136386	0.228484	0.838241	0.0480301	0.987129	0.753186	0.191878	0.21696	0.543236	0.164947	0.258338	0.773863
b1161	ycgX	0.181264	0.174716	0.138183	0.450079	0.209544	0.969482	0.0876018	0.343434	0.143439	0.899354	0.973922	0.338259
b1162	bluR	0.503597	0.0450684	0.0395046	4.99346e-10	0.103835	0.497975	0.54701	0.0710997	0.204664	0.79793	0.680468	0.865288
b1163	bluF	0.0425471	0.0256102	0.0131331	0.874645	0.902756	0.825606	0.393998	0.000119496	0.991002	0.00027037	0.535339	0.0624601
b1164	ycgZ	0.000122022	2.75405e-17	4.78274e-09	1.07731e-10	8.51482e-12	0.000734002	0.00394425	0.113994	0.00013392	0.0354303	0.208083	3.06018e-05
b1165	ymgA	2.97363e-06	4.87946e-17	2.42958e-10	4.28376e-10	7.42411e-09	0.000587463	0.0695539	0.0889466	4.7471e-05	0.145263	0.280374	0.0508203
b1166	ariR	3.84718e-07	1.4545e-17	2.69296e-12	6.22681e-10	2.69142e-09	0.00834699	0.0157434	0.240493	0.000181089	0.351066	0.0550007	0.000529022
b1167	ymgC	3.07516e-08	1.68165e-19	1.75187e-16	1.327e-11	7.68118e-11	0.0116864	0.173455	0.921016	0.000875067	0.374727	0.132389	0.0050317
b1168	ycgG	0.131897	0.0100408	0.345507	0.160369	0.973653	0.987958	0.318148	0.0718012	0.13248	0.112896	0.341091	0.766472
b1171	ymgD	0.0001916	0.00149331	0.000249684	0.00970131	1.08664e-06	0.0621472	0.352122	5.4533e-09	0.00025784	6.75143e-13	0.224169	0.463268
b1172	ymgG	0.000102456	0.000213273	2.16275e-05	9.12711e-06	1.90435e-09	0.000749534	0.53036	8.72523e-11	1.79e-06	5.93524e-13	0.14254	0.241265
b1174	minE	0.752033	0.00489552	0.278403	0.951999	0.685457	0.983113	0.648521	0.310963	0.791442	0.808345	0.764286	0.404426
b1175	minD	7.11945e-08	0.72584	3.1593e-08	0.000125658	0.474992	0.257548	0.081095	0.823562	0.155002	0.907528	0.0121926	0.00200143
b1176	minC	0.418515	0.955499	0.497993	8.75752e-06	0.623606	0.946036	0.107201	0.0604418	0.234844	0.237031	0.513043	0.718581
b1177	ycgJ	0.240502	0.291875	0.577312	0.0285189	0.941021	0.665547	0.843326	0.120944	0.175487	0.0526676	0.934562	0.605358
b1178	pliG	0.0724208	0.00940395	0.632146	0.920787	0.826804	0.640105	0.413744	0.0124546	0.909271	0.000344537	0.0308364	0.98648
b1179	ycgL	0.00020196	4.15102e-08	0.0527109	0.00979513	0.623169	0.312457	0.0169918	0.327455	0.345336	0.00141259	0.939125	0.539208
b1180	ycgM	0.270805	0.0210378	2.78588e-12	0.000134633	0.127976	0.0576823	0.378468	0.48571	0.0451436	0.275021	0.739215	1.60977e-05
b1181	ycgN	0.885702	0.0161942	0.0717978	0.680653	0.430018	0.944389	0.128906	0.336641	0.0251673	0.836239	0.792246	0.822956
b1182	hlyE	0.0423741	0.00541821	0.0162238	0.00147773	0.943247	0.711957	0.0646785	0.232257	0.838821	0.546277	0.771947	0.674209
b1183	umuD	0.00156574	5.29155e-05	0.00743259	2.75216e-25	0.560397	0.390415	0.112106	0.0257704	0.0487778	0.029329	0.386675	0.0676591
b1184	umuC	0.000752078	0.00949995	0.888509	5.92589e-33	0.0309505	0.823263	0.000154056	0.0180162	0.0137906	9.2056e-05	0.0614378	0.627146
b1185	dsbB	0.208976	0.0127285	0.0037699	0.26037	0.169607	0.853738	0.0619759	0.0393534	0.0599108	0.0693671	0.944558	0.55655
b1186	nhaB	0.615376	0.551553	0.071706	0.235546	0.156968	0.526564	0.740944	0.119106	0.159031	0.0765028	0.0772033	0.00255747
b1187	fadR	0.360067	0.0357605	0.701652	0.833839	0.827297	0.551864	0.266401	0.437919	0.48973	0.964983	0.713179	0.85188
b1188	ycgB	0.00168957	2.14757e-24	8.01911e-14	1.39274e-09	0.0843656	0.180626	6.02574e-07	0.0247646	4.00965e-12	1.07363e-05	0.456879	0.0121813
b1189	dadA	4.48155e-17	7.24646e-96	7.61137e-36	0.142222	0.557352	0.0236135	4.9435e-67	4.05504e-07	5.28826e-10	0.86855	5.74386e-09	2.58594e-104
b1190	dadX	1.31516e-10	2.21316e-78	6.44395e-28	0.0115325	0.864025	0.552861	2.05807e-51	0.00457194	1.28266e-06	0.485069	3.93639e-09	6.00342e-91
b1191	cvrA	0.00858177	8.54915e-12	1.06988e-12	1.05594e-15	0.00612418	0.0139199	0.0280239	0.589292	0.000143655	0.0743767	0.0919799	0.00030396
b1192	ldcA	1.50054e-08	0.256874	0.0373921	0.838695	0.538683	0.725673	0.116845	0.265314	0.0806934	0.892296	0.764514	0.573887
b1193	emtA	1.67973e-13	3.66707e-13	0.148122	1.17209e-10	0.0721157	0.073179	7.13355e-06	0.00255436	0.00906286	4.06938e-05	0.246494	0.000833382
b1194	ycgR	2.40875e-29	5.75099e-19	1.35561e-17	1.18788e-18	2.88193e-06	3.9303e-06	1.41226e-21	1.13062e-18	8.42393e-19	7.15133e-17	2.81725e-09	1.33704e-10
b1195	ymgE	0.31972	1.11524e-08	1.32255e-09	5.33146e-05	0.288541	0.23822	0.00398943	0.98862	4.42572e-06	0.40644	0.922692	7.43609e-06
b1196	ycgY	0.77953	0.336888	0.33495	0.09021	0.6524	0.666653	0.811691	0.0788495	0.0249928	0.0394819	0.851988	0.955807
b1197	treA	7.42023e-06	1.4517e-21	2.7786e-08	0.00925772	0.0925033	0.153719	1.37584e-12	8.74843e-07	2.58832e-14	9.2954e-12	0.0892929	0.000974642
b1198	dhaM	4.60613e-25	0.307738	0.000404121	0.282782	0.402557	0.0452807	0.0458307	0.987754	0.00130437	0.00499808	0.124221	2.84466e-05
b1199	dhaL	2.03042e-29	0.000162494	1.52935e-13	0.000100853	0.36275	0.593913	1.66511e-07	0.419607	3.6452e-10	0.00690536	0.999771	0.0386621
b1200	dhaK	2.23033e-37	4.12979e-05	2.24085e-23	3.32264e-05	0.352968	0.176053	1.69062e-08	0.0278628	8.52566e-10	7.4953e-06	0.802068	0.0365243
b1201	dhaR	0.00194063	0.00146625	0.164271	0.377671	0.964529	0.380591	0.414214	0.775178	0.404909	0.74164	0.167038	0.894682
b1202	ycgV	0.051296	0.0677684	0.397469	0.923085	0.557766	0.805127	0.504277	0.320613	0.895052	0.318553	0.237122	0.715587
b1203	ychF	0.115715	2.30021e-13	0.00176083	0.0148259	0.603399	0.442688	2.06926e-15	0.0210574	4.56043e-12	0.108387	0.365703	0.691037
b1204	pth	0.158245	0.000140925	0.628697	0.0336875	0.213045	0.661541	0.185377	0.0619857	0.522387	0.057495	0.203037	0.338473
b1205	ychH	7.30277e-10	0.265353	0.0391967	0.000528845	0.0637521	0.988319	0.851356	0.00326705	8.47058e-06	0.032896	0.431665	0.00205404
b1206	dauA	0.00114139	0.416825	0.732884	0.449883	0.960804	0.970762	0.119041	0.307247	0.726368	0.876452	0.00807657	0.670315
b1207	prs	0.0155751	1.9646e-18	0.583558	0.00273107	0.344224	0.831947	0.698118	0.000558485	0.0491694	3.28172e-07	1.46816e-06	0.151699
b1208	ispE	0.944996	1.79064e-05	0.887779	8.86302e-05	0.458117	0.552861	0.525031	0.000307598	0.901697	0.000135262	0.079384	0.424887
b1209	lolB	0.285984	0.748629	0.88587	0.000324367	0.222786	0.244022	0.0130387	0.000974	0.0239609	2.89916e-06	0.806371	0.402285
b1210	hemA	0.00110225	0.000336919	0.339495	3.11442e-08	0.120495	0.501765	0.057485	0.0112497	0.785892	8.61849e-05	0.0658989	3.43418e-07
b1211	prfA	0.235599	0.000114907	0.108125	5.9805e-16	0.231122	0.581382	0.688356	0.116977	0.577668	0.694463	0.0147281	0.014895
b1212	prmC	0.160255	0.785919	0.443557	0.000324758	0.568008	0.646917	0.596242	0.897374	0.395606	0.595806	0.992646	0.20018
b1213	ychQ	0.125772	0.906354	0.55622	0.45864	0.617185	0.887357	0.972991	0.319777	0.670705	0.325902	0.991507	0.986767
b1214	ychA	0.366862	0.340852	0.658917	0.0332178	0.505735	0.51471	0.188791	0.987754	0.554899	0.00516387	0.898619	0.656778
b1215	kdsA	7.8527e-07	0.0151369	0.167579	0.0473323	0.159103	0.409129	0.874863	0.794455	0.88931	0.563125	0.398765	0.986774
b1216	chaA	1.1268e-24	6.37162e-07	0.547972	0.307274	0.510175	0.699684	0.0739584	4.5638e-11	0.367068	2.42909e-15	0.406598	0.429164
b1217	chaB	0.772443	0.0108865	0.0190432	0.359789	0.143548	0.966515	0.0603023	0.000647437	0.00121666	3.86258e-07	0.352802	0.0117633
b1218	chaC	1.32953e-36	6.067e-19	9.0265e-06	0.269162	1.73404e-40	9.78866e-10	9.0732e-13	8.63306e-06	2.04569e-12	6.69853e-14	0.173842	7.03475e-07
b1219	ychN	0.254057	0.000694777	0.00840617	0.36765	0.546089	0.830519	0.664292	0.905237	0.649653	0.48107	0.523311	0.0198102
b1220	ychO	7.69641e-05	0.0378285	0.989251	0.388145	0.839113	0.419797	0.00410705	1.78104e-14	0.082413	1.88806e-23	0.425574	0.132977
b1221	narL	9.46391e-13	1.58078e-10	6.34648e-15	3.67854e-05	0.623169	0.525346	5.24217e-05	0.352918	3.67903e-07	0.0484633	0.0509139	0.0302248
b1222	narX	1.23179e-06	0.000278472	0.0299612	0.029406	0.908304	0.544796	0.0546673	0.352918	0.00618057	0.426136	0.418033	0.820294
b1223	narK	0.101474	0.137041	0.604474	0.428291	0.654597	0.967375	0.031838	0.266916	0.500866	0.588782	0.665836	0.851394
b1224	narG	0.100279	0.0703985	0.0189412	0.201806	0.656993	0.649998	0.831523	0.590264	0.701384	0.693454	0.893465	0.341193
b1225	narH	0.00192741	0.00213057	0.0277402	0.000116671	0.611596	0.451569	0.825978	0.172667	0.857767	0.244048	0.702178	0.610989
b1226	narJ	0.000512797	0.0253556	0.00364602	0.0762894	0.723896	0.276669	0.151012	0.244295	0.857767	0.0499127	0.713048	0.650821
b1227	narI	0.000709098	0.00519058	0.000142476	0.000265982	0.691383	0.235605	0.434237	0.29746	0.587056	0.390737	0.602701	0.0515524
b1229	tpr	0.0937451	0.123181	0.859703	0.164307	0.479148	0.810799	0.398213	0.336641	0.664652	0.296606	0.260786	0.601882
b1230	tyrV	0.121245	0.151838	0.846667	0.269275	0.629181	0.804257	0.384364	0.440666	0.562942	0.200336	0.241516	0.744746
b1231	tyrT	0.121245	0.151838	0.846667	0.269275	0.629181	0.804257	0.384364	0.440666	0.562942	0.200336	0.241516	0.744746
b1232	purU	0.00173475	4.15557e-05	0.737823	1.11323e-09	0.972135	0.722118	0.43327	0.0153142	0.554215	0.0120916	0.113738	0.0024078
b1233	ychJ	0.0469467	7.8799e-07	0.372793	0.0124492	0.836271	0.561838	0.124401	0.482312	0.495286	0.224232	0.449551	0.623836
b1234	rssA	0.000797153	9.86493e-17	1.05965e-07	0.00646558	0.666903	0.10297	1.44687e-11	0.0039401	1.21047e-11	2.96497e-05	0.0887062	9.9933e-06
b1235	rssB	0.0135707	1.43553e-23	5.07813e-12	3.77025e-05	0.342598	0.263805	1.50779e-12	0.000365066	7.63555e-15	4.92474e-10	0.422291	0.000332396
b1236	galU	0.934825	0.00137684	1.68648e-08	0.000103401	0.689548	0.694193	0.768488	0.577564	0.790045	0.0151788	0.915787	0.0755814
b1237	hns	0.121892	0.00643417	0.218201	6.10583e-23	0.276531	0.977707	0.658357	3.54846e-07	0.945153	4.30089e-05	0.136025	0.924078
b1238	tdk	1.05508e-05	5.99153e-13	5.25311e-08	0.000472294	0.836798	0.733178	0.0456793	0.744676	0.0783492	0.892681	0.842426	0.515106
b1241	adhE	2.74015e-17	5.89185e-23	0.201263	0.918184	0.899217	0.830519	0.475455	0.00931042	0.19981	0.0013378	7.84031e-15	0.617582
b1242	ychE	0.343996	0.112349	0.712164	0.489879	0.512239	0.880599	0.469472	0.548323	0.824994	0.385021	0.448426	0.762806
b1243	oppA	2.5116e-21	1.39786e-28	5.61721e-12	0.106394	0.979205	0.64492	2.31327e-05	0.467859	0.0124294	0.349786	0.842115	3.87391e-06
b1244	oppB	9.46111e-16	1.87121e-19	0.244196	0.00111487	0.186742	0.431589	0.0622633	0.14677	5.91194e-12	0.016846	0.914511	7.30088e-08
b1245	oppC	3.75833e-12	1.06048e-17	0.0362784	0.129971	0.70383	0.733178	9.77624e-05	0.821433	2.46849e-05	0.0411857	0.454745	1.13919e-12
b1246	oppD	2.81544e-18	1.30992e-29	5.42645e-07	0.658126	0.970595	0.724427	8.38502e-06	0.933866	0.00123183	0.0146902	0.237122	1.22912e-17
b1247	oppF	9.46638e-16	7.84667e-25	0.00218451	0.726216	0.352968	0.720347	2.33524e-05	0.971047	0.00461825	0.0245159	0.487439	3.43461e-14
b1248	yciU	0.0299903	6.21033e-11	0.45601	1.08641e-05	0.788185	0.955999	0.037692	0.679598	0.802374	0.28831	0.861377	0.245343
b1249	clsA	2.0482e-09	0.0438433	5.60209e-06	0.228798	0.513809	0.0856505	0.0592705	0.0514284	0.0105841	0.020735	0.0538437	0.00216981
b1250	kch	0.00260947	0.0355424	0.00853661	0.408943	0.751864	0.98751	0.19929	0.474485	0.602538	0.984087	0.341091	0.843289
b1251	yciI	0.39748	0.302072	7.60243e-06	0.314823	0.682693	0.292729	0.411437	0.500792	0.352708	0.487885	0.563839	0.0073781
b1252	tonB	4.14007e-14	5.71959e-08	0.00197068	3.37151e-25	0.0533312	0.816525	0.436633	9.49308e-05	0.966724	0.00105182	0.937042	0.000304692
b1253	yciA	4.27699e-07	2.27188e-08	0.982629	3.0473e-06	0.964521	0.983113	0.0140793	0.130708	0.0381518	0.0336702	0.354768	0.709763
b1254	yciB	0.891511	0.0117194	0.711544	0.214102	0.758289	0.299227	0.275517	0.993079	0.731519	0.608218	0.196097	0.515106
b1255	yciC	0.0194213	7.13065e-05	0.442359	0.127369	0.281258	0.86255	0.573993	0.984524	0.559285	0.0311484	0.237122	0.676359
b1256	ompW	0.407728	2.30167e-06	2.85373e-05	0.724264	0.437771	0.681502	0.0915981	0.0184416	0.908309	0.00557327	0.0328063	0.378263
b1257	yciE	0.742782	7.88735e-09	1.11295e-07	0.00012572	0.470261	0.741628	0.000101784	1.58161e-20	0.00123613	1.54875e-42	0.244947	1.69369e-07
b1258	yciF	0.603213	3.71975e-09	0.000246096	0.377916	0.852178	0.89127	0.000125409	3.69949e-19	0.000394617	3.29534e-36	0.0139749	0.00069873
b1259	yciG	0.218156	5.15821e-20	4.73566e-13	8.89743e-05	0.041544	0.410941	1.50096e-18	1.89124e-65	3.44065e-12	6.81937e-93	0.0443744	7.72673e-08
b1260	trpA	0.118691	2.39592e-18	1.69855e-11	2.77738e-26	0.344462	0.390415	0.822224	1.79897e-05	0.0163511	2.38254e-10	0.00105777	2.19202e-81
b1261	trpB	0.66739	7.86134e-09	7.26059e-06	5.97789e-14	0.73704	0.652915	0.694839	0.0100332	0.0275238	9.28658e-07	0.00248452	2.72042e-51
b1262	trpC	0.149334	3.59005e-12	1.74618e-11	2.0411e-18	0.823281	0.733089	0.321144	0.0102588	0.0789295	8.67418e-07	0.00447732	3.26836e-91
b1263	trpD	0.0152096	6.09673e-32	7.34469e-21	2.93806e-42	0.771301	0.174412	0.99448	5.07468e-06	4.6047e-05	3.05556e-09	5.30203e-08	2.63442e-118
b1264	trpE	0.00974679	1.35431e-32	2.68578e-22	3.44611e-31	0.482635	0.217541	0.920049	4.03115e-05	9.04814e-05	1.10787e-11	0.000246545	8.25421e-86
b1265	trpL	0.250584	0.299537	0.628666	0.230389	0.687715	0.879475	0.472495	0.555732	0.672974	0.177103	0.360015	0.891652
b1266	yciV	0.0574833	0.429785	0.231261	0.0617413	0.836798	0.896511	0.475455	0.0121052	0.123974	0.0529983	0.917728	0.607285
b1267	yciO	0.000197857	0.000714537	0.71315	0.800316	0.883827	0.997593	0.119063	0.000702638	0.0343532	7.91088e-06	0.584441	0.250886
b1268	yciQ	0.268053	0.14638	0.549226	0.224041	0.750334	0.51016	0.192406	0.0264767	0.580482	0.00480942	0.898176	0.718096
b1269	rluB	1.04839e-08	1.34472e-08	0.000446817	3.61816e-05	0.728439	0.865608	0.000311856	0.499635	0.0109895	0.998591	0.793866	0.224248
b1270	btuR	0.728295	0.156466	0.0396252	0.690914	0.97364	0.558068	0.741474	0.258994	0.031356	0.0102535	0.38903	0.713955
b1271	yciK	0.187365	0.0687575	0.000105425	0.650522	0.985931	0.92387	0.572268	0.471754	0.795285	0.0210968	0.961827	0.712494
b1272	sohB	0.00132995	0.0282088	0.497064	0.393547	0.162255	0.74306	0.753309	0.0792269	0.626636	0.109464	0.882985	0.405139
b1273	yciN	8.83604e-10	0.554034	0.945793	0.918084	0.0721157	0.156927	0.786019	0.0417552	0.395084	0.495427	0.129338	0.0753733
b1274	topA	0.925519	0.00829867	0.663686	0.330083	0.479148	0.892851	0.636408	0.784073	0.0246526	0.772768	0.524573	0.697001
b1275	cysB	0.0276366	0.00032036	0.254114	0.17213	0.159103	0.624762	0.0124798	0.608707	0.914698	0.606855	0.509295	0.220128
b1276	acnA	0.0203991	1.38163e-31	6.6408e-05	6.46268e-14	0.0173757	0.627916	3.0441e-14	1.14862e-15	3.07707e-21	7.62352e-28	0.952816	0.0049297
b1277	ribA	0.994916	0.305886	0.77072	0.125717	0.0114847	0.526564	0.0148122	0.0195816	0.299836	1.86149e-05	0.271318	0.189647
b1278	pgpB	4.16824e-07	0.676762	0.299263	0.943765	0.792649	0.263071	0.155831	2.40302e-06	0.352521	4.21292e-05	0.611148	0.0336674
b1279	yciS	0.00230695	0.00322677	0.535344	0.09015	0.917697	0.382596	0.357358	0.709863	0.736381	0.35406	0.856311	0.0281148
b1280	yciM	3.61701e-09	0.355986	0.994631	0.481811	0.627202	0.910606	0.909067	0.0388662	0.388343	0.0680231	0.894718	0.584236
b1281	pyrF	6.50842e-19	5.14377e-31	0.000870281	9.5874e-12	0.642823	0.86276	8.23516e-05	0.699085	6.54476e-05	0.362068	0.335342	0.220265
b1282	yciH	1.73548e-19	4.77525e-32	8.65856e-09	5.85343e-21	0.948502	0.275077	0.000207206	0.404868	4.64752e-08	0.228176	0.269635	6.38926e-05
b1283	osmB	0.017426	1.53821e-21	2.94195e-21	4.56578e-05	0.805283	0.00289327	3.07163e-31	9.3242e-19	5.90307e-16	1.15994e-31	0.000203567	1.0717e-07
b1284	yciT	0.0473422	0.000718063	2.29921e-09	0.108148	0.344462	0.936019	0.0155918	5.88953e-06	0.773352	7.23884e-09	0.00766995	1.40216e-11
b1285	gmr	0.0254674	1.87557e-09	0.000628779	0.276935	0.687715	0.490432	0.00118321	0.0366812	1.02189e-05	0.0036178	0.912211	0.172352
b1286	rnb	2.38523e-06	7.7899e-15	0.0275238	0.160181	0.0651788	0.998835	0.0356406	0.01771	0.00147131	0.21765	0.105731	0.0484691
b1287	yciW	0.517015	0.87774	0.00339126	1.78206e-13	0.858884	0.668116	0.0781394	0.00124989	3.58106e-08	0.000846872	0.322634	0.088023
b1288	fabI	1.85357e-10	0.0049957	1.51784e-07	0.011416	0.00907783	0.345344	0.0226973	0.0372228	0.944682	9.22325e-05	0.157975	0.0189056
b1289	ycjD	0.00561476	0.130653	0.397469	0.0834115	0.838046	0.807595	0.060591	0.27631	0.0470941	0.0376045	0.0993529	0.0689033
b1290	sapF	0.940458	0.379349	0.456967	0.812181	0.995755	0.969649	0.331417	0.461342	0.338133	0.506515	0.345209	0.865711
b1291	sapD	0.00223522	0.385912	0.397469	0.472091	0.302207	0.86756	0.00713671	0.735338	0.111422	0.240086	0.745936	0.753323
b1292	sapC	0.0466289	0.938755	0.397469	0.921659	0.711962	0.74536	0.434927	0.970832	0.458913	0.391163	0.81366	0.548666
b1293	sapB	0.766912	0.358367	0.874193	0.63685	0.311443	0.971248	0.943146	0.0353169	0.667535	0.804425	0.354335	0.889921
b1294	sapA	2.01463e-06	0.0790554	0.694608	0.0593978	0.699331	0.910606	0.000128639	0.224119	0.0416069	0.765943	0.797742	0.268562
b1295	ymjA	0.880885	0.685886	0.325084	0.184429	0.175864	0.723034	0.485675	0.471897	0.192952	0.242542	0.0218431	0.979143
b1296	puuP	4.48349e-09	0.171626	2.90395e-07	0.000969142	0.772664	0.916258	0.000204916	3.0498e-12	0.0124753	1.89845e-10	0.0638613	0.10213
b1297	puuA	2.76205e-62	0.475772	3.74617e-32	8.39237e-33	0.589415	0.365776	8.96281e-06	4.53205e-49	0.936444	6.41454e-45	3.35779e-05	0.0175018
b1298	puuD	1.34546e-45	0.0762108	1.39355e-42	1.43059e-37	0.778782	0.661541	0.000209575	2.18387e-22	0.174838	1.13152e-23	0.29854	0.0119303
b1299	puuR	1.18291e-06	0.7253	2.69296e-12	9.32218e-06	0.629737	0.983113	0.0340983	3.76435e-05	0.793055	1.41687e-07	0.9011	0.00213721
b1300	puuC	1.00449e-22	0.155708	1.5276e-17	1.29086e-20	0.136218	0.75682	1.2469e-06	4.28921e-27	0.470892	3.87269e-24	0.00394805	0.000141994
b1301	puuB	5.16637e-13	0.225737	6.55216e-06	1.0311e-08	0.356435	0.639356	5.7724e-05	4.59827e-16	0.403219	3.14634e-12	0.418164	0.0399513
b1302	puuE	8.14458e-18	0.0269844	1.81997e-11	5.128e-15	0.0825744	0.0992683	7.09643e-08	1.97406e-20	0.114453	2.46664e-17	0.0242811	7.95514e-05
b1303	pspF	0.086605	0.87278	0.850571	0.018455	0.809889	0.750264	0.96848	0.546564	0.66553	0.296606	0.687075	0.943928
b1304	pspA	0.181696	0.289302	0.843959	2.75132e-12	0.560428	3.49618e-31	0.00734928	1.35166e-06	0.177826	3.88933e-07	0.0531589	0.369308
b1305	pspB	0.746212	0.276444	0.599336	0.000795892	0.142745	0.474894	0.404133	0.616432	0.451313	0.834472	0.962648	0.156292
b1306	pspC	0.0774078	0.600461	0.134358	0.947363	0.811988	0.026361	0.767381	0.108197	0.855234	0.0358514	0.323103	0.520849
b1307	pspD	0.473204	0.775251	0.0148564	0.152184	0.479148	0.266328	0.531545	0.509541	0.0710956	0.292209	0.97367	0.827643
b1308	pspE	3.61643e-08	0.0177283	0.755799	0.895614	0.980769	0.0795932	0.0457111	0.851536	0.0550292	0.803596	0.82007	0.708701
b1309	ycjM	0.0591012	0.169002	0.627266	0.655489	0.624034	0.743084	0.382825	0.198346	0.0912219	0.150734	0.521749	0.969429
b1310	ycjN	0.000141221	0.0975025	0.835612	0.352552	0.703624	0.127123	0.0259816	0.218815	0.0658148	0.082568	0.812196	0.659507
b1311	ycjO	3.50189e-08	7.09214e-06	0.00680532	0.000372292	0.00222956	0.302726	3.7027e-07	9.93786e-06	0.00421578	0.000183235	0.0256493	0.000223519
b1312	ycjP	8.69365e-05	0.0208627	0.290383	0.00251465	0.805283	0.750171	0.0139423	0.0682978	0.021228	0.00323717	0.131687	0.0658334
b1313	ycjQ	0.0028739	0.116661	0.937478	0.205319	0.448993	0.786693	0.131198	0.896008	0.85546	0.685198	0.439107	0.263154
b1314	ycjR	0.000605032	0.158451	0.278403	0.213836	0.839113	0.919803	0.0432619	0.561898	0.619801	0.174191	0.851798	0.520248
b1315	ycjS	0.0368024	0.729844	0.768801	0.44532	0.979615	0.846163	0.833523	0.784073	0.945418	0.875244	0.639829	0.835563
b1316	ycjT	8.00098e-05	0.0328208	0.311695	0.00642799	0.479148	0.762568	0.00204729	0.0306154	0.0612137	0.0191532	0.084685	0.550451
b1317	ycjU	0.00696453	0.00877596	0.363085	0.198752	0.254006	0.827298	0.0386489	0.0635729	0.230545	0.113136	0.493321	0.916765
b1319	ompG	0.135549	0.0355687	0.359492	0.058681	0.614321	0.246518	0.0772218	0.0110829	0.241096	0.00916241	0.250777	0.284875
b1320	ycjW	0.638239	2.49951e-06	0.0583278	0.00255158	0.344462	0.499295	3.28013e-05	0.309198	0.00523143	0.490506	0.397071	0.393773
b1321	ycjX	1.17361e-14	0.000495914	0.536653	0.123735	0.395034	0.859093	0.835791	0.0124737	0.509603	7.76e-07	0.132411	0.0552924
b1322	ycjF	2.04113e-09	1.6766e-05	0.504952	0.875475	0.826777	0.819888	0.158215	0.0540078	0.782715	8.10913e-08	0.513043	0.289536
b1323	tyrR	2.47177e-11	0.00265582	0.000124462	0.00222361	0.10042	0.234163	1.38897e-07	0.458975	2.87984e-05	0.0857476	0.386675	0.0002018
b1324	tpx	1.37495e-06	0.0577927	1.83772e-07	0.0242615	0.204715	0.458573	0.635563	0.529961	0.723856	0.430774	0.721565	0.00594755
b1325	ycjG	5.37263e-07	0.0125645	0.00241953	0.69008	0.733877	0.987958	0.0245494	0.639818	0.00478987	0.694274	0.771942	0.356067
b1326	mpaA	0.0406337	0.00357564	0.000196065	0.00631836	0.568755	0.787118	0.000148743	0.84858	0.00988415	0.901662	0.770025	0.0598704
b1327	ycjY	1.89562e-07	1.5152e-27	5.06859e-06	0.00606105	0.356574	0.870146	0.0164642	0.111105	0.00926682	4.35381e-05	0.622747	0.0278407
b1328	pgrR	0.0195467	0.178478	0.344126	0.183416	0.762863	0.861622	0.834112	0.744552	0.608338	0.0570843	0.263738	0.77071
b1329	mppA	0.547374	0.00894985	0.0358369	0.545011	0.980869	0.76883	0.271612	0.0169509	0.491423	0.00403887	0.649651	0.134394
b1330	ynaI	0.0233228	6.49421e-05	5.31619e-06	0.311136	0.915181	0.0676525	0.352122	0.000101823	0.00147131	0.00014238	0.0601754	0.838884
b1331	insH1	0.0630146	0.247451	0.874193	0.290514	0.623606	0.661541	0.495849	0.391487	0.609945	0.110877	0.262854	0.640515
b1332	ynaJ	5.44698e-10	8.55561e-07	3.47424e-05	0.898072	0.693854	0.887357	0.320452	0.175344	0.457382	0.217551	0.749559	0.605689
b1333	uspE	7.6309e-31	6.04942e-09	1.28162e-16	5.27502e-07	0.967848	0.1501	0.00153041	0.509541	1.03969e-05	0.925363	0.366383	0.0101492
b1334	fnr	2.36415e-09	0.576631	0.744196	0.540767	0.61746	0.569583	0.523761	0.113299	0.507712	0.00968572	0.320792	0.595359
b1335	ogt	0.0457472	0.73387	0.0861975	0.280221	0.820517	0.71736	0.893808	0.148154	0.72805	0.096983	0.702673	0.797748
b1336	abgT	0.0101636	0.154822	0.110488	0.0414362	0.765306	0.636657	0.638858	0.191674	0.810198	0.0688836	0.970338	0.860251
b1337	abgB	0.0400104	0.344422	0.674158	0.572387	0.752091	0.84004	0.190077	0.979407	0.796342	0.509068	0.331392	0.567022
b1338	abgA	0.00797656	0.1491	0.95347	0.523397	0.949995	0.910606	0.170373	0.127189	0.814719	0.340029	0.562035	0.630053
b1339	abgR	0.566164	0.0780749	0.0283026	0.0156223	0.121079	0.0243518	0.0901545	0.0484309	0.00316324	0.398157	0.911724	0.300749
b1340	smrA	0.390429	0.0304412	0.045176	0.366943	0.487521	0.970571	0.535902	2.71496e-11	0.863482	1.73048e-11	0.499369	0.744393
b1341	ydaM	1.04319e-05	1.28339e-07	0.0489362	0.00426733	0.66446	0.969365	0.000235785	5.54127e-12	7.13619e-07	1.64357e-12	0.00605929	0.789201
b1342	ydaN	2.00442e-06	0.000107713	0.00773431	0.751981	0.893225	0.793478	0.00280262	0.0857291	9.33755e-06	0.00216068	0.329915	0.613574
b1343	dbpA	0.00736386	0.423303	0.996997	0.988234	0.478244	0.830145	2.55284e-07	1.02916e-21	0.000152577	2.37063e-37	0.429868	0.599959
b1344	ttcA	6.96386e-17	8.91302e-18	9.15088e-06	1.1116e-10	0.543746	0.145373	1.18144e-07	0.564455	4.22953e-06	0.816993	0.844988	0.00125725
b1345	intR	1.64248e-06	0.00398856	1.53123e-05	0.0291766	0.0244929	0.0209431	0.00750895	0.00953476	0.037711	0.0271202	0.0907607	0.000108817
b1346	ydaQ	0.542377	0.278055	0.144843	0.387576	0.695145	0.797218	0.459014	0.758606	0.705714	0.492845	0.826979	0.812157
b1347	rcbA	0.683278	0.948693	0.714601	0.491543	0.940475	0.811039	0.655156	0.878317	0.840301	0.611332	0.998915	0.996681
b1348	ralR	0.63972	0.941377	0.372488	0.84083	0.835918	0.974776	0.924625	0.744552	0.637577	0.267485	0.932707	0.771028
b1349	recT	0.236057	0.488742	0.0870277	0.0415662	0.967722	0.4088	0.421466	0.890573	0.234567	0.654178	0.187113	0.750884
b1350	recE	0.000243174	4.42213e-05	0.00203317	0.000207513	0.430594	0.376145	0.0434963	0.0201513	0.227257	0.0183705	0.101733	0.00812522
b1351	racC	0.116349	0.169204	0.895896	0.0111991	0.609133	0.519664	0.408295	0.566449	0.287036	0.161881	0.439098	0.356067
b1352	kilR	0.709664	0.555633	0.0447037	0.667848	0.741722	0.789029	0.730458	0.907349	0.729142	0.728211	0.748139	0.91226
b1353	sieB	0.583767	0.165668	0.0829009	0.144477	0.624034	0.029988	0.392504	0.441076	0.162428	0.921174	0.510835	0.820294
b1355	ydaG	0.0732457	0.123404	0.913078	0.0746004	0.431981	0.661541	0.565721	0.524856	0.265432	0.177284	0.120297	0.788805
b1356	racR	0.232224	0.00135064	0.000496926	0.00107383	0.881597	0.487212	0.261689	0.528478	0.34009	0.17016	0.649326	0.386242
b1357	ydaS	0.399323	0.91499	0.500741	0.766003	0.985931	0.707844	0.568141	0.768126	0.422718	0.227737	0.540212	0.893871
b1358	ydaT	3.43614e-11	3.67159e-11	3.01226e-08	4.66021e-07	0.00269557	0.134561	7.86397e-09	6.33931e-06	1.17998e-05	5.72544e-12	0.00423655	0.0917081
b1359	ydaU	0.159009	0.0070154	0.968417	0.320019	0.591735	0.709311	0.159107	0.307486	0.635992	0.174664	0.996654	0.990782
b1360	ydaV	4.65451e-07	0.00035029	0.00544327	0.0017261	0.211376	0.430432	0.000736246	0.00720873	0.0034069	0.02276	0.0232918	0.0123538
b1361	ydaW	7.27814e-06	0.00021434	0.0357051	0.000283337	0.0269127	0.247739	0.00361233	0.000909318	0.0210113	0.00621254	0.0824861	0.0163111
b1362	rzpR	4.17823e-11	7.11773e-13	1.44774e-06	1.31047e-08	0.308201	0.1822	1.73431e-09	0.0361804	7.66081e-07	8.24081e-05	0.000775711	7.14161e-07
b1363	trkG	0.827014	0.774024	0.0121168	0.674304	0.879266	0.92387	0.891447	0.175202	0.324451	0.00053127	0.422781	0.320507
b1365	ynaK	0.211623	0.0103935	0.668669	0.171775	0.500825	0.877668	0.135022	0.00948365	0.670008	0.619654	0.00225109	0.160814
b1366	ydaY	0.581963	0.369926	0.537137	0.670727	0.234572	0.527745	0.355175	0.540469	0.745391	0.659749	0.58845	0.735367
b1368	ynaA	0.791661	0.958533	0.949817	0.85304	0.847513	0.948288	0.613199	0.250352	0.562942	0.396514	0.445743	0.473991
b1370	insH1	1.90234e-08	0.417569	0.872823	0.931034	0.868111	0.957918	0.888325	0.182311	0.82321	0.377511	0.132411	0.554572
b1372	stfR	0.00705978	0.0664612	0.729891	0.23933	0.945494	0.679251	0.0354912	0.0156901	0.0278146	0.000972338	0.193304	0.313834
b1373	tfaR	0.000117325	5.2457e-05	0.0453828	0.0769922	0.880456	0.956425	0.000626124	0.0870593	0.532097	0.543553	0.268063	0.509876
b1374	pinR	0.877461	0.766306	0.15562	0.688679	0.395684	0.0355621	0.911529	0.903999	0.514139	0.476341	0.973922	0.605417
b1375	ynaE	0.0435479	0.171944	0.930731	0.151633	0.685905	0.750094	0.384954	0.560718	0.196654	0.148288	0.11787	0.279501
b1376	uspF	0.00352093	0.00164742	0.000131625	0.000193106	0.000354469	0.23939	0.0332254	0.649708	0.652362	0.892681	0.38255	0.159848
b1377	ompN	0.908264	0.260088	0.714601	0.12044	0.0699639	0.694193	0.925663	0.787736	0.568172	0.638666	0.947402	0.789201
b1378	ydbK	0.0395734	2.01316e-20	0.00645822	8.46126e-42	0.000168545	0.364806	4.6871e-08	1.37667e-30	0.0001205	1.05399e-38	0.602969	5.58649e-07
b1379	hslJ	0.687375	0.313961	0.0327169	0.0472338	0.588334	0.987958	8.48609e-08	3.81501e-10	0.00135298	1.51362e-20	0.793937	0.79514
b1380	ldhA	9.39542e-16	1.8505e-06	7.98472e-11	1.12332e-09	0.967305	0.161451	3.20733e-08	0.949446	0.859158	0.757031	0.994968	8.08607e-05
b1381	ydbH	0.069376	0.411991	0.202533	0.028497	0.251539	0.787118	0.768539	0.0557067	0.507712	0.978766	0.902195	0.292927
b1382	ynbE	0.982183	0.409702	0.68017	0.451717	0.470261	0.624762	0.681675	0.965324	0.747698	0.0954207	0.38255	0.654314
b1383	ydbL	0.00299485	0.00749369	0.00346514	2.43424e-06	0.182269	0.585347	0.260988	0.706787	0.0982561	0.723028	0.798282	0.741556
b1384	feaR	0.0228983	0.0265514	5.1653e-08	0.00222982	0.514531	0.00555724	0.000770643	0.959645	0.00661742	0.035217	0.250777	0.00728433
b1385	feaB	6.51793e-07	0.000613271	0.00624015	0.00370614	0.563386	0.922804	0.0109393	0.877767	0.0531393	0.180238	0.846368	0.586087
b1386	tynA	0.00385798	0.0939181	0.0724921	0.0510356	0.480653	0.500976	0.0408224	0.280563	0.572525	0.184866	0.462625	0.677762
b1387	paaZ	2.03638e-05	8.58336e-06	0.0560877	5.32759e-07	0.765554	0.977707	0.0451025	0.0187034	0.0287197	0.00396175	0.23535	0.34487
b1388	paaA	0.0134781	0.0739269	0.739911	0.010799	0.918931	0.920129	0.0588636	0.108098	0.631419	0.278203	0.0376554	0.246823
b1389	paaB	0.000389284	0.157176	0.130036	0.000244968	0.234572	0.755671	0.282812	0.403843	0.348836	0.0229932	0.100001	0.612634
b1390	paaC	0.112871	0.33016	0.913001	0.822794	0.623606	0.705757	0.374386	0.289586	0.432036	0.637281	0.882569	0.939968
b1391	paaD	3.1408e-08	0.00228686	0.412686	0.000748502	0.474992	0.701731	0.0014581	0.000558485	0.00291168	0.0156571	0.00840115	0.0689471
b1392	paaE	0.00135589	0.00643299	0.415631	0.00222305	0.953365	0.924452	0.00280262	0.010885	0.0660548	0.00833654	0.297145	0.256741
b1393	paaF	0.0197999	0.184744	0.863984	0.113914	0.907037	0.844232	0.016834	0.0371658	0.261195	0.615754	0.269635	0.2903
b1394	paaG	0.000573502	0.057847	0.999922	0.600418	0.657715	0.284569	0.77995	0.0972557	0.298689	0.116775	0.64542	0.613729
b1395	paaH	0.000542555	0.0661923	0.795625	0.0764812	0.569936	0.882927	0.757248	0.336641	0.864713	0.0266444	0.924785	0.759368
b1396	paaI	0.000933339	0.0123	0.259975	0.00919754	0.239324	0.214409	0.0492584	0.403843	0.333265	0.00923096	0.113484	0.322844
b1397	paaJ	0.145115	0.00134458	0.981532	0.792329	0.569235	0.976175	0.826432	0.994719	0.633083	0.137502	0.908844	0.20018
b1398	paaK	0.0145443	0.0207804	0.0364105	0.00348858	0.707508	0.528223	0.24549	0.33947	0.752986	0.367227	0.828053	0.998138
b1399	paaX	2.63335e-07	5.63682e-13	6.92029e-06	0.000481338	0.0191711	0.128914	0.00299529	1.89501e-05	6.61582e-05	1.14851e-09	0.827709	0.00657002
b1400	paaY	0.000730965	1.42989e-10	3.67928e-05	2.61695e-05	0.347119	0.624762	0.00121595	0.166045	0.00114121	0.00608785	0.421949	0.0108796
b1402	insD1	0.0738011	0.234446	0.859703	0.311593	0.628884	0.666653	0.506602	0.352918	0.615414	0.108387	0.269635	0.648977
b1403	insC1	0.0703932	0.223929	0.9206	0.270445	0.62171	0.655227	0.419856	0.351234	0.560182	0.110693	0.248623	0.636298
b1404	insI1	0.10963	0.305981	0.792358	0.249838	0.635318	0.665547	0.550102	0.43646	0.648617	0.116089	0.353522	0.742272
b1406	ydbC	0.0630163	3.51355e-10	3.54341e-05	3.24557e-07	0.713774	0.790317	0.000134669	0.0633658	0.0001007	0.196402	0.696292	0.000267002
b1407	ydbD	0.166627	0.0752571	0.45445	0.495982	0.836882	0.859093	0.313666	0.130708	0.810995	0.0324353	0.413283	0.279656
b1408	ynbA	0.0535251	0.308775	0.80186	0.299696	0.657503	0.54586	0.275476	0.433711	0.435994	0.00850478	0.300438	0.361795
b1409	ynbB	0.00240279	0.238439	0.804645	0.163399	0.828676	0.680419	0.387887	0.0450166	0.730808	0.0888324	0.293663	0.939968
b1410	ynbC	0.00776845	0.0252817	0.770652	0.531288	0.720439	0.989532	0.136695	0.264266	0.431723	0.18057	0.306726	0.960904
b1411	ynbD	0.000643748	0.0339703	0.345927	0.395423	0.867516	0.986204	0.0623396	0.18987	0.616299	0.143358	0.680674	0.772925
b1412	azoR	0.00297427	9.57857e-13	5.62313e-10	5.22503e-06	0.208748	0.670759	0.0052248	0.211023	0.32326	0.00115346	0.0815114	7.76661e-05
b1413	hrpA	0.000360953	0.0827847	0.962855	0.220059	0.161923	0.983113	0.392775	0.0479595	0.213324	0.0549953	0.0480091	0.00113953
b1414	ydcF	0.0943646	0.083542	0.52986	0.0158361	0.613024	0.713969	0.588377	0.00160359	0.654621	0.000581437	0.756709	0.953443
b1415	aldA	0.535877	0.0084376	1.15998e-06	0.823861	0.418402	0.0758548	2.88063e-39	0.0128697	6.73333e-08	6.2944e-11	2.29874e-09	2.56927e-15
b1418	cybB	0.0129932	0.000616003	0.198031	5.76268e-13	0.553824	0.700388	0.33427	0.00128879	0.00603712	5.46811e-07	0.141079	0.975311
b1419	ydcA	0.221197	0.0032619	0.145709	0.1679	0.819293	0.905764	0.126299	0.897785	0.214057	0.297682	0.687075	0.450653
b1420	mokB	0.286497	0.00122761	0.00275289	0.000168241	4.78254e-05	0.0132173	0.00128782	0.0139646	0.0107531	0.00300774	0.414209	0.00209297
b1421	trg	4.25878e-24	1.34922e-34	4.38939e-28	2.87306e-23	9.21311e-12	6.84525e-11	4.06062e-35	5.05305e-24	7.86214e-34	2.14522e-26	1.57302e-22	6.80864e-24
b1422	ydcI	2.39238e-40	0.658777	1.73332e-06	0.106791	0.183477	0.295391	0.368743	0.314579	0.0433205	3.07779e-10	0.544427	0.040661
b1423	ydcJ	9.33252e-12	1.31265e-15	0.00217625	5.35865e-09	0.881453	0.479162	0.000215081	0.0232666	0.00602318	0.752322	0.978325	0.984001
b1424	opgD	0.00656542	0.111552	0.324379	0.922998	0.479148	0.799961	0.779342	0.688752	0.102962	0.794348	0.952779	0.744393
b1426	ydcH	0.000185647	0.212361	0.714601	0.00282548	0.836798	0.467754	0.038121	0.984026	0.49142	0.663729	0.342279	0.985554
b1427	rimL	4.12566e-05	0.00804684	0.737098	0.000393227	0.133332	0.152841	0.0423608	0.320222	0.00264939	0.0839717	0.902607	0.891242
b1428	ydcK	0.00741297	5.1782e-17	5.31093e-08	0.013617	0.438915	0.432391	8.16498e-11	1.8291e-05	5.05105e-13	8.67418e-07	0.13922	0.0114272
b1429	tehA	1.43159e-05	9.14157e-05	0.00562351	0.68195	0.943843	0.969649	0.695809	0.572213	0.541398	0.797518	0.132411	0.134394
b1430	tehB	0.00383824	4.10613e-07	6.80675e-05	0.207038	0.341069	0.607569	0.00697475	0.60871	0.152399	0.677047	0.0772033	0.116833
b1431	ydcL	4.43957e-30	1.11231e-12	0.0219823	0.139544	5.06694e-08	1.00644e-05	0.61575	1.49857e-07	4.43879e-06	2.27864e-05	0.0324218	0.00707564
b1432	insQ	0.000729922	0.142516	0.0194501	0.218837	0.165189	0.661541	2.05244e-08	3.7634e-05	0.000940814	5.48077e-05	0.0779517	0.00103725
b1433	ydcO	0.181125	0.286507	0.0225247	7.85152e-13	0.110597	0.998008	0.339848	3.13704e-05	0.0892589	0.00136834	0.322634	0.12989
b1434	ydcN	0.83331	0.649614	0.000833002	0.000400883	0.619117	0.787118	0.673007	0.06507	0.0248001	0.000349855	0.853458	0.192717
b1435	ydcP	1.57988e-12	1.51928e-06	1.47973e-07	0.386724	0.52988	0.620512	0.00274713	0.253282	6.56832e-09	0.0740763	0.0651594	0.605689
b1436	yncJ	1.00674e-13	0.221224	0.882362	0.243813	0.352968	6.2477e-12	0.484849	4.54985e-07	0.775817	1.35067e-05	0.796528	0.0990141
b1438	hicB	0.115843	0.966068	0.834597	0.144477	0.967914	0.926085	0.73376	0.737636	0.493945	0.973642	0.600205	0.802855
b1439	ydcR	0.46103	0.308775	0.583514	0.978669	0.878498	0.511516	0.191177	0.334917	0.692425	0.86855	0.20994	0.134394
b1440	ydcS	0.000296386	1.92142e-07	0.000187774	0.00436815	0.528417	0.990729	0.924625	0.0187034	0.167247	0.229321	0.326016	0.459663
b1441	ydcT	0.109932	2.77779e-06	0.00361054	0.0511384	0.497827	0.180626	0.535511	0.00649875	0.503742	0.192973	0.171941	0.725384
b1442	ydcU	0.0119199	0.000763	0.169211	0.293166	0.628172	0.672995	0.660277	0.0517613	0.831188	0.0411336	0.708092	0.877343
b1443	ydcV	0.0155203	0.000148618	0.0176888	0.804249	0.990076	0.844128	0.961737	0.107807	0.985888	0.826469	0.943276	0.641291
b1444	patD	7.59795e-10	4.33842e-20	7.39807e-18	0.00289477	0.599287	0.806358	0.137044	0.0085009	0.843837	0.681149	0.244629	0.173904
b1445	ydcX	1.61341e-09	3.64884e-11	5.42117e-10	6.94768e-05	0.355726	0.437222	0.000981377	0.319777	7.10188e-06	0.118489	0.936289	0.0384162
b1446	ydcY	0.000125915	0.578341	5.63377e-07	0.0194413	0.104307	0.00477435	0.0241797	0.113557	0.000750951	0.0721662	0.0172054	0.121555
b1447	ydcZ	0.302587	0.870339	0.262434	0.158371	0.400962	0.974555	0.00540232	0.0212612	0.0149248	0.122668	0.30667	0.633581
b1448	mnaT	0.431034	0.219256	0.000453992	1.11382e-05	0.754677	0.882443	7.79266e-12	0.00058912	3.1073e-10	5.59135e-09	0.628086	0.0342281
b1449	curA	1.75329e-14	2.97024e-45	5.14157e-25	3.67633e-13	0.00202868	0.151491	1.24884e-20	1.3258e-13	7.94069e-21	3.30143e-23	0.353522	1.73644e-07
b1450	mcbR	0.765936	3.4358e-13	0.00311722	0.0199342	0.548603	0.684919	4.55738e-05	6.22123e-09	3.74397e-08	1.67427e-17	0.651557	0.0515524
b1451	yncD	0.56512	0.868291	0.00232914	0.406716	6.72676e-09	0.62119	0.568348	7.15607e-09	0.202265	2.1434e-09	0.984013	0.412372
b1452	yncE	1.06182e-26	2.32581e-41	2.09526e-07	1.15168e-50	0.146775	0.758438	0.00417645	1.69171e-12	0.597337	3.88183e-15	0.258338	2.18008e-06
b1453	ansP	0.205571	9.74082e-05	0.0687937	0.693273	0.906606	0.636657	0.0187415	0.000125807	0.0118022	1.20609e-08	0.15313	0.139243
b1454	yncG	0.0267745	1.23328e-07	0.00417157	0.0012296	0.678772	0.441833	2.55346e-07	2.5989e-08	5.70184e-08	3.14634e-12	0.693558	0.00927497
b1455	yncH	0.0819727	0.417567	0.884871	0.367955	0.434252	0.687448	0.0500311	0.0875818	0.347034	0.000320504	0.351052	0.614962
b1456	rhsE	2.27765e-05	0.00021892	0.295066	0.000838309	0.479148	0.940023	0.0312359	0.000662551	0.372431	8.28706e-05	0.147496	0.0155902
b1457	ydcD	0.284097	0.785049	0.364609	0.958293	0.407666	0.715283	0.316182	0.825913	0.724863	0.147182	0.665639	0.870094
b1459	yncI	0.757345	0.776287	0.0178645	0.319518	0.282573	0.643401	0.405595	0.541185	0.138617	0.96622	0.55203	0.318535
b1460	ydcC	0.00381587	0.0241205	0.669719	0.0011146	0.671222	0.985051	0.0486653	0.0858543	0.189169	0.0429931	0.746293	0.672686
b1461	pptA	0.00476546	0.360631	0.0385677	0.417604	0.79089	0.938936	0.821747	0.433711	0.741601	0.786281	0.674764	0.0472964
b1462	yddH	0.153949	2.18154e-05	0.0151534	0.227139	0.871641	0.691204	0.00019895	0.0174522	0.00220701	0.00333147	0.6743	0.452254
b1463	nhoA	0.11219	0.0155719	0.00778456	1.93629e-12	0.00577133	0.38783	0.288902	0.210326	0.213704	0.0639744	0.6928	0.305121
b1464	yddE	0.000163937	0.015913	0.101999	0.00649131	0.593975	0.997882	0.00325277	0.00196298	0.031667	0.00610247	0.189194	0.980077
b1465	narV	1.89819e-05	1.05871e-10	1.79042e-05	0.000189272	0.799427	0.0885882	0.000159134	0.398433	0.0554261	0.288714	0.464846	0.203149
b1466	narW	1.0494e-08	2.10342e-14	1.92713e-09	6.36478e-05	0.608722	0.166113	1.35021e-07	0.109868	0.0630422	0.00159209	0.324695	0.00342021
b1467	narY	7.62044e-24	1.61154e-30	3.98874e-20	1.08695e-12	0.978039	0.860638	1.25332e-08	0.0363969	0.000148552	0.00425063	0.145959	0.00262237
b1468	narZ	7.18669e-19	8.51583e-33	9.95816e-20	5.92844e-15	0.7563	0.24421	5.95823e-08	0.0562386	6.38284e-05	0.0112117	0.0272868	4.29603e-06
b1469	narU	8.25887e-09	5.62732e-16	9.21377e-11	3.05881e-10	0.141183	0.315524	4.1678e-07	0.0239977	0.00759409	0.000382552	0.0274296	2.668e-06
b1471	yddK	0.0173657	0.241123	0.318838	0.505064	0.967127	0.926011	0.852019	0.00748991	0.986907	0.164273	0.652184	0.349796
b1472	yddL	0.290248	0.340852	0.714601	0.0706016	0.661382	0.746747	0.600573	0.352625	0.732132	0.164793	0.296528	0.772925
b1473	yddG	0.00512543	0.24069	0.16713	0.226092	0.820249	0.64492	0.256395	0.80843	0.110159	0.570964	0.939125	0.960904
b1474	fdnG	2.23331e-10	1.56213e-08	0.00658225	2.12142e-07	0.00121589	0.551864	8.74533e-07	6.94988e-07	0.000492208	2.8458e-08	0.00396373	0.00119624
b1475	fdnH	0.00115815	0.130692	0.411773	0.00917822	0.812655	0.487745	0.824128	0.115934	0.495697	0.0499127	0.726321	0.579276
b1476	fdnI	0.344887	0.949108	0.917539	0.769706	0.981576	0.767667	0.921647	0.798914	0.421681	0.686869	0.912211	0.867562
b1477	yddM	0.228038	0.0840172	0.019953	0.156468	0.251156	0.661541	0.407781	0.460838	0.658037	0.0585502	0.623343	0.0279326
b1478	adhP	1.6483e-06	1.17762e-38	1.27349e-38	0.000510576	0.0254544	0.0174263	5.43723e-26	2.16573e-17	1.28252e-16	9.02617e-24	0.606227	3.39427e-09
b1479	maeA	1.27992e-08	0.000416944	4.31837e-05	2.74025e-09	0.369596	0.31031	0.0335201	0.0557952	0.0716697	0.00229074	0.770315	0.00300596
b1480	sra	0.0146595	1.18753e-07	0.0162863	0.461473	0.547085	0.733178	1.9937e-05	2.00027e-09	0.000222296	1.06886e-13	0.924609	0.18353
b1481	bdm	0.366856	0.196005	0.727195	0.425505	0.641969	0.62119	4.70187e-08	2.11754e-30	0.22476	3.81721e-42	0.542943	0.355088
b1482	osmC	4.70774e-09	1.26495e-46	2.23794e-41	1.10988e-06	0.159376	0.0898434	1.35671e-25	1.34453e-23	1.91565e-18	2.93023e-34	0.351815	3.06637e-08
b1483	ddpF	0.00486102	2.40052e-06	6.95659e-05	0.136861	0.28824	0.247739	4.75875e-06	3.48774e-08	1.80236e-06	1.2144e-13	0.482475	0.0159975
b1484	ddpD	0.0297697	0.10131	0.909649	0.069677	0.305466	0.366495	0.345138	0.284172	0.257593	0.145521	0.214123	0.307637
b1485	ddpC	0.12942	0.958533	0.0397851	0.88783	0.804998	0.998008	0.904571	0.579633	0.821945	0.590631	0.977489	0.865927
b1486	ddpB	0.134133	0.115794	0.853482	0.265625	0.717332	0.595142	0.130569	0.102456	0.591411	0.403469	0.349156	0.287013
b1487	ddpA	0.994493	0.238604	0.449317	0.920046	0.23166	0.590063	0.144716	0.267284	0.385131	0.12219	0.200611	0.578907
b1488	ddpX	0.960054	0.507902	0.001151	0.53929	0.0595888	0.29571	0.529809	0.369673	0.72937	0.273152	0.584192	0.0321286
b1489	dosP	0.00886461	6.7991e-24	8.30565e-07	0.000143358	0.694212	0.478563	2.41339e-15	0.433711	3.95972e-15	0.0589792	0.56864	0.0214271
b1490	dosC	0.110341	7.64214e-18	2.29171e-07	6.157e-09	0.192018	0.511516	9.50703e-06	0.00563088	2.45368e-08	0.00148365	0.484982	0.15045
b1491	yddW	0.0674077	0.00390773	0.656207	0.00060047	0.649849	0.804257	0.288345	0.23366	0.431723	0.150734	0.638064	0.542338
b1492	gadC	0.995042	4.15661e-05	0.0121157	0.275686	6.91284e-18	0.0336436	1.0393e-26	0.732713	1.17923e-07	0.884238	0.757179	0.000757293
b1493	gadB	0.638357	0.000159188	0.00432414	0.0194273	1.36223e-25	0.00345313	2.50289e-31	0.00735495	1.13697e-09	0.0995655	0.87223	1.72542e-07
b1494	pqqL	3.83576e-33	6.3679e-26	8.10097e-16	5.61062e-27	8.76037e-08	0.0054617	2.17181e-10	0.0944687	1.48902e-05	0.26074	0.00253921	0.000141994
b1495	yddB	2.46749e-27	2.62427e-23	3.73671e-26	1.06845e-18	3.0367e-11	0.0565095	0.00626087	0.567182	0.00414182	0.522977	0.184133	3.19281e-05
b1496	yddA	9.85163e-07	0.000134074	2.80848e-12	2.19871e-06	7.23177e-05	0.64492	0.833906	0.424037	0.965015	0.141177	0.242699	0.37283
b1497	ydeM	0.184993	0.399423	0.834916	0.378197	0.997573	0.497975	0.920213	0.900277	0.945928	0.271887	0.520425	0.23649
b1498	ydeN	0.615399	0.00437806	2.48441e-07	0.0599071	0.0788926	0.146195	0.000305779	0.56518	0.0286402	0.0081825	0.127438	0.00688409
b1499	ydeO	0.0237262	0.0108889	0.1087	0.036757	0.65706	0.497975	0.43327	7.3121e-05	0.522387	0.00109592	0.297145	0.409294
b1500	safA	0.338254	0.204574	0.894671	0.362405	0.630837	0.76909	0.600573	0.589153	0.69663	0.162215	0.271797	0.750884
b1501	ydeP	3.8975e-07	0.000559815	0.00125658	0.473367	0.720439	0.437222	0.0457111	0.0325129	0.616299	0.123617	0.00025591	0.000143271
b1502	ydeQ	2.04385e-06	0.0100423	0.373164	0.724264	0.161614	0.661541	0.655139	0.210405	0.600513	0.732669	0.397319	0.164888
b1503	ydeR	0.000311543	0.000360867	0.0236962	0.0457186	0.0141873	0.723051	0.105609	0.118059	0.502695	0.0127491	0.0957595	0.00408205
b1504	ydeS	2.21004e-06	0.0783649	0.686076	0.169841	0.811802	0.75682	0.841513	0.0671048	0.901237	0.25428	0.525233	0.642533
b1505	ydeT	0.000201185	0.866835	0.534538	0.854032	0.733877	0.901214	0.756688	0.0765754	0.337821	0.723379	0.884312	0.92052
b1506	yneL	0.0916966	0.264356	0.929386	0.0544962	0.679398	0.751661	0.412196	0.567448	0.514139	0.0788371	0.0511623	0.507687
b1507	hipA	0.0545482	0.98864	0.127131	0.0770259	0.339203	0.159992	0.611951	0.798561	0.491318	0.104214	0.761616	0.954651
b1508	hipB	0.273996	0.00118242	0.151803	0.437858	0.999924	0.970571	0.905283	0.744552	0.818409	0.859255	0.952748	0.366284
b1511	lsrK	3.98346e-15	1.46203e-14	6.16943e-11	4.04962e-08	0.262296	0.141106	0.0574325	0.0166683	0.107576	0.231291	0.361649	0.313834
b1512	lsrR	2.55691e-05	0.0018492	0.00179405	0.522313	0.963763	0.949763	0.660015	0.991841	0.528405	0.382822	0.74724	0.830184
b1513	lsrA	1.34792e-16	7.28479e-13	0.000544542	3.00471e-07	0.0452849	0.377029	0.000151091	2.33221e-06	0.00106911	8.64007e-07	0.0294774	0.00128353
b1514	lsrC	1.06807e-09	2.70702e-06	0.00409548	0.00224293	0.129957	0.681502	0.010245	0.0278628	0.000239932	0.203031	0.187113	0.255669
b1515	lsrD	1.35278e-05	0.0462757	0.0518742	0.00815763	0.106389	0.879409	0.0125229	0.00237583	0.255998	0.00697696	0.0284586	0.36261
b1516	lsrB	3.86941e-10	2.75081e-05	9.52686e-07	0.00344017	0.295338	0.969365	0.202268	0.320222	0.189088	0.492424	0.848147	0.0551512
b1517	lsrF	0.0109327	0.137079	0.0770348	0.44882	0.336601	0.422481	0.617076	0.716304	0.659903	0.764783	0.682095	0.534035
b1518	lsrG	0.831264	0.431973	0.27416	0.0549169	0.309987	0.318856	0.175986	0.532877	0.0653258	0.382822	0.251614	0.366429
b1519	tam	0.000177715	4.25355e-13	3.06648e-05	0.20324	0.609133	0.455802	9.85798e-07	1.10356e-12	1.05593e-08	5.63592e-17	0.944558	0.0474512
b1520	yneE	0.680242	0.168558	0.183701	0.778974	0.327516	0.464141	6.4888e-06	0.00107134	0.00749585	2.06932e-05	0.11787	0.116248
b1521	uxaB	0.00401926	0.00416547	0.284751	0.0142772	0.53928	0.623787	0.10658	0.0586865	0.0814386	0.00161826	0.752517	0.254508
b1522	yneF	0.0155939	0.223929	0.0615185	0.102304	0.895186	0.444807	0.186104	0.121846	0.616299	0.0259662	0.28024	0.172055
b1523	yneG	0.0631377	0.060093	0.991884	0.910184	0.999839	0.997593	0.451771	0.410615	0.731235	0.384586	0.0505565	0.92487
b1524	glsB	0.483526	0.00959592	0.499426	0.489879	0.987129	0.503564	0.986023	0.808387	0.985448	0.525121	0.732375	0.512744
b1525	sad	4.0945e-21	7.73746e-52	8.85229e-32	1.7719e-67	0.65341	0.998401	0.258569	0.842902	0.289737	0.887015	0.721002	0.2229
b1526	yneJ	0.0133501	2.19033e-10	0.646885	0.946859	0.764765	0.681904	0.45963	0.205226	0.926979	0.121238	0.881384	0.846726
b1527	yneK	0.0890282	0.00328107	0.333748	0.138488	0.868327	0.402931	0.506602	0.0654083	0.388343	0.543699	0.803762	0.217297
b1528	ydeA	0.101117	6.54497e-07	0.00423298	0.00108249	9.80552e-05	0.00584357	1.85055e-20	0.00268145	5.70966e-09	6.04017e-09	2.72762e-12	5.42604e-08
b1529	marC	3.39881e-07	1.26398e-05	0.00577811	0.000331606	0.000971999	0.299289	0.0554606	0.000627612	0.0510964	0.000132028	0.55528	0.838624
b1530	marR	1.3612e-10	1.09552e-25	0.00445975	1.82795e-26	3.41085e-16	0.00109692	0.900823	0.0105789	0.0732768	0.0046725	0.846721	0.387805
b1531	marA	2.78661e-28	1.05723e-68	0.397469	7.3076e-69	1.05103e-41	3.69916e-12	0.330382	2.06327e-05	0.0752724	0.00770227	0.356676	0.286094
b1532	marB	0.000406037	6.49031e-08	0.537137	1.02237e-15	2.33569e-09	0.041723	0.781236	0.494522	0.801992	0.224441	0.886537	0.772925
b1533	eamA	0.436873	0.42884	0.547623	0.016219	0.614155	0.608939	0.264029	0.000816763	0.793055	1.05286e-07	0.912751	0.382711
b1534	ydeE	4.88117e-05	1.81729e-11	0.00036979	0.28523	0.0331692	0.998723	1.0056e-05	0.744552	0.732132	0.00610247	0.273349	1.15732e-08
b1535	ydeH	1.49926e-23	0.0685872	0.727623	0.288555	0.510175	2.74866e-06	0.000601424	3.35583e-10	0.611615	2.17492e-15	0.110531	0.000612419
b1536	ydeI	0.80565	2.91174e-19	1.56854e-06	0.0207371	0.676466	0.84178	4.09355e-16	7.16179e-24	2.91575e-08	5.48251e-37	0.178572	1.65749e-05
b1537	ydeJ	0.102328	2.07849e-07	0.09316	0.23933	0.59405	0.694087	4.61368e-08	8.99247e-05	0.00253583	2.89297e-10	0.337616	0.00326121
b1538	dcp	8.90519e-05	5.74468e-06	0.751867	0.806962	0.21902	0.980442	0.0822312	0.339138	0.352445	0.181842	0.860179	0.353583
b1539	ydfG	0.0150639	0.138146	0.851256	0.0020317	0.0637521	0.753728	0.326298	0.471754	0.247041	0.0305723	0.169058	0.431297
b1540	rspR	0.405105	1.01661e-05	3.3198e-05	0.0236479	0.631255	0.502913	0.727274	0.334917	0.330949	0.112624	0.689663	0.87583
b1541	ydfZ	0.439538	0.327875	0.0393356	0.664768	0.0238682	0.838586	1.36647e-10	0.675267	0.124401	0.228558	0.711168	0.336162
b1542	ydfI	0.034809	0.0145366	0.0095491	0.0653117	0.98159	0.83886	0.672302	0.818367	0.400633	0.798155	0.998915	0.414096
b1544	ydfK	0.161933	0.000739234	0.132833	0.152184	0.673753	0.213304	0.102521	0.540147	0.211368	0.0576959	0.419969	0.706249
b1545	pinQ	0.133801	0.195383	0.771599	0.176334	0.865979	0.742681	0.0606509	0.536803	0.446619	0.101882	0.324092	0.532417
b1546	tfaQ	2.49601e-05	0.00135884	0.135956	0.00104651	0.450544	0.479473	0.0512129	0.38895	0.170665	0.000254704	0.0716831	0.00152109
b1547	stfQ	0.000239755	8.76812e-05	0.0103602	0.000741196	0.00313683	0.569396	0.160356	0.0467289	0.00329724	0.000152761	0.274527	0.0059386
b1548	nohQ	0.0251781	0.020987	0.977459	0.0741992	0.792649	0.84178	0.000266785	0.742214	0.916842	0.439141	0.881909	0.37267
b1549	ydfO	0.00417717	0.00272663	0.553659	0.000635896	0.00541851	0.105357	0.169034	0.0551641	0.000263431	0.0120916	0.0468886	0.0539427
b1550	gnsB	0.530642	0.221839	0.900037	0.118098	0.507451	0.846163	0.8739	0.873995	0.733361	0.53942	0.891517	0.996623
b1551	ynfN	0.387231	0.675949	0.792437	0.266013	0.841643	0.918225	0.772891	0.608142	0.925939	0.25428	0.51568	0.951529
b1552	cspI	0.489129	0.782199	0.402716	0.0318597	0.757503	0.881035	0.834112	0.589153	0.611663	0.067642	0.59682	0.131855
b1553	rzpQ	0.00684351	0.0402178	0.455903	0.155569	0.773897	0.64492	0.227725	0.107807	0.390843	0.391163	0.254555	0.657865
b1554	rrrQ	0.000142194	4.54934e-07	0.114482	0.000382403	0.623169	0.176053	0.00159211	0.158908	0.242726	0.051651	0.00820109	0.00390472
b1555	ydfR	0.00322501	0.025469	0.262943	0.0195146	0.0161131	0.469957	0.00295942	0.0851978	0.0390305	0.046565	0.175241	0.489866
b1556	essQ	0.169942	0.377755	0.875995	0.334602	0.813847	0.85386	0.589482	0.468939	0.0787719	0.24631	0.447898	0.253268
b1557	cspB	0.766686	0.291337	0.475429	0.833907	0.546089	0.84178	0.5158	0.353328	0.0325885	0.646989	0.469585	0.314874
b1558	cspF	0.0773018	0.436823	0.913001	0.238629	0.669301	0.787118	0.530857	0.496254	0.629712	0.10398	0.715227	0.189685
b1559	quuQ	0.646859	0.748359	0.754824	0.388705	0.865	0.593913	0.77255	0.328066	0.852793	0.219639	0.398975	0.173516
b1560	ydfU	2.19188e-07	0.0451351	0.874002	0.0321856	0.0114105	0.77802	0.00285658	0.000142106	0.0855294	0.00954274	0.0269896	0.693556
b1561	rem	0.92759	0.688069	0.193356	0.993079	0.702958	0.669645	0.44333	0.439036	0.616299	0.526016	0.678801	0.440339
b1562	hokD	0.00677958	0.00132868	0.319786	0.0722303	0.254006	0.203867	0.30648	0.523499	0.0586707	0.56061	0.011593	0.919819
b1563	relE	0.928417	0.566955	0.0211222	0.105934	0.879266	0.847182	0.258569	0.126758	0.514139	0.512184	0.987425	0.318535
b1564	relB	0.567953	0.231708	0.00563439	0.157437	0.392782	0.849131	0.312398	0.0286367	0.857493	0.23629	0.490371	0.929584
b1565	ydfV	0.00756179	0.00125874	0.000826587	0.0311927	0.275857	0.551864	0.27231	0.145036	0.154224	0.533106	0.930269	0.151155
b1566	flxA	7.35223e-43	1.12905e-34	5.55967e-29	1.15274e-30	8.57472e-17	1.30284e-10	1.10699e-37	6.0535e-39	3.42012e-24	2.96878e-38	2.29826e-14	5.64542e-16
b1567	intK	0.543404	0.792695	0.00198024	0.257429	0.755413	0.4088	0.121136	0.860372	0.258085	0.296606	0.625553	0.0371254
b1568	ydfX	6.66235e-07	0.00987973	0.852183	0.0920598	0.850867	0.75682	0.000769906	0.000234712	0.00168263	0.000730214	0.343489	0.0557846
b1569	dicC	0.000691566	0.0678383	0.69933	0.172851	0.407666	0.908747	0.0431484	0.255216	0.145965	0.0777655	0.378132	0.93801
b1570	dicA	0.0106278	8.85883e-07	7.11704e-13	7.83633e-06	0.925289	0.827639	0.886405	0.259412	0.806401	0.496638	0.310171	0.0413244
b1571	ydfA	0.00685866	0.100704	0.222373	0.138642	0.719079	0.988319	0.351368	0.441076	0.859222	0.422166	0.141201	0.249871
b1572	ydfB	0.00415968	0.0217293	0.70258	0.158184	0.72647	0.985051	0.472495	0.266427	0.343207	0.494034	0.671354	0.984001
b1573	ydfC	0.10651	0.315084	0.718968	0.902858	0.624034	0.927507	0.678714	0.870233	0.781141	0.878377	0.66697	0.774507
b1574	dicF	0.0997113	0.1605	0.787733	0.220331	0.611596	0.776211	0.374386	0.383311	0.539945	0.147368	0.226882	0.775675
b1575	dicB	0.087286	0.361656	0.246633	0.0969821	0.824014	0.999671	0.335892	0.533729	0.454782	0.274309	0.891202	0.650035
b1576	ydfD	0.0298861	0.347747	0.866796	0.0795354	0.129957	0.75682	0.62628	0.582154	0.361539	0.189803	0.182462	0.779933
b1577	ydfE	0.176811	0.843019	0.0938085	0.968344	0.433632	0.279203	0.247429	0.338054	0.781068	0.79908	0.977242	0.691822
b1578	insD1	0.0783986	0.223929	0.869533	0.31104	0.628884	0.666653	0.472495	0.348556	0.596938	0.098427	0.264438	0.656844
b1579	intQ	0.00343716	0.00814682	0.657678	0.521041	0.0511479	0.0320052	8.99239e-05	0.00235578	7.7697e-05	0.0174032	0.0857682	0.00598362
b1580	rspB	0.109645	0.438364	6.1611e-05	0.0164289	0.0506048	0.0631618	0.000156323	0.282523	4.2305e-05	0.184533	0.0530257	0.410988
b1581	rspA	7.67861e-06	0.0875475	0.86048	0.10811	0.197746	0.666653	0.201093	1.50508e-05	0.600063	0.0128178	0.770025	0.473778
b1582	ynfA	0.305021	0.268651	0.074541	0.153111	0.868111	0.546177	0.492782	0.784073	0.781141	0.922719	0.564018	0.592811
b1583	ynfB	1.72551e-07	0.639943	0.795625	0.00039001	0.689107	0.966311	0.697387	0.688735	0.317977	0.0501152	0.0443744	0.870738
b1584	speG	7.35994e-07	0.00654812	0.795763	0.0571962	0.395499	0.969649	0.0675358	0.415801	0.178024	0.640959	0.0716649	0.744175
b1585	ynfC	0.429166	0.303435	0.874002	0.915538	0.57664	0.838903	0.924625	0.104747	0.0774657	0.00595154	0.295293	0.954801
b1586	ynfD	1.67041e-06	3.58818e-05	0.0106774	0.342102	0.168977	0.398252	0.00516215	0.0190261	1.2054e-05	1.48212e-07	0.0233361	0.000620764
b1587	ynfE	0.000871301	0.178531	0.429305	0.582492	0.817804	0.909684	0.0806293	0.0346013	0.00680781	0.0211393	0.962726	0.978846
b1588	ynfF	0.0336021	0.000252061	0.0214461	0.0101126	0.263365	0.905764	0.0214216	0.689537	0.00655247	0.404244	0.16745	0.0650697
b1589	ynfG	0.0177461	0.0167885	0.896567	0.0480301	0.324524	0.949629	0.00466325	0.220142	0.0732768	0.0711255	0.206665	0.114361
b1590	ynfH	0.00066255	0.872547	0.044225	0.177739	0.778282	0.83886	0.457117	0.522528	0.658204	0.963579	0.0371915	0.0126325
b1591	dmsD	0.00199092	0.898397	0.952238	0.0716094	0.0287775	0.511874	0.256952	0.845599	0.380726	0.746385	0.0692494	0.0821544
b1592	clcB	3.66494e-10	0.397211	0.540485	0.360588	3.91385e-09	0.536318	0.506789	0.548194	0.269682	0.277476	0.66982	0.837257
b1593	ynfK	0.000362337	0.20283	0.084384	0.167614	0.554163	0.733089	0.165624	0.0358617	0.252542	0.141143	0.899938	0.447444
b1594	mlc	6.09974e-06	0.0132674	0.109674	1.73732e-05	0.349403	0.193646	0.0620162	0.485592	0.170789	0.000846872	0.274527	0.120106
b1595	ynfL	0.283411	0.368072	0.834916	0.444216	0.922379	0.661541	0.472527	0.830356	0.813311	0.0662451	0.26554	0.328619
b1596	ynfM	5.22853e-12	0.986211	0.141612	5.20869e-13	0.995755	0.843946	0.00578731	8.09217e-10	0.722456	2.46482e-07	0.640814	0.385054
b1597	asr	2.26427e-56	0.114598	0.130991	0.406297	0.0673359	1.53308e-22	0.411437	0.858322	0.616299	0.287375	0.987425	0.621339
b1598	ydgD	0.00128051	1.63539e-06	0.00287958	0.941744	0.883827	0.877181	0.00028432	0.159858	0.000141931	0.107495	0.251798	0.0187884
b1599	mdtI	0.000159334	0.000563027	0.126677	0.0159651	0.717332	0.672995	0.0110553	0.00216392	0.00363231	0.000219679	0.000298832	0.0173264
b1600	mdtJ	0.218522	0.301806	0.0633605	0.199163	0.0473809	0.148394	0.708154	0.780608	0.138091	0.893976	0.718702	0.638832
b1601	tqsA	0.000352029	0.000367147	0.074844	0.0118467	0.0119226	0.998008	0.139339	0.00928854	0.0392164	0.472532	0.168734	0.310857
b1602	pntB	5.25938e-10	6.87661e-46	0.0327169	2.37319e-09	0.0550954	0.936919	1.42849e-11	0.421521	0.566153	1.0981e-05	3.83292e-05	1.60377e-06
b1603	pntA	0.000116377	6.90447e-36	0.083078	2.52024e-08	0.0179194	0.910606	2.53718e-07	0.498268	0.887402	4.8908e-05	0.000382297	5.55881e-08
b1604	ydgH	0.0183839	1.10066e-15	0.00110513	1.65842e-05	0.470261	0.936487	6.17784e-06	0.000637268	1.0862e-08	9.60129e-12	0.418033	0.151527
b1605	ydgI	0.0900024	0.343078	0.521573	0.366166	0.681093	0.983113	0.0236568	0.0443377	0.227223	0.0001546	0.0398416	4.09776e-05
b1606	folM	0.260846	0.329169	0.00988748	0.191868	0.752074	0.551864	0.0289578	0.852324	0.121607	0.541122	0.243222	0.16343
b1607	ydgC	0.624273	0.637579	0.254114	0.986846	0.427792	0.985088	0.94477	0.773111	0.743202	0.705656	0.694181	0.513014
b1608	rstA	1.14311e-10	0.273786	0.891672	0.00706794	0.563386	0.447484	0.735405	0.0097944	0.593325	2.07749e-08	0.367603	0.133172
b1609	rstB	1.64275e-23	0.194495	0.0134627	0.053225	0.27278	0.45581	0.0128599	0.317497	0.942067	1.83118e-06	0.731211	0.687639
b1610	tus	3.81706e-06	0.000568747	0.34455	2.23571e-05	0.000292203	0.189741	0.460791	0.0957351	0.281403	0.353101	0.117324	0.1846
b1611	fumC	0.00222311	3.99424e-08	0.0617144	4.58489e-20	1.78823e-22	0.0131481	0.00356009	0.448183	0.00128682	0.0634437	0.875197	0.883806
b1612	fumA	0.000260317	0.0719728	0.108779	0.000139084	0.623169	0.907816	0.421602	0.808594	0.36001	0.000146965	0.480962	0.214379
b1613	manA	5.87613e-12	0.0249171	0.0382384	0.0130333	0.936393	0.0953844	4.74698e-07	3.31775e-06	0.205981	1.33186e-09	0.083771	1.24324e-08
b1614	ydgA	3.44751e-05	3.47343e-09	0.000826175	0.611627	0.385668	0.525347	1.79342e-08	0.071865	1.58789e-08	4.57483e-06	0.937042	0.108415
b1615	uidC	0.0629831	0.411801	0.815333	0.730402	0.847647	0.974776	0.709716	0.95467	0.593325	0.734717	0.871016	0.663362
b1616	uidB	2.12099e-07	1.98198e-05	0.80724	0.00142126	0.0425579	0.957918	0.18214	0.00014762	0.120953	0.0321333	0.857645	0.656778
b1617	uidA	1.51363e-11	0.000103865	0.657678	3.12568e-06	0.375669	0.0820149	0.0235832	0.00520565	0.0269395	0.011451	0.237122	0.0444335
b1618	uidR	7.141e-07	0.00494979	0.00797279	0.112194	0.454422	0.271877	0.000595459	0.000168873	0.00373667	0.000178315	0.344728	0.120556
b1619	hdhA	4.69418e-10	3.12212e-09	8.51353e-10	0.0414362	0.772664	0.416726	6.71474e-13	0.000111027	2.80675e-07	1.28015e-10	0.321006	0.00712467
b1620	malI	2.02813e-05	0.00129636	0.126703	0.990495	0.409613	0.666653	0.860973	0.432693	0.164134	0.089423	0.842426	0.134394
b1621	malX	5.63486e-05	0.173682	0.255746	0.934314	0.624034	0.694087	0.683586	0.966188	0.803064	0.804085	0.224995	0.709763
b1622	malY	0.000141246	0.0217565	0.256785	0.736528	0.909115	0.922879	0.811106	0.278052	0.294195	0.241893	0.737413	0.803318
b1623	add	1.20798e-18	2.48976e-17	6.16782e-06	3.35571e-10	0.623606	0.871681	0.000804426	1.45512e-10	0.683454	5.64849e-15	0.003529	0.385426
b1624	ydgJ	0.000146561	0.774547	1.43931e-07	0.014882	0.723766	0.870931	0.6644	0.365686	0.813005	5.21691e-05	0.618595	0.431173
b1625	cnu	0.877757	0.416235	0.188108	0.241158	0.685457	0.177541	0.130416	0.440666	0.0260573	0.822312	0.633879	0.55061
b1626	ydgK	0.392151	0.00193999	0.00223737	0.00396202	0.804842	0.160601	0.00725063	0.539336	0.0510101	0.582076	0.172101	0.88467
b1627	rsxA	0.673171	5.63994e-08	0.0350127	3.11578e-05	0.819034	0.322922	0.000682228	0.857883	0.00665588	0.0628534	0.378909	0.166168
b1628	rsxB	0.864964	5.69406e-06	0.0381538	0.0272957	0.714848	0.985088	0.00577521	0.221202	0.562942	0.0633913	0.40215	0.190155
b1629	rsxC	0.165333	2.43207e-10	1.55946e-05	0.00347978	0.623169	0.084127	0.0621961	0.411411	0.434965	0.0557407	0.00757449	0.617342
b1630	rsxD	0.0507629	5.35725e-07	0.000956513	0.0512331	0.978039	0.661541	0.0167401	0.937254	0.0588251	0.350947	0.0260515	0.616423
b1631	rsxG	0.0976222	8.6536e-08	0.0118661	0.905099	0.614321	0.516391	0.177489	0.991841	0.544712	0.335182	0.129338	0.623836
b1632	rsxE	0.000409295	2.74202e-11	2.05865e-07	0.15929	0.728439	0.290037	8.99239e-05	0.100236	0.00166819	0.00690536	0.356235	0.47774
b1633	nth	0.748232	0.000233913	0.278403	0.205791	0.708894	0.724427	0.80022	0.379271	0.758411	0.564695	0.245072	0.131855
b1634	dtpA	3.27226e-07	5.99903e-09	0.0197718	0.786799	0.0426988	0.244717	0.040012	0.159916	0.659579	0.0360733	0.12676	1.52853e-10
b1635	gstA	7.26067e-27	8.96468e-08	1.05581e-10	0.24392	0.681843	0.564803	3.38657e-06	5.81045e-06	7.60246e-05	8.92221e-08	0.33792	0.00330114
b1636	pdxY	0.567953	1.24279e-06	0.0325352	1.03318e-09	0.971682	0.513438	0.0206054	0.00105104	0.925067	0.135217	0.262854	0.668111
b1637	tyrS	6.67491e-07	0.429785	4.20432e-06	1.96262e-13	0.26436	0.361137	0.00550895	0.000153866	0.154667	0.025814	0.011441	0.00251311
b1638	pdxH	0.0550092	0.048065	0.790067	0.86102	0.56168	0.910606	2.86254e-06	0.479148	0.0111153	0.491964	0.137292	0.61919
b1639	mliC	0.358912	0.433901	0.783534	0.561304	0.214739	0.247889	0.150383	0.00198078	0.029922	8.56279e-06	0.906065	0.889958
b1640	anmK	4.41407e-09	0.835092	5.65692e-05	0.450773	0.623169	0.670759	0.299391	0.40651	0.974901	0.468492	0.304464	0.0695274
b1641	slyB	6.27707e-36	6.05245e-12	0.000109883	0.330299	0.487521	0.0039023	2.5928e-06	0.0190983	0.000659847	0.0358514	0.136025	0.0379032
b1642	slyA	0.939613	0.270767	0.552566	0.0928888	0.480653	0.666653	0.505014	0.181654	0.159578	0.277623	0.380542	0.435409
b1643	ydhI	0.578522	0.697638	0.531655	0.559962	0.805283	0.770251	0.298158	0.235374	0.154425	0.101071	0.770939	0.857723
b1644	ydhJ	0.377813	0.346551	0.00153093	0.983144	0.477063	0.916258	0.542085	0.0729785	0.0374389	0.00336041	0.942112	0.630865
b1645	ydhK	0.000448965	5.78354e-12	0.00103248	0.000877422	0.730146	0.910606	4.18659e-05	2.41735e-09	3.0722e-09	2.83155e-16	0.978737	0.896801
b1646	sodC	0.0019687	2.97965e-22	6.15569e-14	0.00906508	0.772664	0.663641	1.87465e-08	3.90066e-15	2.95096e-13	3.37651e-23	0.857645	0.34702
b1647	ydhF	5.17166e-06	1.6363e-13	0.00030711	0.00263266	0.623606	0.127123	0.00284921	0.352918	0.000303018	0.0394615	0.460772	0.150366
b1648	ydhL	0.0208128	0.000357268	0.142167	0.406297	0.346963	0.161451	0.00482187	0.0594806	4.92335e-05	0.0581859	0.998915	0.0328124
b1649	nemR	0.0632832	4.96629e-104	0.972736	2.11878e-76	0.984996	0.602065	0.153402	0.78215	0.921689	0.598995	0.998915	0.36261
b1650	nemA	0.000106435	5.69376e-148	7.49798e-10	2.67663e-126	0.972792	0.20311	0.779582	0.000142106	2.89437e-05	0.000207922	0.637683	0.852141
b1651	gloA	0.697825	7.61048e-56	0.030789	2.74975e-33	0.183477	0.998194	0.492349	0.581693	0.00110286	0.025547	0.473854	0.931277
b1652	rnt	0.501	0.0109697	0.632146	5.64633e-05	0.375404	0.767667	0.389711	0.147736	0.873996	0.108387	0.0456984	0.703387
b1653	lhr	0.0302761	0.829018	0.72577	0.147254	0.874579	0.549628	0.394344	0.262381	0.783304	0.566483	0.355816	0.490886
b1654	grxD	0.0493083	0.374707	0.0312624	0.0417584	0.177882	0.344089	0.0454976	0.403347	0.981567	0.625234	0.373132	0.408621
b1655	mepH	0.0444704	1.83178e-12	0.0250436	3.01274e-12	0.28824	0.455893	0.00122001	0.0131455	0.000936774	6.38157e-06	0.725563	0.0574754
b1656	sodB	1.79129e-13	0.00218221	0.0477278	0.680102	0.772373	0.879475	0.037199	0.00139316	0.375058	0.241711	0.344143	0.00423987
b1657	ydhP	0.00497085	2.97674e-59	1.52618e-08	1.59462e-67	0.247813	0.956425	0.11707	0.87689	0.564711	0.272746	0.449642	0.293413
b1658	purR	0.919127	0.0131505	0.996997	0.00386229	0.599773	0.990524	0.648521	0.477785	0.0263709	0.133381	0.345772	0.224132
b1659	ydhB	0.301596	0.863263	0.592755	0.508899	0.511606	0.408433	0.458585	0.852152	0.830104	0.914479	0.695786	0.838624
b1660	ydhC	0.101363	0.00317443	0.984437	0.342102	0.407666	0.956307	0.834213	0.0727778	0.925939	0.0230002	0.0881642	0.542901
b1661	cfa	4.46783e-07	6.60263e-55	3.55229e-30	3.74944e-10	6.24012e-05	0.000128855	1.21676e-32	3.56256e-06	1.57771e-30	1.32272e-14	0.0145537	9.92229e-07
b1662	ribC	0.570474	0.723058	0.011117	0.553491	0.653702	0.681695	0.419856	0.291251	0.899978	0.948682	0.929567	0.00175357
b1663	mdtK	8.93114e-09	0.00568859	2.25537e-26	1.31845e-05	0.425149	0.120374	0.268657	0.154866	0.0761849	0.666054	4.18095e-06	1.48321e-15
b1664	ydhQ	2.27968e-23	1.97604e-24	2.21046e-19	0.811459	0.122285	0.0352419	4.14375e-26	4.60063e-15	7.52834e-18	8.36633e-24	0.0090113	2.36625e-09
b1665	valV	0.0862571	0.15095	0.805997	0.177514	0.61746	0.758179	0.336626	0.419382	0.502695	0.141099	0.241516	0.775077
b1666	valW	0.118691	0.137041	0.941288	0.250752	0.614321	0.808376	0.39361	0.441076	0.596938	0.235111	0.245294	0.674209
b1667	ydhR	8.03673e-10	0.856004	0.0762789	0.204376	0.984996	0.754528	0.664763	0.0994263	0.380239	0.414576	0.866562	0.640515
b1668	ydhS	0.118113	1.02584e-22	0.00104439	0.115807	0.723066	0.168636	3.53874e-17	1.7964e-07	5.84419e-14	4.45992e-12	0.87223	0.000588812
b1669	ydhT	0.00854722	0.036744	0.945987	0.406406	0.58027	0.806536	0.00719242	0.000142106	0.0526149	0.064845	0.289281	0.99928
b1670	ydhU	0.0651616	0.684965	0.668201	0.617564	0.0452085	0.770251	0.410248	0.965986	0.663013	0.519555	0.370492	0.123233
b1671	ydhX	0.00487268	0.283319	0.253553	0.224371	0.812215	0.811039	0.550983	0.45226	0.958982	0.406817	0.418033	0.872152
b1672	ydhW	4.96392e-08	0.000289291	0.0252341	0.00144263	0.267941	0.855728	0.0011465	0.0172074	0.0417746	0.0480232	0.276621	0.272921
b1673	ydhV	8.87011e-08	5.37483e-06	0.0345306	2.33254e-05	0.549506	0.6462	2.1133e-05	1.53424e-06	0.000219832	0.0049771	0.012806	0.0746939
b1674	ydhY	0.0812094	0.400606	0.728783	0.660489	0.838046	0.94199	0.63158	0.350647	0.529908	0.586748	0.164686	0.995212
b1675	ydhZ	0.313666	0.112275	0.00025293	0.867383	0.324524	0.847182	0.49675	0.590282	0.244983	0.0875746	0.868578	0.0395267
b1676	pykF	0.000628081	1.54623e-08	0.25089	0.0573021	0.919147	0.733178	0.0622819	0.0309483	0.657802	0.213043	0.441742	0.0745654
b1677	lpp	7.49025e-05	0.311582	0.00652398	0.704433	0.813847	0.556717	0.924625	0.134844	0.487314	0.214263	0.81366	0.125436
b1678	ynhG	6.65248e-06	1.4845e-36	3.8322e-10	3.5033e-09	0.0957552	0.028034	4.74862e-24	9.76215e-15	1.70165e-34	1.17823e-28	0.0534062	1.48645e-08
b1679	sufE	0.92252	0.148126	0.487537	0.120898	0.161614	0.801328	0.00104408	7.71337e-15	0.000555352	3.26147e-15	0.933792	0.188413
b1680	sufS	0.607166	4.58542e-06	0.0170235	0.00677672	0.0552544	0.503703	3.2858e-05	1.0836e-20	3.83622e-07	9.15048e-20	0.91026	0.0153196
b1681	sufD	0.0614415	1.25526e-11	0.000220233	0.29234	0.00202424	0.0652783	1.70062e-09	2.75708e-35	5.3658e-12	6.49359e-34	0.436566	0.0246056
b1682	sufC	2.85163e-09	2.93051e-06	3.91076e-05	0.0130624	0.0039705	0.321611	8.16403e-06	8.28102e-34	9.60641e-06	2.60079e-40	0.732152	2.18731e-05
b1683	sufB	0.000213482	4.75084e-13	1.49332e-06	0.970009	5.0568e-05	0.0352419	6.51025e-10	3.50661e-37	1.21371e-12	3.53913e-43	0.770939	0.00179956
b1684	sufA	0.0199691	3.27231e-05	0.00147216	0.151496	0.0256084	0.271877	2.07623e-05	7.05049e-30	5.45455e-08	8.72565e-28	0.520438	0.0582867
b1685	ydiH	3.07516e-08	0.21139	0.0570109	0.00851711	0.00350438	0.409129	1.93938e-08	0.00514201	2.72764e-05	3.4267e-07	0.00113856	0.0106243
b1686	menI	1.27887e-05	0.102964	0.426854	0.0419633	0.850867	0.502107	0.206901	0.00022187	0.694975	3.35082e-10	0.901583	0.400026
b1687	ydiJ	1.13948e-16	0.867054	0.00097656	0.707595	0.973979	0.667875	0.32622	6.27554e-10	0.854856	7.53663e-23	0.269494	0.641291
b1688	ydiK	1.35078e-07	0.0335109	8.70808e-07	0.00533033	0.000116544	0.277638	0.0364797	0.517824	0.234567	0.232696	0.00181401	1.44607e-06
b1689	ydiL	4.17244e-06	0.358687	0.874193	0.00952773	0.497645	0.2366	0.158907	0.0694484	0.0189634	0.0521053	0.290885	0.358126
b1690	ydiM	0.0111656	0.00166631	0.00556005	0.0181651	0.0187921	0.409129	0.00121595	0.000206726	0.129471	0.000600672	0.00807353	0.000499675
b1691	ydiN	0.0029438	0.0456221	0.20915	0.013617	0.549506	0.234163	0.445381	0.00378284	0.562942	0.00867129	0.723444	0.979143
b1692	ydiB	0.0255878	0.160237	0.751596	0.357698	0.79979	0.84178	0.361156	0.887772	0.146649	0.0468205	0.0948362	0.585071
b1693	aroD	0.140024	0.000864523	2.48703e-16	2.08861e-07	0.505109	0.920129	0.756688	0.00016693	0.941728	1.05962e-08	0.0755609	0.0307097
b1694	ydiF	0.3662	0.00237275	0.3427	0.290201	0.698074	0.922879	0.597531	0.878317	0.426794	0.897667	0.300206	0.691037
b1695	ydiO	0.0173402	0.000180632	0.0209576	0.00723337	0.997138	0.872688	0.656554	0.866284	0.381685	0.0749307	0.018516	0.0172257
b1696	ydiP	0.00151131	0.844733	0.0938085	0.362688	0.562	0.825606	0.674674	0.444384	0.705169	0.0208404	0.741399	0.211105
b1697	ydiQ	8.68059e-07	6.13314e-05	0.00108916	2.10724e-05	0.609133	0.723051	0.010669	0.00935837	0.0042254	0.00643445	0.00205045	0.00130546
b1698	ydiR	3.91677e-06	0.00478691	0.0217028	0.0201567	0.967305	0.593306	0.0735747	0.296768	0.661013	0.333114	0.597202	0.180744
b1699	ydiS	3.39925e-06	0.000113525	0.00186296	0.00172914	0.0549608	0.502107	0.000479837	0.0416808	0.307075	0.0399575	0.624091	0.376243
b1700	ydiT	3.00767e-06	0.00939608	0.0109695	0.256053	0.299605	0.834459	0.515559	0.722927	0.211919	0.263794	0.444842	0.34702
b1701	fadK	2.18287e-05	0.00223851	0.00307929	0.00264222	0.752534	0.934813	0.0542639	0.263639	0.587809	0.000791606	0.175908	0.0269648
b1702	ppsA	8.94497e-14	0.0917114	1.49788e-51	0.00369111	0.0166746	0.754528	3.4559e-41	8.58303e-10	5.38346e-16	5.50157e-18	5.29087e-30	6.90455e-07
b1703	ppsR	0.0160522	0.169267	0.0626763	4.1796e-07	0.58206	0.98751	0.00258237	0.0587532	0.226013	0.00282812	0.0512269	0.929584
b1704	aroH	0.764729	2.24135e-28	0.0154456	7.03018e-24	0.187814	0.998008	0.983278	0.00849491	0.0560352	0.00120507	0.161496	5.44376e-08
b1705	ydiE	0.158961	0.900284	0.148431	0.472106	0.444174	0.497975	0.640424	4.80583e-05	0.194245	1.47136e-08	0.110274	0.322844
b1706	ydiU	1.81802e-17	2.83948e-13	2.96271e-11	0.586387	0.210032	0.4088	1.15936e-05	5.43163e-37	7.3665e-07	2.05407e-49	0.000224721	0.727254
b1707	ydiV	0.204539	0.00976653	0.648676	0.241158	0.039408	0.351839	0.921786	8.63809e-09	0.0214784	0.000153207	0.966185	0.422307
b1708	nlpC	0.362429	0.753181	0.0217226	0.795152	0.265123	0.969649	0.229437	4.37087e-07	0.778757	0.0101962	0.919925	0.335966
b1709	btuD	5.7924e-05	1.05695e-12	0.000776577	0.427412	0.885181	0.696908	9.47646e-11	2.56074e-16	1.32406e-10	9.37302e-27	0.714568	0.105354
b1710	btuE	0.000763907	3.43825e-21	3.3068e-17	1.32201e-08	0.250296	0.35203	5.42037e-13	8.85825e-16	1.05621e-13	2.2673e-35	0.721411	6.78349e-06
b1711	btuC	0.00403767	2.29823e-05	0.0181094	0.000337967	0.687715	0.934813	0.115904	0.45464	0.0855294	0.95241	0.720903	0.320307
b1712	ihfA	0.735299	0.896528	0.000269836	0.766668	0.879872	0.324163	0.810141	0.591303	0.361539	0.0121046	0.698333	0.2837
b1713	pheT	9.20534e-14	0.838484	0.00718181	3.71526e-12	0.624034	0.376394	0.951152	0.949064	0.677727	0.74164	0.0531589	0.633736
b1714	pheS	5.39911e-06	2.48971e-11	0.111151	0.571981	0.751079	0.838235	0.000177831	0.368201	0.00114121	0.00140493	0.386675	0.00148372
b1715	pheM	0.274822	0.339734	0.660732	0.261147	0.657503	0.880599	0.413744	0.486336	0.558229	0.13291	0.409095	0.88467
b1716	rplT	0.06464	2.25402e-05	0.652808	0.634937	0.869874	0.631961	0.271532	0.688752	0.104835	0.416691	0.792682	0.642522
b1717	rpmI	0.0320966	7.5479e-08	6.90392e-05	1.21309e-09	0.305466	0.452902	0.14944	0.452481	0.248468	0.210665	0.594439	0.0393237
b1718	infC	0.484683	0.000651173	0.674158	0.00228035	0.752902	0.847182	0.337952	0.702583	0.21258	0.141926	0.969598	0.71848
b1719	thrS	1.90264e-10	0.0614373	0.00777685	0.870777	0.868111	0.998022	0.384364	0.00833267	0.366345	0.0024666	0.378424	0.669586
b1722	ydiY	1.99859e-30	2.83672e-18	2.937e-09	2.52331e-17	7.49241e-05	0.0652783	1.97043e-09	6.38803e-23	2.90436e-06	6.70862e-24	0.944516	0.121472
b1723	pfkB	3.82045e-15	4.01152e-25	2.80728e-15	0.00771292	0.00268675	0.122929	3.09177e-18	5.98607e-17	5.89803e-13	1.2238e-24	0.0555497	2.90027e-06
b1724	ydiZ	0.393374	1.88029e-11	0.00222974	0.0837345	0.963701	0.919521	4.34797e-09	0.000307598	3.55086e-11	4.25736e-07	0.703881	0.179637
b1725	yniA	4.86994e-06	4.86889e-26	1.55117e-16	3.32264e-05	0.065721	0.0595939	3.09543e-20	3.02281e-11	1.68235e-19	3.07396e-21	0.395121	3.55658e-06
b1726	yniB	0.764216	0.620606	0.37022	0.527161	0.879266	0.961681	0.0189719	0.00711294	0.0235695	0.00011323	0.348716	0.617582
b1727	yniC	0.809874	5.53354e-05	0.932975	0.0396831	0.0152713	0.458748	0.0392519	0.00779351	0.00402056	0.000755386	0.38255	0.775077
b1728	ydjM	0.0821953	0.144361	0.939828	0.00178868	0.950114	0.916258	0.544205	0.471754	0.81305	0.0275195	0.770025	0.232595
b1729	ydjN	0.598944	0.208682	0.859703	2.76038e-12	0.227506	0.623787	0.285948	5.63418e-06	0.0167039	5.7975e-05	0.0118881	0.0305114
b1730	ydjO	0.371751	0.587335	0.0307302	0.000901553	0.811988	0.919521	0.198249	0.154635	0.14915	0.0707324	0.392537	0.490546
b1731	cedA	0.451741	0.704755	0.674158	0.496997	0.424394	0.908747	0.537139	0.970426	0.821684	0.0375115	0.619416	0.633736
b1732	katE	2.73845e-08	2.42197e-35	8.58515e-23	0.007287	0.242762	0.301758	6.75875e-21	1.81678e-30	1.10201e-15	2.69225e-43	0.937042	0.00350374
b1733	chbG	0.000318501	0.358565	0.09471	0.016425	0.305106	0.76883	0.214643	0.698842	0.352521	0.628917	0.260786	0.142944
b1734	chbF	0.00582215	0.946626	0.37802	0.614459	0.685457	0.544796	0.644874	0.991841	0.44886	0.200336	0.661116	0.367709
b1735	chbR	0.103796	0.995397	0.816579	0.378799	0.52727	0.892421	0.606538	0.43836	0.931097	0.655358	0.64542	0.980394
b1736	chbA	0.0874487	0.0994569	0.732545	0.0760547	0.720439	0.233048	0.221251	0.599213	0.623182	0.448886	0.870417	0.924595
b1737	chbC	0.0102833	2.13523e-06	0.0357396	0.0224571	0.769492	0.359759	0.534744	0.268989	0.863998	0.000784245	0.00165656	0.0205182
b1738	chbB	0.585093	0.896528	0.896347	0.756988	0.787147	0.83886	0.185377	0.852331	0.999319	0.755557	0.784022	0.499886
b1739	osmE	0.468559	9.15652e-11	0.028114	0.0189566	0.950114	0.257425	3.5159e-11	4.756e-22	1.83538e-15	1.20391e-32	0.338439	0.00145094
b1740	nadE	0.00101092	8.33082e-09	4.84631e-11	0.192945	0.762532	0.779447	0.208029	0.0361804	0.148654	0.00466829	0.713513	0.0669176
b1741	cho	0.0124401	0.00407098	3.23102e-05	0.209997	0.302479	0.0209431	0.277369	0.546228	0.228777	0.342102	0.597202	0.550265
b1742	ves	6.08242e-21	9.01225e-22	5.07744e-14	3.01125e-16	5.21982e-06	3.78893e-05	4.72667e-21	2.68918e-14	7.70109e-19	4.47556e-12	3.54398e-09	5.94912e-11
b1743	spy	2.71243e-43	0.000291973	0.00225072	0.00323977	0.900181	2.69429e-34	0.0160297	9.72468e-16	0.296269	1.05802e-21	0.449691	0.940087
b1744	astE	0.625135	1.63155e-17	0.455414	4.69845e-08	0.479148	0.896511	0.00109743	0.0942705	0.0002859	0.151682	0.235148	0.0714305
b1745	astB	0.432048	3.63814e-16	0.0355693	2.12188e-05	0.338914	0.86255	0.0562479	0.0167331	0.00260874	0.00770577	0.224493	0.252151
b1746	astD	0.423369	1.10149e-20	0.00874077	1.94174e-07	0.00526438	0.566311	0.026182	0.178682	3.73503e-05	0.0215275	0.462599	0.0431415
b1747	astA	0.00338091	3.59477e-17	0.440729	0.0036273	0.569987	0.822923	0.0430491	0.469117	0.000208449	0.255585	0.998915	0.791803
b1748	astC	1.26088e-06	1.74853e-46	0.0131365	3.40308e-12	0.00103264	0.0960182	4.47686e-06	0.0917306	6.2678e-13	0.391212	0.0160454	0.149571
b1749	xthA	0.00249002	0.299537	0.359881	0.299433	0.61746	0.892851	0.0136357	0.897785	0.104375	0.35539	0.845271	0.76656
b1750	ydjX	0.788057	0.782421	0.714601	0.0979497	0.394643	0.778763	0.504277	0.336935	0.916379	0.327586	0.789049	0.368977
b1751	ydjY	0.866574	0.355391	0.0150428	0.387716	0.614321	0.985194	0.64342	0.557845	0.560695	0.841529	0.845528	0.744746
b1752	ydjZ	1.45635e-05	6.37594e-05	2.44558e-07	0.000133851	0.0177816	0.0856362	0.000227567	0.00333032	0.0249356	5.53342e-05	0.0170635	0.00203346
b1753	ynjA	0.155008	0.195074	0.0850366	0.730512	0.582538	0.905764	0.755155	0.853372	0.875348	0.358692	0.786894	0.814303
b1754	ynjB	7.62685e-05	0.0208651	2.28967e-05	0.0256319	0.811802	0.40936	0.0620162	0.454807	0.157249	0.593101	0.0803389	0.00771994
b1755	ynjC	0.000251851	0.00317658	0.428932	0.00721835	0.168977	0.530636	0.260988	0.654527	0.511075	0.0142131	0.679846	0.0223581
b1756	ynjD	0.392711	0.592604	0.487537	0.999929	0.925289	0.661541	0.64342	0.380645	0.285678	0.096996	0.796528	0.246376
b1757	ynjE	0.883543	0.015415	0.148431	0.38064	0.762863	0.750162	0.740944	0.927618	0.254915	0.693096	0.928888	0.341525
b1758	ynjF	0.0949039	0.688714	0.0411449	0.249548	0.790442	0.698081	0.469472	0.286737	0.0772026	0.158986	0.6743	0.303176
b1759	nudG	5.34853e-08	2.35945e-15	5.73964e-09	2.25957e-10	6.1508e-05	0.000590881	2.21575e-13	2.93925e-11	1.23831e-12	6.10094e-15	0.000235812	5.13177e-05
b1760	ynjH	8.28379e-22	4.49583e-22	2.58422e-19	1.29816e-15	1.80154e-08	4.9971e-06	3.28732e-27	7.79555e-19	5.35247e-21	3.54712e-14	3.70635e-16	3.88267e-13
b1761	gdhA	5.29469e-30	0.00167701	0.71448	2.47311e-08	0.00628348	0.824027	0.154171	1.08515e-06	0.000301187	8.66509e-37	5.76235e-07	1.66698e-11
b1762	ynjI	2.30811e-05	3.58613e-05	5.4785e-06	0.000789174	0.233635	0.632127	0.899636	0.940829	0.162555	0.0184373	0.173238	0.000139112
b1763	topB	3.07516e-08	9.88751e-06	0.00124845	0.505908	0.900625	0.985088	0.130923	6.01951e-08	0.758411	1.54129e-14	0.186037	0.108527
b1764	selD	1.47583e-20	0.00504829	0.72577	0.0834115	0.325802	0.40147	0.980695	0.00278808	0.955936	2.85011e-05	0.167038	0.179216
b1765	ydjA	8.08953e-16	0.743853	0.850756	0.0564343	0.474241	0.666653	0.112783	0.55553	0.0845505	0.322131	0.867363	0.0432867
b1766	sppA	2.56494e-05	0.408157	0.0854686	0.422344	0.925289	0.861622	0.00551364	0.863091	0.977205	0.828256	0.000548311	0.00632853
b1767	ansA	0.181184	5.37483e-06	0.00855803	0.00273107	0.222786	0.224327	0.205832	0.00454898	0.0647365	0.000571447	0.633879	0.234095
b1768	pncA	0.0837067	0.0814336	0.227951	0.0572454	0.0986639	0.640105	0.572102	0.216964	0.480225	0.0102066	0.586678	0.344996
b1769	ydjE	0.964895	0.613375	0.278628	0.649255	0.0912538	0.0177667	0.915299	0.535984	0.542547	0.495729	0.756495	0.702944
b1770	ydjF	0.128728	1.15424e-07	0.00053676	0.00917822	0.974165	0.859093	0.0103349	0.0182937	0.926979	0.151682	0.0308811	0.88467
b1771	ydjG	0.38597	0.645221	0.923975	0.904067	0.560428	0.936487	0.840645	0.967211	0.842312	0.476699	0.779976	0.32785
b1772	ydjH	0.455455	0.208682	0.00681037	0.0784169	0.631255	0.661541	0.398213	0.544761	0.0586348	0.772003	0.834095	0.113722
b1773	ydjI	0.615586	0.770219	0.0225329	0.236787	0.811988	0.360425	0.681675	0.260651	0.0366891	0.85316	0.0627227	0.408621
b1774	ydjJ	0.148072	0.357165	0.537137	0.841245	0.999006	0.685046	0.739279	0.00178179	0.628209	0.137465	0.711999	0.459886
b1775	ydjK	0.000142225	0.0599823	0.508531	0.766795	0.59	0.956425	0.01452	0.228226	0.195619	0.0207588	0.237122	0.664073
b1776	ydjL	0.0320457	0.168558	0.107497	0.727192	0.941021	0.985194	0.0421432	0.0335347	0.999371	0.00083382	0.425574	0.985581
b1777	yeaC	0.0871985	0.020987	0.619598	0.0845623	0.706497	0.804634	0.00096144	0.637805	0.108988	0.0105372	0.178572	0.687639
b1778	msrB	0.276552	0.941407	0.171349	0.0384062	0.594234	0.988106	0.29659	0.176198	0.890333	0.906111	0.826926	0.431221
b1779	gapA	5.28574e-06	0.208797	0.148122	0.0498136	0.907652	0.994123	0.0603017	0.987754	0.56583	3.45125e-08	5.73022e-07	0.785874
b1780	yeaD	0.0116313	3.4548e-52	1.93884e-56	2.7234e-74	0.00127364	8.53702e-05	7.10716e-35	0.141803	5.30922e-17	1.57715e-05	2.29826e-14	1.18113e-09
b1781	yeaE	0.0213772	0.702081	0.000112851	0.45928	0.962254	0.975469	0.163343	0.0680738	0.591411	0.98322	0.800734	0.520326
b1782	mipA	0.000606647	6.15452e-08	0.354118	5.16753e-05	0.661382	0.985088	0.000242455	0.000215933	0.106099	6.24899e-06	0.809636	0.163137
b1783	yeaG	0.239624	3.11168e-33	2.91666e-22	1.21109e-06	0.696768	0.503564	4.94555e-07	0.443278	5.79003e-12	0.159289	0.582062	0.00172908
b1784	yeaH	0.36522	3.63389e-19	2.02608e-10	0.0669812	0.793321	0.473533	1.07927e-05	0.688982	1.20645e-08	0.236994	0.719978	0.0339667
b1785	yeaI	0.00822301	0.000336201	0.162246	0.28125	0.692612	0.767667	0.0894027	0.00623816	0.0811962	0.0147866	0.251614	0.811587
b1786	yeaJ	0.0702099	0.257385	0.949817	0.217455	0.947574	0.958139	0.26976	0.333135	0.0297826	0.294662	0.814239	0.796847
b1787	yeaK	2.40281e-08	0.715776	0.269246	0.00211901	0.981482	0.665547	0.00126204	0.263035	0.117515	0.434171	0.0749832	0.706482
b1788	yoaI	0.623042	0.290845	9.24468e-06	0.190073	0.578123	0.0382974	0.489927	0.798914	0.52736	0.120277	0.808495	0.0863474
b1789	yeaL	0.0129763	0.84121	0.863967	0.00726824	0.271781	0.750171	0.0664424	0.366939	0.0853617	0.0441665	0.0815114	0.258667
b1790	yeaM	0.00387646	0.634763	0.274887	0.461054	0.685457	0.301758	0.247788	0.1256	0.43332	0.118157	0.634921	0.633658
b1791	yeaN	1.15855e-05	0.00332187	0.618662	0.110425	0.743411	0.926085	0.0196296	0.000459633	0.0855388	0.0146342	0.00439951	0.0187884
b1792	yeaO	4.54776e-16	4.56133e-08	2.29402e-08	0.0278522	0.270026	0.141106	0.0164642	0.0664621	0.000139894	0.469331	0.238245	0.0133963
b1793	yoaF	3.88078e-05	0.292233	0.706001	0.193736	0.549667	0.914593	0.278222	0.899478	0.380073	0.504444	0.746326	0.571409
b1794	yeaP	0.00044859	2.24194e-07	0.00272664	3.98112e-07	0.872047	0.733178	0.0334784	0.00149497	0.214057	0.180803	0.375147	0.287013
b1795	yeaQ	0.312179	2.98465e-06	3.97307e-11	0.00127546	0.738148	0.141631	4.33353e-05	0.320222	1.27095e-07	1.6903e-06	0.906065	7.65763e-06
b1796	yoaG	0.00436142	0.0841847	0.917539	0.0203273	0.679924	0.350721	0.426115	0.569197	0.3907	0.170491	0.348716	0.0515524
b1797	yeaR	0.00986465	0.000477375	0.268217	0.204376	0.981576	0.817816	0.205582	0.102354	0.826821	0.193283	0.929505	0.866604
b1798	leuE	0.804611	0.000150349	0.280438	0.547826	0.53947	0.859093	0.000174384	0.405397	0.649699	0.189826	0.205534	8.84141e-08
b1799	dmlR	0.00240149	7.21355e-08	0.00827729	0.350264	0.410916	0.331258	0.0140641	0.518769	0.000134349	0.391163	0.967404	0.00522505
b1800	dmlA	0.0612887	0.0102092	6.04135e-07	4.58808e-05	0.64932	0.947204	0.275517	0.315602	0.822244	0.772571	0.262854	0.929915
b1801	yeaV	0.000754669	0.000704346	0.668669	0.00349298	0.800424	0.705796	0.0110674	0.00295538	0.150989	0.197495	0.250777	0.605417
b1802	yeaW	2.09979e-06	0.00328334	0.147086	3.51737e-05	0.702689	0.455196	0.0309425	0.0355147	0.0473211	0.00629242	0.0805239	0.623953
b1803	yeaX	0.00236388	0.00112944	0.0136342	0.00379852	0.270046	0.574713	0.389711	0.115212	0.102962	0.154847	0.110591	0.279656
b1804	rnd	0.0614365	6.63726e-07	4.35589e-05	2.71545e-05	0.631033	0.847182	0.666626	0.354496	0.00561015	0.716636	0.324695	0.745682
b1805	fadD	0.000123444	0.146622	0.192229	1.25586e-05	0.922184	0.757019	0.231067	0.521881	0.791927	0.0388895	0.635316	0.878587
b1806	yeaY	0.0769336	0.0902275	0.745518	0.635374	0.705009	0.937817	0.679505	0.809838	0.197779	0.96622	0.723267	0.5962
b1807	tsaB	0.000585955	6.15612e-08	0.00290316	0.108012	0.909409	0.985088	0.0923072	0.643909	0.233102	0.717061	0.739164	0.54625
b1808	yoaA	0.881669	0.542898	0.89103	2.60939e-06	0.925289	0.830519	0.101687	3.0498e-12	0.793388	3.0374e-14	0.000160324	0.143288
b1809	yoaB	0.0349018	2.00694e-07	0.120103	0.000120411	0.730429	0.681502	0.61971	0.114933	0.572881	0.845618	0.881909	0.744746
b1810	yoaC	0.402069	3.52801e-05	0.000548863	0.00208535	0.966248	0.354325	0.00184433	0.463312	0.000325494	0.787431	0.702817	0.222699
b1811	yoaH	0.0404389	0.134552	0.0307896	0.630324	0.452145	0.83886	0.817077	0.73293	0.731235	0.31513	0.259531	0.178881
b1812	pabB	0.302351	0.330657	0.810234	0.129626	0.882348	0.661541	0.141944	0.000807606	0.192898	5.7975e-05	0.447804	0.988043
b1813	nudL	0.000148928	7.03022e-05	0.532117	0.0694642	0.307366	0.770251	0.000200297	2.72087e-06	0.0117866	2.45728e-06	0.276481	0.00188412
b1814	sdaA	1.49275e-12	1.51538e-18	3.21928e-11	1.26019e-11	0.591735	0.349543	6.17784e-06	0.14327	0.00748151	0.0120916	0.369239	2.78242e-38
b1815	yoaD	8.50717e-08	8.68569e-12	5.69891e-05	4.48664e-05	0.122501	0.0249116	3.66751e-06	1.56359e-08	3.78766e-08	1.95938e-11	0.24991	0.0142264
b1816	yoaE	0.000129546	0.915757	4.51258e-10	0.523645	0.175864	0.628566	0.125408	0.0707195	0.875902	0.00971208	0.250777	0.087953
b1817	manX	9.53289e-54	1.33478e-08	8.02617e-11	0.117021	2.00214e-07	0.252	9.58339e-58	0.0044641	1.98788e-05	3.05907e-35	5.54716e-26	1.22242e-19
b1818	manY	1.75243e-24	0.000226951	0.0615758	0.242401	0.0842266	0.970762	5.2034e-20	0.00949808	0.0506184	1.94385e-15	4.2676e-09	0.000521996
b1819	manZ	1.73973e-38	0.00156788	0.0219624	0.262414	0.0920262	0.898698	3.91577e-29	0.0724816	0.00977088	2.94789e-21	2.0277e-13	1.44652e-05
b1820	yobD	0.934825	0.000164546	0.000275755	0.0353708	0.420903	0.20311	0.000136548	0.67277	0.000633088	0.921952	0.271523	0.0840919
b1821	mntP	0.0894331	0.0181194	0.912272	0.00400535	0.79979	0.921433	0.248036	0.935991	0.672681	0.601169	0.0284586	0.796544
b1822	rlmA	3.13077e-05	0.038798	0.3118	0.658126	0.950517	0.617105	0.76504	0.966864	0.264621	0.578512	0.737484	0.309964
b1823	cspC	5.92874e-21	1.52907e-30	0.14251	0.00488763	0.0699477	0.75395	0.0100677	2.71662e-05	0.0262626	2.58755e-18	0.365703	0.132934
b1824	yobF	3.10742e-09	4.43682e-12	0.308537	0.742449	0.122285	0.50051	0.0203353	0.00193942	0.120504	2.23854e-05	0.151781	0.311676
b1825	yebO	0.346199	0.00134173	0.628697	0.768587	0.752091	0.627491	0.0477033	0.208066	0.253109	0.97431	0.852809	0.51887
b1826	mgrB	0.0186523	5.23253e-05	0.0469937	0.296149	0.868111	0.874738	0.146392	0.666039	0.260179	0.0573746	0.955689	0.720323
b1827	kdgR	0.507419	0.000198215	0.00565296	9.7998e-06	0.623169	0.558068	0.330382	0.412076	0.0766289	0.519814	0.708257	0.816697
b1828	yebQ	6.36991e-05	0.14389	0.00010688	0.438412	9.24364e-07	0.811039	0.985557	0.0543411	0.544712	0.305464	0.260786	0.421464
b1829	htpX	6.24519e-05	3.80429e-07	0.504556	0.00057344	0.315014	0.290037	0.324939	0.000134075	0.104771	0.00608473	0.732988	0.490874
b1830	prc	0.123766	0.00660645	0.178409	0.323955	0.934282	0.956425	0.602561	0.00472915	0.177294	6.67726e-05	0.0480917	0.277496
b1831	proQ	0.197369	0.074241	0.74538	5.41742e-07	0.679483	0.787118	0.743639	6.27957e-06	0.793055	0.000225975	0.102055	0.984429
b1832	msrC	0.000122234	0.539054	0.0335872	0.00948662	0.626915	0.780853	0.538402	0.416609	0.153606	0.00780952	0.755485	0.382161
b1833	yebS	1.54313e-10	0.000192277	0.0815109	0.16854	1.83269e-09	0.0100368	1.15936e-05	0.0350275	0.00253583	0.00450363	0.712068	0.693775
b1834	yebT	0.000131564	2.81929e-08	0.00793554	0.000542268	0.00188944	0.141106	3.75645e-09	0.0464942	3.32091e-06	4.66155e-06	0.174869	0.0121308
b1835	rsmF	0.0953509	0.938086	0.804382	0.0877495	0.196841	0.971248	0.420832	0.0435572	0.615242	0.596687	0.0903512	0.889958
b1836	yebV	0.245804	0.000144485	0.00470164	0.0133166	0.220817	0.0888774	1.68675e-41	4.45729e-13	9.58737e-24	1.23669e-21	0.019683	3.0909e-09
b1837	yebW	0.342491	0.0889465	0.999922	0.432743	0.514531	0.668116	0.0501241	0.0578802	0.450262	0.143359	0.953823	0.360909
b1838	pphA	0.0375911	0.00283531	0.0254822	0.000109584	0.985015	0.246849	0.00483891	0.00117072	0.000270026	8.34459e-05	0.187113	0.356645
b1839	yebY	0.0442039	5.38597e-08	3.07189e-09	0.0215044	0.263984	0.20046	0.0316718	0.0230775	0.000242875	1.03713e-08	0.929468	0.108424
b1840	yebZ	2.01559e-16	0.906354	0.0248274	0.425505	0.341114	0.129098	0.0183684	0.213732	0.161795	0.530591	0.591687	0.0197558
b1841	yobA	2.5584e-09	0.679319	0.38953	0.0655312	0.778782	0.70164	0.0412542	0.295724	0.847046	0.463897	0.195643	0.554829
b1842	holE	0.0471245	2.83784e-07	0.00746115	1.75483e-07	0.907037	0.688707	0.689508	0.234015	0.0766574	0.714773	0.53796	0.0551512
b1843	yobB	2.37381e-10	0.0294499	0.208426	0.161149	0.626511	0.445566	0.682575	0.0727702	0.636418	0.025814	0.465889	0.465925
b1844	exoX	1.26783e-10	7.57735e-06	9.32312e-11	1.54588e-05	0.741979	0.957918	0.00793693	0.735338	0.00661081	0.984372	0.336924	0.0515524
b1845	ptrB	0.00734977	7.3586e-16	1.03114e-05	0.0023675	0.629181	0.937817	5.34688e-16	7.00918e-12	3.27054e-16	1.81307e-16	0.38255	0.130958
b1846	yebE	2.95607e-42	0.255533	0.155234	0.241962	0.664977	4.56339e-13	0.458256	4.61372e-13	0.998746	1.66695e-13	0.897948	0.740807
b1847	yebF	0.281294	0.0162694	0.0853019	0.200923	0.53928	0.983718	5.04549e-05	1.00317e-12	0.000108914	5.99817e-27	0.792682	8.92622e-05
b1848	yebG	7.09211e-06	1.24769e-11	1.14844e-13	3.73697e-06	0.487521	0.0953844	0.123983	0.0013226	0.0197693	0.00202338	0.881666	0.513897
b1849	purT	0.162091	6.23221e-23	1.18133e-10	4.15266e-10	0.631118	0.073179	3.08964e-05	0.0129859	1.42452e-15	0.000418251	0.000342659	0.82982
b1850	eda	9.9923e-06	0.512318	0.0305008	0.000121052	0.000196487	0.245915	0.542243	0.260154	0.757644	0.00125802	0.59635	0.0171989
b1851	edd	6.28301e-08	0.845777	0.126677	0.0256163	0.0220162	0.936919	0.892841	0.0288536	0.863482	0.0131358	0.653597	0.590953
b1852	zwf	5.57284e-33	5.86819e-29	1.80782e-17	4.6024e-22	1.82462e-10	0.0760435	0.000768553	0.127178	0.13372	3.03851e-05	0.241516	0.171741
b1853	yebK	0.126888	0.00163831	0.359492	0.0304267	0.0473809	0.132359	1.73969e-05	0.0521718	0.00121116	2.14968e-05	0.00136197	0.0904544
b1854	pykA	1.69107e-20	4.15654e-30	4.07909e-25	3.22186e-07	0.451387	0.516958	4.77479e-05	0.138782	0.0142023	0.340075	0.544494	0.217297
b1855	waaN	0.671758	0.874261	0.000240004	0.0775934	0.0747322	0.837822	0.485063	1.00455e-06	0.448787	1.30941e-05	0.932678	0.869314
b1856	mepM	1.83155e-33	0.137041	0.333681	0.0510976	0.297648	0.312457	2.49404e-05	1.81148e-38	0.959896	8.85087e-46	0.331594	0.543557
b1857	znuA	0.56476	1.7053e-07	0.000469128	0.0172191	0.555874	0.754528	0.315125	7.77612e-12	7.70036e-05	1.88449e-12	0.149347	0.126631
b1858	znuC	0.0104224	0.0731601	0.0527109	0.0605687	0.468561	0.767667	0.541507	0.824371	0.203517	0.83313	0.385666	0.764036
b1859	znuB	0.816929	0.867639	0.453574	0.489879	0.891662	0.948756	0.370072	0.750471	0.561757	0.269649	0.58845	0.344996
b1860	ruvB	0.148984	0.249114	9.96824e-07	6.70675e-12	0.687715	0.62119	0.517412	0.74102	0.66425	0.474045	0.939472	0.0749033
b1861	ruvA	0.162644	0.68152	0.594202	6.89959e-09	0.978572	0.758357	0.0625962	0.000119124	0.326921	0.00621254	0.337215	0.956272
b1862	yebB	9.0095e-06	0.0027889	0.989251	9.58685e-05	0.374575	0.254633	0.00139905	0.099173	0.38122	0.0654113	0.243205	0.172643
b1863	ruvC	0.00373098	0.185928	0.537112	0.0578311	0.760844	0.872698	0.64342	0.00577881	0.954096	0.0123596	0.0595669	0.896608
b1864	yebC	0.000281648	0.268651	0.303178	0.99931	0.649406	0.877003	0.41825	0.000101169	0.619985	1.17755e-05	0.659078	0.774456
b1865	nudB	6.99821e-05	0.128555	0.940152	0.0609291	0.627202	0.851867	0.828318	0.00622913	0.959163	1.419e-05	0.332282	0.693775
b1866	aspS	7.86191e-29	0.171626	0.0624009	9.74858e-11	0.887971	0.724427	0.0249819	0.0551721	0.0588762	0.141179	0.00332431	0.0204822
b1867	yecD	7.46686e-49	1.30025e-06	3.00875e-09	3.48985e-08	0.12955	0.333155	0.00280462	0.00294415	0.128219	3.98777e-05	0.426392	0.125871
b1868	yecE	9.86867e-32	0.103758	0.0124853	0.0718761	0.964529	0.838998	0.901496	0.105062	0.639602	0.0472509	0.44219	0.735367
b1869	yecN	2.91023e-09	0.0200639	9.98855e-05	0.0694642	0.752902	0.967375	0.107884	0.844746	0.17477	0.40644	0.00801484	0.00203346
b1870	cmoA	2.05476e-11	0.0936773	0.00506049	0.484539	0.98592	0.950421	0.0899702	0.122409	0.13294	0.308729	0.000505125	0.00106646
b1871	cmoB	1.30962e-05	0.858322	0.0012681	0.0876854	0.623169	0.642159	0.363013	0.93627	0.188834	0.646718	0.0339333	0.0520684
b1872	torZ	4.769e-07	0.863263	0.236878	0.383019	0.285658	0.498447	0.300587	0.84574	0.809766	0.70175	0.137907	0.819539
b1873	torY	5.55711e-05	0.00537979	0.644722	0.156654	0.460997	0.996693	0.77995	0.178396	0.118484	0.0102361	0.147895	0.176432
b1874	cutC	7.15479e-17	0.000189529	2.14752e-06	2.3095e-06	0.0380797	0.161992	0.153295	0.000125869	0.973195	7.32393e-06	0.504117	0.0214573
b1875	yecM	0.0081282	0.0136476	0.00025293	4.61181e-06	0.758864	0.503812	0.478397	0.591303	0.593744	0.23168	0.464084	0.163154
b1876	argS	1.6878e-05	0.000441053	0.00178769	0.786366	0.581482	0.787118	0.990718	0.206279	0.616236	0.0265064	0.00242536	0.650686
b1877	yecT	0.000449915	0.000497647	0.000317362	0.0178605	0.902049	0.778411	0.00310613	0.0170906	0.00371491	0.0151402	0.02678	0.0636733
b1878	flhE	5.87977e-05	8.4202e-07	1.80216e-06	4.86675e-06	0.609133	0.36773	9.54551e-05	3.42259e-09	1.79855e-07	2.66514e-06	0.0080716	0.00333642
b1879	flhA	8.0156e-35	4.14065e-49	8.03788e-18	1.97469e-44	0.437453	0.000953512	3.0637e-46	1.58669e-52	3.60764e-27	9.28253e-38	9.00768e-12	2.52018e-11
b1880	flhB	1.38435e-22	1.92172e-28	5.98976e-12	1.30558e-24	0.764128	0.207891	3.15396e-25	1.26188e-23	1.36934e-13	7.04395e-21	0.000371688	5.95166e-06
b1881	cheZ	2.49882e-26	1.37564e-17	2.32087e-08	8.82316e-13	2.90982e-07	0.00181599	6.60585e-23	4.69484e-15	6.69156e-22	2.14817e-12	4.96349e-13	3.50714e-08
b1882	cheY	4.54333e-31	3.4855e-22	1.85641e-14	1.41589e-20	2.4919e-09	1.30675e-06	3.5233e-28	4.12119e-19	2.02299e-24	1.11573e-15	1.81778e-14	2.51648e-14
b1883	cheB	1.19607e-19	4.62547e-18	2.78564e-14	1.42333e-16	1.2014e-06	0.000213769	7.03268e-20	2.81627e-13	1.74627e-19	3.89127e-13	3.95296e-10	8.40165e-10
b1884	cheR	2.69879e-27	2.16099e-33	2.98704e-22	1.9458e-23	1.06506e-08	9.69843e-06	1.59541e-29	2.979e-16	1.12155e-29	9.97824e-13	1.29379e-16	1.65015e-10
b1885	tap	1.4126e-20	6.26799e-19	5.01342e-15	9.2526e-17	5.44144e-05	0.000276421	3.63594e-22	3.09599e-13	3.93517e-21	2.00175e-11	3.95151e-10	2.91246e-08
b1886	tar	6.91133e-25	1.85659e-21	2.19632e-18	6.90635e-18	0.000130644	0.000382187	2.75428e-22	7.87628e-17	2.88234e-19	4.59624e-15	1.85028e-10	1.09797e-08
b1887	cheW	2.69859e-22	7.94714e-16	1.58577e-12	1.84888e-15	3.13657e-06	0.000133381	5.90959e-17	2.15202e-17	3.70603e-18	5.96424e-18	2.75294e-09	8.3032e-10
b1888	cheA	1.91909e-21	2.29976e-19	6.44656e-13	2.51719e-14	8.28081e-07	8.53702e-05	8.059e-23	2.93077e-17	6.70537e-22	4.24746e-17	2.15041e-10	1.99174e-08
b1889	motB	4.51654e-29	5.19144e-29	7.96598e-21	2.68113e-22	1.50783e-06	2.13665e-05	3.69958e-29	7.99787e-17	1.54183e-25	6.60572e-13	6.57302e-14	1.68484e-11
b1890	motA	2.72811e-23	6.5393e-22	8.56388e-12	1.13862e-14	0.000588043	0.00345313	6.92001e-21	1.52362e-13	4.78497e-19	3.51947e-09	1.04368e-08	7.17624e-06
b1891	flhC	1.02458e-08	1.163e-17	0.0442439	4.45617e-12	0.629181	0.0432906	4.08119e-26	1.58853e-25	1.22624e-07	2.06856e-36	0.153425	0.00011407
b1892	flhD	1.8932e-16	1.13473e-38	0.00151224	1.01584e-16	0.647644	0.00555984	6.24049e-44	6.04604e-37	1.82217e-10	2.5564e-59	0.000281487	2.59681e-07
b1893	insB1	0.0743241	0.209171	0.896347	0.297005	0.623606	0.661541	0.431992	0.337718	0.542306	0.0930819	0.251614	0.654314
b1894	insA	0.0812094	0.302817	0.905504	0.298339	0.623169	0.661541	0.459018	0.389784	0.545785	0.126444	0.252199	0.627146
b1895	uspC	7.84716e-05	0.0344141	0.00122008	0.574607	0.443415	0.741628	0.812298	0.61596	0.896823	0.00111493	0.563839	0.839149
b1896	otsA	0.00265348	7.87702e-37	1.6571e-16	0.000531435	0.0902713	0.310248	3.54523e-22	4.97203e-38	2.37273e-20	1.18251e-54	0.938722	0.00376829
b1897	otsB	0.0257247	1.04159e-23	7.58259e-05	0.0251267	0.371893	0.517615	2.91338e-20	2.97455e-40	4.00729e-18	7.64098e-58	0.485622	0.00181503
b1900	araG	0.21483	0.0100217	0.456164	0.281693	0.480653	0.152657	0.441459	0.16796	0.288547	0.764472	0.114835	0.353512
b1901	araF	0.997149	0.783224	0.614684	0.334438	0.227076	0.297616	0.344485	0.744676	0.472388	0.37931	0.0779805	0.272065
b1902	ftnB	1.61062e-10	3.61655e-07	0.307511	0.00501682	1.91902e-06	0.859093	0.610729	0.830123	1.15123e-06	0.128747	0.365891	0.14494
b1904	yecR	1.51773e-11	1.78316e-12	2.14033e-18	1.48872e-14	0.238342	3.81006e-06	3.22231e-16	2.62059e-15	9.33793e-14	3.24408e-10	1.494e-05	2.02278e-10
b1905	ftnA	0.00788097	0.109745	4.45718e-05	0.000624459	1.59394e-06	0.00764945	3.83072e-12	6.02533e-11	1.6926e-11	3.46219e-20	0.698333	0.397538
b1906	yecH	0.769994	0.964203	0.27603	0.689803	0.33895	0.593913	0.854667	0.547132	0.305113	0.603356	0.241516	0.679394
b1907	tyrP	5.11352e-10	2.34621e-09	4.85522e-06	8.91517e-15	0.0825744	0.96471	0.00545822	0.0789384	0.0590385	0.00223319	0.370492	2.18255e-05
b1908	yecA	1.7526e-13	0.318655	0.0102537	0.0979289	0.487791	0.969649	0.398661	0.350647	0.535597	0.00206981	0.493319	0.770008
b1909	leuZ	0.11622	0.142052	0.887779	0.257429	0.623169	0.806536	0.398213	0.441076	0.580482	0.21804	0.245294	0.727254
b1910	cysT	0.10712	0.148126	0.789083	0.254315	0.624034	0.787118	0.397897	0.42108	0.544712	0.166454	0.20994	0.772925
b1911	glyW	0.118691	0.137041	0.941288	0.250752	0.614321	0.808376	0.39361	0.441076	0.596938	0.235111	0.245294	0.674209
b1912	pgsA	0.317261	0.0151215	0.76339	0.46557	0.842087	0.678825	0.458931	0.891717	0.623182	0.935546	0.746288	0.318306
b1913	uvrC	0.00320189	0.00054897	0.539933	0.00289972	0.423357	0.63765	2.54369e-06	0.000170004	0.000199423	0.000189094	0.000231241	0.000423165
b1914	uvrY	0.958848	0.0259195	0.00429174	0.277966	0.0437243	0.910453	0.328148	0.907459	0.446274	0.900508	0.353522	0.0882705
b1915	yecF	0.00394545	1.11418e-07	0.29983	1.11154e-06	0.510175	0.634468	0.0114122	0.133349	0.078141	0.0309126	0.017972	0.834368
b1916	sdiA	0.0208153	0.319487	0.42784	0.0692125	0.000152523	0.843946	0.613953	0.0234007	0.306917	0.322131	0.275654	0.892863
b1917	yecC	0.23353	0.779963	0.0225337	3.26497e-14	0.499294	0.862222	0.673689	0.426097	0.0229374	0.415854	0.312176	7.41619e-05
b1918	yecS	0.644422	0.163529	0.728783	6.00234e-15	0.951348	0.901128	0.956313	0.647797	0.0647588	0.467904	0.447898	0.509222
b1919	dcyD	0.940458	0.263689	0.717623	3.77385e-16	0.752902	0.683712	0.688356	0.742632	0.00337267	0.414623	0.360232	0.0734152
b1920	fliY	0.00461637	0.539729	0.60876	1.75686e-08	0.0557459	0.409129	0.95762	0.266916	3.56251e-06	0.431461	0.598597	0.00497434
b1921	fliZ	1.52462e-38	2.44038e-23	3.63605e-17	4.68634e-28	0.00292431	0.000129921	1.17439e-30	9.38245e-30	7.8894e-19	7.81987e-31	7.71334e-08	7.91289e-12
b1922	fliA	1.44842e-58	1.04686e-45	3.30075e-21	2.62289e-40	0.175529	0.00506839	3.91716e-49	4.55012e-39	1.02376e-23	1.0026e-44	2.37599e-08	3.04601e-09
b1923	fliC	2.37334e-14	2.13154e-06	0.00222674	2.97752e-05	0.022679	0.136226	9.02148e-13	3.41344e-09	1.09563e-12	7.29752e-08	5.46952e-05	0.0226699
b1924	fliD	1.39278e-25	3.20221e-20	2.20736e-17	2.12877e-18	6.63921e-05	9.21992e-05	1.29525e-20	1.47991e-16	1.00378e-18	8.87454e-16	9.83815e-08	9.39145e-09
b1925	fliS	6.55259e-49	1.078e-39	2.71437e-24	1.13882e-28	1.81388e-07	2.64141e-06	1.67524e-33	1.94046e-28	3.05964e-27	1.80934e-25	3.21069e-12	2.58928e-13
b1926	fliT	4.34273e-38	7.86535e-34	2.2655e-22	3.21536e-26	7.65189e-09	4.78187e-09	1.45519e-32	5.27318e-28	1.68899e-28	1.54588e-24	1.72488e-13	9.55129e-13
b1927	amyA	0.868401	9.48097e-11	3.46554e-06	0.373157	0.0773373	0.97533	0.000769906	0.386773	0.00866686	0.00367108	0.172278	0.687639
b1928	yedD	0.000405309	0.463293	2.6013e-06	0.054388	0.623169	0.0631618	0.328939	0.191336	0.0408501	0.0493036	0.662435	4.73824e-05
b1929	yedE	2.28609e-16	2.73038e-28	1.45595e-08	0.000192841	0.251906	0.715321	5.11137e-12	0.562942	5.79662e-07	1.32453e-08	0.739164	0.10682
b1930	yedF	2.35116e-09	6.18225e-14	1.18355e-07	0.028497	0.0237803	0.358908	2.36337e-06	0.453208	0.000204384	0.00180789	0.680015	0.0577585
b1931	yedK	0.00337314	4.81074e-08	0.000339777	0.000806714	0.242762	0.0987684	2.50352e-06	0.018453	2.55236e-08	6.89585e-05	0.0351601	0.00221353
b1932	yedL	1.8372e-11	3.36263e-10	1.6279e-11	4.40746e-14	0.00612418	0.000329991	2.99093e-06	1.50249e-13	0.0016883	4.34891e-07	0.860179	4.25785e-06
b1936	intG	9.90395e-11	6.30363e-16	9.22911e-25	1.6818e-13	0.741979	0.0139199	1.09657e-16	1.74748e-17	1.06583e-12	9.15729e-09	0.000104674	3.04601e-09
b1937	fliE	2.39397e-36	1.84798e-39	1.08312e-22	6.34215e-41	0.491782	0.00569935	3.4559e-41	1.06338e-40	2.13753e-28	2.20148e-33	2.66321e-07	6.9379e-09
b1938	fliF	2.99361e-58	2.37342e-61	2.51401e-17	2.83537e-53	0.372873	0.025994	2.55165e-56	1.42127e-58	1.0165e-25	1.93017e-51	1.94919e-08	2.18665e-08
b1939	fliG	3.25077e-61	1.72119e-67	6.79615e-20	1.52523e-58	0.337325	0.00859419	1.89986e-65	8.96538e-61	2.66783e-25	4.02646e-54	3.95296e-10	2.83455e-10
b1940	fliH	1.76568e-45	5.70926e-48	9.13554e-15	4.85753e-48	0.276624	0.0631618	1.45837e-44	8.70003e-44	2.8073e-21	2.22376e-34	1.66482e-09	5.13735e-07
b1941	fliI	3.14971e-39	6.06959e-44	6.37989e-14	5.41009e-40	0.345864	0.0712977	2.72269e-40	5.93355e-41	5.9813e-19	7.06196e-34	4.91549e-07	1.10102e-08
b1942	fliJ	9.28908e-24	8.81618e-26	2.05947e-19	3.03564e-26	0.191052	0.00295705	1.97908e-26	5.76156e-25	1.80872e-12	1.32589e-20	1.20777e-06	1.13247e-11
b1943	fliK	2.96672e-33	4.08529e-38	4.42552e-20	3.86855e-39	0.0236806	0.00200321	1.16555e-37	8.59857e-34	4.04186e-22	1.47938e-32	2.59253e-08	2.06198e-09
b1944	fliL	8.23183e-41	3.24414e-45	1.32444e-15	2.86429e-41	0.258273	0.0652783	6.4967e-41	5.90303e-38	1.80123e-22	2.07693e-32	2.89257e-06	2.57915e-08
b1945	fliM	1.64317e-63	3.41887e-73	7.07565e-25	5.44104e-62	0.151816	0.0116839	6.27381e-63	7.48814e-56	1.84352e-31	1.02317e-55	5.27067e-13	1.02917e-12
b1946	fliN	7.81716e-32	2.21961e-34	4.90074e-19	4.70364e-35	0.305466	0.0236135	1.96164e-33	1.87175e-34	1.18781e-25	2.5188e-26	1.15849e-06	5.28116e-09
b1947	fliO	7.38831e-18	8.04854e-22	6.85222e-20	1.00218e-21	0.548603	0.0690256	2.75534e-21	8.06164e-24	1.47183e-19	4.21558e-14	9.03394e-08	7.78765e-09
b1948	fliP	1.60243e-22	3.94376e-25	1.28054e-18	7.53266e-25	0.342602	0.0180742	1.04581e-23	3.35743e-26	1.52239e-23	6.62785e-18	4.11766e-07	8.58288e-07
b1949	fliQ	1.5091e-08	3.12873e-13	8.97977e-13	4.35625e-12	0.479148	0.0380703	1.13796e-11	1.97959e-14	1.13944e-09	2.89905e-09	0.0039439	5.50781e-05
b1950	fliR	2.85576e-09	1.00606e-12	6.55112e-15	1.68744e-11	0.4515	0.00419743	4.03913e-09	3.06556e-05	4.53276e-10	0.00521128	0.00159474	9.48739e-05
b1951	rcsA	3.74243e-11	2.15741e-09	3.96485e-05	7.25891e-06	0.197619	0.0236135	0.302666	1.49144e-07	6.68278e-06	3.11275e-14	0.0461561	0.00313737
b1952	dsrB	0.539917	0.167218	0.00255419	0.0140143	0.286422	0.694193	0.756688	0.555002	0.580482	0.0299047	0.818132	0.00985395
b1953	yodD	0.00748267	4.5643e-09	1.67331e-12	3.21668e-05	0.270217	0.142145	0.000247482	0.000339356	4.70308e-07	4.17633e-10	0.925438	7.22507e-08
b1954	dsrA	0.250584	0.299537	0.628666	0.230389	0.687715	0.879475	0.472495	0.555732	0.672974	0.177103	0.360015	0.891652
b1955	yedP	7.79063e-05	1.89714e-24	9.19961e-13	5.41742e-07	0.13523	0.111844	8.26767e-12	3.8927e-07	3.74492e-15	8.25598e-11	0.917397	0.000643916
b1956	yedQ	1.23504e-09	7.89809e-17	6.1611e-05	9.63692e-06	0.679398	0.121103	1.3993e-11	3.38237e-11	2.55677e-06	1.69428e-16	0.0767766	0.00219867
b1957	yodC	0.000464166	8.45104e-11	0.000544806	0.164326	0.635318	0.815207	4.31882e-08	0.00828443	5.05584e-07	0.00210434	0.391287	0.00030838
b1958	yedI	0.00180047	1.43949e-13	0.000196249	2.17716e-05	0.57664	0.587859	0.00104721	0.865476	5.50681e-08	0.214557	0.725844	3.44229e-05
b1959	yedA	9.72901e-05	1.19771e-06	0.174743	3.24557e-07	7.75909e-12	0.447237	0.0615363	0.828165	8.7253e-09	0.0738623	0.57352	0.630176
b1960	vsr	0.86835	0.103102	0.0433584	0.0295195	0.884164	0.934813	0.862764	0.185902	0.745837	0.222037	0.333761	0.578907
b1961	dcm	0.000311258	0.26659	0.588271	0.457051	0.305106	0.892421	1.56109e-05	1.9798e-09	0.0431814	8.35587e-09	0.037384	0.492585
b1962	yedJ	0.568993	2.49033e-07	9.81025e-07	0.833339	0.650839	0.392519	3.36711e-17	4.47231e-05	4.33328e-11	3.82336e-17	0.000115231	7.00993e-08
b1963	yedR	0.172094	8.33941e-05	0.000194796	0.234065	0.869064	0.196669	2.84326e-14	0.0470209	1.01571e-07	9.15482e-09	0.000443263	1.14609e-07
b1967	hchA	1.36143e-05	8.65026e-28	5.98407e-22	0.274169	0.724694	0.40918	6.45018e-06	0.0332802	6.35279e-09	9.79823e-07	0.78583	0.142984
b1968	yedV	0.00391166	0.582767	0.259975	0.462568	0.919805	0.161451	0.689241	0.294483	0.794078	0.834472	0.862121	0.469882
b1969	yedW	0.406153	0.874987	0.784378	0.000565613	0.311443	0.191731	0.622223	0.0568132	0.399378	0.390737	0.995115	0.522654
b1970	hiuH	0.0396523	0.00513452	0.619583	0.0270667	0.117257	0.000138949	7.8062e-05	0.000450202	0.00297833	0.0122497	0.00215919	6.53092e-07
b1971	yedY	7.44419e-05	4.39262e-08	4.18246e-08	0.00105022	0.779257	0.508616	0.00144492	0.979087	0.00310195	0.151769	0.635929	0.0205726
b1972	yedZ	0.0535616	0.00110405	6.53181e-06	0.218837	0.925289	0.957918	0.454514	0.678165	0.310824	0.622432	0.863171	0.294046
b1973	zinT	0.0797178	0.454774	0.0303381	0.526164	0.791052	0.750171	0.57299	0.0508668	0.0333946	0.166454	0.800734	0.84968
b1974	yodB	0.123023	0.018299	0.00185018	0.000949628	0.356435	0.26713	0.0174129	0.343308	4.79572e-05	0.118404	0.243656	0.440515
b1975	serU	0.105802	0.0479035	0.929443	0.0379649	0.546089	0.814538	0.394469	0.0109526	0.642554	0.275929	0.25659	0.623836
b1976	mtfA	0.253964	0.00536401	0.567835	0.814395	0.549667	0.290037	0.00104606	0.394389	0.00757422	0.0661131	0.119058	0.911616
b1977	asnT	0.0862571	0.15095	0.805997	0.177514	0.61746	0.758179	0.336626	0.419382	0.502695	0.141099	0.241516	0.775077
b1978	yeeJ	0.226522	0.0829117	0.156651	0.838446	0.354713	0.438587	0.383992	0.424708	0.147612	0.173042	0.465889	0.435409
b1981	shiA	0.000748397	0.0685324	0.0991708	0.446261	0.480637	0.772269	0.00624247	0.178682	0.0018534	0.478467	0.349712	0.550717
b1982	amn	2.67437e-13	9.14265e-10	1.42541e-07	0.179468	0.879266	0.542493	0.00806112	0.845599	0.00070714	0.619654	0.310821	0.56722
b1983	yeeN	0.0014441	6.52238e-09	1.40778e-07	0.286072	0.000274282	0.319125	0.00280852	0.000337151	0.234182	0.0641846	0.0149901	1.48185e-06
b1984	asnW	0.0862571	0.15095	0.805997	0.177514	0.61746	0.758179	0.336626	0.419382	0.502695	0.141099	0.241516	0.775077
b1985	yeeO	4.74261e-07	3.26734e-07	0.178931	1.4453e-21	0.431425	0.998194	5.24584e-10	0.000190541	9.01103e-06	1.27941e-06	0.00800297	0.00131679
b1986	asnU	0.0862571	0.15095	0.805997	0.177514	0.61746	0.758179	0.336626	0.419382	0.502695	0.141099	0.241516	0.775077
b1987	cbl	0.0162912	0.00864087	0.272719	2.78517e-09	0.624624	0.758179	0.140242	0.685481	0.0366721	0.569791	0.64542	0.0689033
b1988	nac	4.75501e-15	1.49542e-16	4.15595e-24	1.14062e-16	3.97131e-05	4.25628e-05	2.17597e-14	6.44207e-17	2.42993e-05	2.14612e-12	0.0887051	0.000141341
b1989	asnV	0.0862571	0.15095	0.805997	0.177514	0.61746	0.758179	0.336626	0.419382	0.502695	0.141099	0.241516	0.775077
b1990	erfK	2.22186e-05	5.86965e-05	0.014451	0.866476	0.509061	0.666653	3.33801e-07	0.614332	3.76739e-07	8.75116e-07	0.602167	0.0336617
b1991	cobT	9.00065e-05	0.727865	0.011667	0.707311	0.666733	0.926817	0.71484	0.208109	0.951312	1.2482e-05	0.47754	0.859332
b1992	cobS	0.000493403	0.556583	0.0171259	0.983987	0.967305	0.971435	0.332709	0.00776183	0.472593	3.81671e-05	0.274809	0.584316
b1993	cobU	0.0132634	0.74988	0.0131627	0.323974	0.445672	0.994099	0.481354	0.0779747	0.616299	0.0231518	0.920408	0.776311
b1994	insH1	0.00414713	0.688638	0.171342	0.533996	0.874574	0.590453	0.184261	0.407499	0.387072	0.0526676	0.257361	0.87685
b1996	insD1	0.0738011	0.234446	0.859703	0.311593	0.628884	0.666653	0.506602	0.352918	0.615414	0.108387	0.269635	0.648977
b1997	insC1	0.0703932	0.223929	0.9206	0.270445	0.62171	0.655227	0.419856	0.351234	0.560182	0.110693	0.248623	0.636298
b1999	yeeP	0.00169487	0.0675239	0.018692	0.387576	0.270046	0.759445	0.0113421	0.974502	0.13049	0.160743	0.909204	0.960904
b2000	flu	0.919127	0.121173	0.000608771	0.0012953	0.182688	0.343267	0.451771	0.104889	0.0894557	0.0505269	0.547372	0.926521
b2001	yeeR	0.0153232	0.511934	0.896347	0.10457	0.882348	0.578939	0.666626	0.670725	0.597449	0.623114	0.590372	0.844801
b2002	yeeS	4.0177e-10	0.000188091	0.000869874	0.020344	0.0821698	0.19207	3.48352e-07	0.28279	0.062362	0.587212	0.143973	0.000443131
b2003	yeeT	0.000131564	0.0283259	0.103787	0.0144253	0.346963	0.407961	0.252544	0.72438	0.279223	0.381872	0.242512	0.0758789
b2004	cbeA	0.00131709	0.00566736	0.0509619	0.254315	0.510175	0.843521	0.231067	0.317497	0.345675	0.119019	0.237331	0.626122
b2005	cbtA	7.67861e-06	0.00194203	0.463137	0.00677672	0.59405	0.207156	0.0152836	0.0500225	0.127517	0.0250868	0.236828	0.953082
b2006	yeeW	0.0271045	0.00811131	0.14091	0.00382519	0.301414	0.336902	0.00369825	0.0148942	0.00279881	0.0441665	0.304464	0.0257307
b2007	yeeX	0.00191566	0.465938	0.264128	0.163366	0.251539	0.969649	0.0752414	0.184017	0.518565	0.000150534	0.671988	0.554072
b2008	yeeA	0.00297017	0.000110181	0.0018125	0.000466404	0.725505	0.784884	0.0783425	0.349484	0.664652	0.802031	0.595212	0.293187
b2009	sbmC	0.00090578	2.11168e-09	0.00100584	1.59736e-05	0.294301	0.892851	0.0566914	0.987754	0.0311149	0.169257	0.213743	0.254508
b2010	dacD	2.37318e-05	0.446108	0.499235	0.346937	0.938196	0.780073	0.593161	0.613142	0.694975	0.203085	0.755139	0.104824
b2011	sbcB	8.5952e-07	0.85925	0.953172	0.640117	0.7563	0.804367	0.161348	1.10862e-06	0.553192	4.30585e-06	0.77277	0.137526
b2012	yeeD	1.39211e-08	3.63596e-06	0.000189042	1.59965e-11	8.8552e-10	0.450448	0.122341	0.000779742	3.42198e-13	0.000152212	0.0480917	0.393237
b2013	yeeE	1.48092e-21	3.22452e-19	4.01821e-10	7.34463e-15	2.52119e-18	0.100335	0.000207206	0.0013356	1.54355e-25	0.0497116	0.0364253	0.417119
b2014	plaP	8.45442e-43	9.62802e-64	1.19499e-06	0.00141912	0.000284652	0.31276	5.21285e-28	4.64056e-29	2.47587e-13	6.73094e-40	0.129706	0.318535
b2015	yeeY	0.000489652	4.38811e-05	0.000939984	0.00357343	0.995755	0.877835	0.00284375	0.0645832	1.81429e-05	0.0219782	0.593025	0.520849
b2016	yeeZ	7.17771e-12	1.47328e-09	3.17214e-07	0.0218116	0.109146	0.372658	6.38396e-05	0.439506	1.83715e-06	0.177217	0.0779806	0.000643916
b2017	yefM	0.0025888	0.416262	0.861558	0.020364	0.479148	0.657816	0.711664	0.116656	0.240392	0.0491939	0.0241461	0.47142
b2018	hisL	0.271368	0.311168	0.61467	0.228392	0.699331	0.887357	0.498339	0.529873	0.652362	0.171541	0.38903	0.892172
b2019	hisG	8.15624e-11	1.00564e-32	7.636e-45	2.59577e-10	0.0750116	0.354566	0.0708845	0.373137	2.49141e-06	0.00453366	0.263738	0.00719467
b2020	hisD	9.59383e-08	6.63537e-26	4.10917e-41	4.17427e-08	0.166454	0.978792	0.156218	0.017815	1.83715e-06	0.000751608	0.0380309	0.795675
b2021	hisC	7.96935e-05	9.09948e-29	2.82888e-31	7.08813e-06	0.256683	0.724427	0.264993	0.22422	3.2507e-05	0.0284366	0.0236144	0.557018
b2022	hisB	0.000538816	1.08917e-30	7.62952e-24	0.000171313	0.623169	0.778908	0.318042	0.061603	3.54555e-06	0.00142052	0.159327	0.448115
b2023	hisH	0.000165683	1.47239e-20	4.46018e-09	0.00372128	0.865	0.938232	0.316182	0.141123	0.00200689	0.0891551	0.397319	0.954801
b2024	hisA	8.51217e-07	9.72831e-26	6.00008e-15	1.17777e-09	0.502942	0.762267	0.0112704	0.0521313	0.000377281	0.00733902	0.371019	0.721356
b2025	hisF	5.93415e-05	6.77659e-18	2.23775e-06	0.11904	0.976547	0.996154	0.422016	0.0969218	0.0108473	0.0905265	0.868358	0.76872
b2026	hisI	0.00352584	5.03107e-11	1.18443e-14	2.45161e-06	0.658198	0.754528	0.582447	0.507255	0.124171	0.00751938	0.586678	0.14432
b2027	wzzB	3.10062e-28	4.54552e-12	0.00345312	0.000139084	8.75792e-11	0.257425	2.55621e-07	0.0551598	3.37508e-06	0.254342	0.823225	0.0577585
b2028	ugd	3.28142e-07	3.26237e-07	8.41055e-07	1.5529e-07	0.119263	0.0631618	0.50106	3.67376e-12	0.239559	1.39682e-20	0.867588	0.0205182
b2029	gnd	0.192013	1.45729e-13	4.15223e-39	0.0176944	0.940656	0.24855	1.88487e-07	0.0153142	0.011602	0.000291832	0.00102774	7.77283e-06
b2030	insH1	0.0630146	0.247451	0.874193	0.290514	0.623606	0.661541	0.495849	0.391487	0.609945	0.110877	0.262854	0.640515
b2032	wbbK	0.00780296	2.12764e-05	0.028792	0.00569263	0.0474666	0.961168	0.454559	0.541915	0.339735	0.680861	0.237845	0.672342
b2033	wbbJ	3.16464e-13	1.03836e-13	1.79318e-07	0.00555559	0.00168143	0.425574	0.0852255	0.0190332	0.00655247	0.0106909	0.7317	0.0722527
b2034	wbbI	1.37066e-13	2.68971e-17	3.06794e-09	7.65553e-06	1.73982e-05	0.0607279	0.508707	0.0127207	0.0120209	0.00973594	0.818901	0.144695
b2035	wbbH	0.00533259	1.43421e-05	0.210102	0.0241444	0.0109078	0.956425	0.426115	0.0921472	0.217516	0.291503	0.996668	0.931562
b2036	glf	1.46061e-09	2.14684e-22	6.12553e-08	9.39384e-13	1.8992e-09	0.695798	0.544029	0.000482732	0.0647588	0.000486015	0.562558	0.0028662
b2037	wzxB	7.91163e-09	2.48727e-09	0.0156701	0.11806	0.00581756	0.86276	0.340478	0.079472	0.658119	0.299739	0.360856	0.684564
b2038	rfbC	3.85945e-08	1.45607e-09	0.00458095	0.0913607	0.0131622	0.403027	0.266401	0.00153156	0.154459	0.0166258	0.797742	0.2167
b2039	rfbA	1.0221e-25	2.93873e-24	1.52125e-07	1.90453e-09	3.59064e-10	0.162885	0.000233111	3.8775e-08	0.000122322	1.00926e-07	0.577303	0.00220799
b2040	rfbD	3.20994e-24	7.89809e-17	2.53607e-06	5.82122e-12	4.74846e-09	0.0913933	0.0188401	2.44215e-05	0.000159867	0.0036178	0.708257	0.0749033
b2041	rfbB	2.17171e-27	3.1894e-25	7.4273e-13	4.14858e-13	6.57221e-12	0.0627717	0.0365502	5.7901e-06	8.1738e-07	2.45528e-06	0.706048	1.2762e-05
b2042	wcaN	1.83488e-09	1.57361e-08	0.0424738	0.000625978	0.000229464	0.814538	0.75733	0.0334398	0.358741	6.62421e-06	0.165704	0.44116
b2043	wcaM	0.613788	0.214199	0.0330482	0.286889	0.0247763	0.973723	0.613333	0.00993262	0.266958	1.95123e-05	0.419969	0.693556
b2044	wcaL	0.00346931	0.208682	0.805242	0.245653	0.723066	0.756263	0.66703	0.00273443	0.981184	5.0494e-06	0.920408	0.98648
b2045	wcaK	7.56427e-09	3.94877e-05	0.166251	1.24737e-05	0.0121073	0.214037	3.66132e-06	5.68054e-16	0.00691979	5.45892e-17	0.00857719	0.00498114
b2046	wzxC	1.65857e-08	1.094e-07	0.00246237	9.32791e-05	0.00170308	0.705868	1.69282e-06	3.16078e-17	0.00132411	4.45074e-22	0.0939348	0.0224327
b2047	wcaJ	0.00119447	0.00513404	0.801714	0.00182567	0.328979	0.796023	0.0115368	7.81536e-17	0.0144833	6.64057e-13	0.0955577	0.0537365
b2048	cpsG	4.82448e-05	3.69711e-06	0.417295	0.0187446	0.0196016	0.632695	0.0537024	2.62485e-14	0.455759	1.95925e-21	0.422423	0.0734779
b2049	cpsB	2.60897e-06	0.011924	0.0307352	0.00810417	0.999924	0.916613	0.0029276	5.33895e-12	0.0505622	3.657e-15	0.0751568	0.0332666
b2050	wcaI	0.0812461	0.140528	0.692083	0.334803	0.827297	0.571172	0.111871	7.54066e-08	0.73297	3.007e-10	0.6928	0.257392
b2051	wcaH	6.42683e-06	0.00025982	0.0286003	0.00179118	0.22535	0.467688	0.00191689	1.0137e-14	0.0129901	4.66301e-20	0.0207669	0.323638
b2052	wcaG	0.830012	0.391915	0.014448	0.381343	0.107967	0.0773831	0.310621	2.96136e-16	0.863372	2.22124e-19	0.373132	0.572834
b2053	gmd	0.92759	0.443459	0.0250911	0.928876	0.14749	0.301045	0.181624	5.70379e-24	0.481049	2.22548e-27	0.16533	0.32374
b2054	wcaF	0.380506	0.463218	0.217943	0.751805	0.7563	0.870146	0.171868	3.58857e-09	0.804959	1.26134e-11	0.340685	0.435409
b2055	wcaE	0.000554514	0.27138	0.684222	0.00176327	0.24693	0.705868	0.0047274	1.35337e-22	0.454782	1.10522e-31	0.123436	0.943309
b2056	wcaD	0.256352	0.0602352	0.740617	0.00360866	0.741979	0.498699	0.00206509	2.76596e-09	0.0631078	1.6396e-12	0.282635	0.180677
b2057	wcaC	1.1174e-09	0.000126852	0.905504	0.00528608	0.438915	0.907816	7.52729e-05	6.97836e-39	0.0111605	8.42104e-41	0.375147	0.17471
b2058	wcaB	0.0033739	0.506543	0.714601	0.288626	0.430594	0.857819	0.0200969	2.18305e-06	0.542113	2.13941e-07	0.641246	0.998134
b2059	wcaA	0.00264412	0.0233953	0.85854	0.646971	0.510175	0.681502	0.00129723	2.70102e-21	0.317121	5.50676e-28	0.342892	0.860318
b2060	wzc	0.000123392	3.12043e-05	0.487252	5.35337e-05	0.580639	0.787118	1.07345e-07	3.22731e-34	0.0106694	1.05697e-41	0.000327072	0.315572
b2061	wzb	0.00450455	0.16903	0.95226	0.0711513	0.750216	0.786301	0.00376213	2.13973e-12	0.0366721	8.90847e-19	0.350387	0.811617
b2062	wza	0.212246	0.023983	0.222987	0.0461284	0.92005	0.989082	1.86577e-05	3.72998e-32	0.907517	5.93558e-40	0.590372	0.768712
b2063	yegH	2.78574e-18	2.7158e-08	0.000380669	0.526865	0.233646	0.108894	8.80501e-13	0.0440782	3.05942e-06	0.000645772	0.00364622	0.00288711
b2064	asmA	7.92417e-06	0.290751	0.303478	0.355591	0.868111	0.849989	0.149299	0.00239232	0.161896	0.62857	0.0272868	0.654314
b2065	dcd	2.70587e-07	0.289302	2.35826e-06	0.202515	0.966248	0.652183	0.891805	0.953771	0.863686	0.734953	0.184394	0.0380299
b2066	udk	0.00265358	3.88086e-11	0.36583	0.0447704	0.987129	0.815197	0.0929923	0.442443	0.0145708	0.885456	0.017972	0.858524
b2067	yegE	3.72054e-06	0.54965	0.011495	0.000166202	0.1638	0.268526	0.0227139	0.0260725	0.145733	0.00115101	0.975731	0.862333
b2068	alkA	0.000217782	0.0312041	0.000219626	0.0620563	0.555874	0.793478	0.243819	0.924219	0.204849	0.398448	0.495745	0.475309
b2069	yegD	0.000326406	0.000235698	0.508442	0.205402	0.250296	0.20311	1.04438e-05	0.95467	0.0245837	0.922905	0.944558	0.273692
b2070	yegI	3.64746e-06	0.00148149	0.453174	0.0423701	0.233635	0.263071	0.0471473	0.00334529	0.371988	0.00404256	0.149028	0.0215321
b2071	yegJ	0.202095	0.753823	0.192674	0.634937	0.205598	0.324163	0.698692	0.304833	0.585228	0.686378	0.757221	0.604103
b2072	yegK	7.14014e-08	5.68161e-08	0.0883462	1.46333e-05	0.405197	0.794612	2.87343e-05	5.14359e-07	0.00449253	6.22666e-05	0.00116267	6.18184e-05
b2073	yegL	0.0358168	0.0019699	0.253973	0.0305792	0.108882	0.767667	0.0422745	0.0285439	0.0877302	2.6844e-05	0.136077	0.0818357
b2074	mdtA	1.25744e-28	0.0308848	0.267095	0.433082	0.577414	0.877405	0.30648	0.013097	0.494	0.020735	0.945124	0.939968
b2075	mdtB	1.2842e-25	0.0585534	0.330416	0.14983	0.966248	0.993241	0.622634	0.186414	0.0855294	0.0139586	0.748887	0.0995248
b2076	mdtC	1.23674e-24	0.0321387	0.940152	0.203659	0.0435096	0.971416	0.173455	0.111653	0.594471	0.0591723	0.245072	0.0598704
b2077	mdtD	6.5863e-31	0.00603317	0.767464	0.00910718	6.30073e-12	0.69233	0.455918	0.0877752	0.138839	0.123597	0.88265	0.90808
b2078	baeS	1.12813e-40	0.0151369	0.00262484	0.000136986	1.49896e-14	0.919521	0.130934	0.0224181	0.07761	0.12275	0.586724	0.191159
b2079	baeR	6.07575e-05	0.249723	0.0378304	0.14013	0.247661	0.69233	0.318983	0.20073	0.164109	0.719798	0.306726	0.811201
b2080	yegP	0.00735713	1.71741e-23	6.20105e-14	0.311593	0.225881	0.661541	1.2567e-12	0.037478	3.20423e-09	0.165018	0.978737	0.0335514
b2081	yegQ	2.08479e-23	3.38067e-06	8.02287e-15	0.000680538	0.970226	0.303254	0.938489	0.531674	0.157249	0.423017	0.0312269	0.754309
b2082	ogrK	0.30393	0.0153202	0.00645091	0.36765	0.694498	0.491697	0.0129888	0.614023	0.00115391	0.207516	0.797742	0.478353
b2083	yegZ	0.00152058	0.00353089	0.786088	0.00592943	0.320215	0.661541	0.32315	1.18524e-08	0.00247815	3.04359e-05	0.0023345	0.0586887
[truncated: 2,484 more rows]
