# Supplementary material for: Genome-wide Escherichia coli stress response and improved tolerance towards industrially relevant chemicals
Source: Microb Cell Fact. 2016 Oct 13;15:176. doi: 10.1186/s12934-016-0577-5 (PMC5064937; doi:10.1186/s12934-016-0577-5)
Supplement: Supplementary file 2 — 10.1186/s12934-016-0577-5 Enrichment or depletion of gene transposon mutants under chemical stress conditions. [file 12934_2016_577_MOESM2_ESM.xlsx]

## Sheet: Enr.&Depl.
Additional File 2: Enrichment or depletion of gene transposon mutants under chemical stress conditions.
A positive number denotes fold change enrichment in the chemical stress condition while a negative number denotes fold change depletion in the chemical stress condition.
Gene no.	Gene	Butanol	Butyrolacton	Butanediol	Furfural	Decanoic acid	Geraniol	Acetate	Itaconic acid	Levulinic acid	Succinic acid	Serine	Threonine	Product
b0001	thrL													thr operon leader peptide
b0002	thrA													Bifunctional aspartokinase/homoserine dehydrogenase 1
b0003	thrB													homoserine kinase
b0004	thrC													L-threonine synthase
b0005	yaaX													DUF2502 family putative periplasmic protein
b0006	yaaA				2.08092									peroxide resistance protein, lowers intracellular iron
b0007	yaaJ													putative transporter
b0008	talB													transaldolase B
b0009	mog													molybdochelatase incorporating molybdenum into molybdopterin
b0010	satP													succinate-acetate transporter
b0011	yaaW													UPF0174 family protein
b0013	yaaI													UPF0412 family protein
b0014	dnaK													chaperone Hsp70, with co-chaperone DnaJ
b0015	dnaJ													chaperone Hsp40, DnaK co-chaperone
b0016	insL1													IS186 transposase
b0018	mokC													regulatory protein for HokC, overlaps CDS of hokC
b0019	nhaA													sodium-proton antiporter
b0020	nhaR													transcriptional activator of nhaA
b0021	insB1													IS1 transposase B
b0022	insA													IS1 repressor TnpA
b0023	rpsT			6.57272	6.78527	5.3173			6.99061	6.64209				30S ribosomal subunit protein S20
b0024	yaaY													uncharacterized protein
b0025	ribF													bifunctional riboflavin kinase/FAD synthetase
b0026	ileS													isoleucyl-tRNA synthetase
b0027	lspA													prolipoprotein signal peptidase (signal peptidase II)
b0028	fkpB													FKBP-type peptidyl-prolyl cis-trans isomerase (rotamase)
b0029	ispH							-3.80838						4-hydroxy-3-methylbut-2-enyl diphosphate reductase, 4Fe-4S protein
b0030	rihC													ribonucleoside hydrolase 3
b0031	dapB													dihydrodipicolinate reductase
b0032	carA													carbamoyl phosphate synthetase small subunit, glutamine amidotransferase
b0033	carB													carbamoyl-phosphate synthase large subunit
b0034	caiF													cai operon transcriptional activator
b0035	caiE													stimulator of CaiD and CaiB enzyme activities
b0036	caiD													carnitinyl-CoA dehydratase
b0037	caiC													putative crotonobetaine/carnitine-CoA ligase
b0038	caiB													crotonobetainyl CoA:carnitine CoA transferase
b0039	caiA													crotonobetaine reductase subunit II, FAD-binding
b0040	caiT													putative transporter
b0041	fixA													anaerobic carnitine reduction putative electron transfer flavoprotein subunit
b0042	fixB													putative electron transfer flavoprotein, NAD/FAD-binding domain and ETFP adenine nucleotide-binding domain-like protein
b0043	fixC													putative oxidoreductase
b0044	fixX													putative 4Fe-4S ferredoxin-type protein
b0045	yaaU													putative transporter
b0046	kefF													potassium-efflux system ancillary protein for KefC, glutathione-regulated; quinone oxidoreductase, FMN-dependent
b0047	kefC													potassium:proton antiporter
b0048	folA													dihydrofolate reductase
b0049	apaH													diadenosine tetraphosphatase
b0050	apaG													protein associated with Co2+ and Mg2+ efflux
b0051	rsmA													16S rRNA m(6)A1518, m(6)A1519 dimethyltransferase, SAM-dependent
b0052	pdxA													4-hydroxy-L-threonine phosphate dehydrogenase, NAD-dependent
b0053	surA													peptidyl-prolyl cis-trans isomerase (PPIase)
b0054	lptD													LPS assembly OM complex LptDE, beta-barrel component
b0055	djlA													membrane-anchored DnaK co-chaperone, DNA-binding protein
b0058	rluA													dual specificity 23S rRNA pseudouridine(746), tRNA pseudouridine(32) synthase, SAM-dependent
b0059	rapA					6.99695								RNA polymerase remodeling/recycling factor ATPase; RNA polymerase-associated, ATP-dependent RNA translocase
b0060	polB													DNA polymerase II
b0061	araD													L-ribulose-5-phosphate 4-epimerase
b0062	araA													L-arabinose isomerase
b0063	araB													L-ribulokinase
b0064	araC													ara regulon transcriptional activator; autorepressor
b0065	yabI	-3.79784		-3.54145										DedA family inner membrane protein
b0066	thiQ													thiamine, thiamine pyrophosphate ABC transporter ATPase; ThiBPQ thiamine, thiamine pyrophosphate importer
b0067	thiP													thiamine, thiamine pyrophosphate ABC transporter permease; ThiBPQ thiamine, thiamine pyrophosphate importer
b0068	thiB													thiamine-, thiamine pyrophosphate-, thiamine monophosphate-binding ABC transporter periplasmic protein; ThiBPQ thiamine, thiamine pyrophosphate importer
b0069	sgrR													transcriptional DNA-binding transcriptional activator of sgrS sRNA
b0070	setA													broad specificity sugar efflux system
b0071	leuD													3-isopropylmalate dehydratase small subunit
b0072	leuC													3-isopropylmalate dehydratase large subunit
b0073	leuB		-2.91198											3-isopropylmalate dehydrogenase, NAD(+)-dependent
b0074	leuA													2-isopropylmalate synthase
b0075	leuL													leu operon leader peptide
b0076	leuO													global transcription factor
b0077	ilvI													acetolactate synthase 3 large subunit
b0078	ilvH													acetolactate synthase 3, small subunit, valine-sensitive
b0080	cra	-3.17402												transcriptional repressor-activator for carbon metabolism
b0081	mraZ													RsmH methytransferase inhibitor
b0082	rsmH													16S rRNA m(4)C1402 methyltransferase, SAM-dependent
b0083	ftsL													membrane bound cell division protein at septum containing leucine zipper motif
b0084	ftsI													transpeptidase involved in septal peptidoglycan synthesis (penicillin-binding protein 3)
b0085	murE													UDP-N-acetylmuramoyl-L-alanyl-D-glutamate:meso- diaminopimelate ligase
b0086	murF													UDP-N-acetylmuramoyl-tripeptide:D-alanyl-D- alanine ligase
b0087	mraY			2.94484	2.76469			2.29232						phospho-N-acetylmuramoyl-pentapeptide transferase
b0088	murD		-2.88926											UDP-N-acetylmuramoyl-L-alanine:D-glutamate ligase
b0089	ftsW													lipid II flippase; integral membrane protein involved in stabilizing FstZ ring during cell division
b0090	murG			2.6848										N-acetylglucosaminyl transferase
b0091	murC													UDP-N-acetylmuramate:L-alanine ligase
b0092	ddlB													D-alanine:D-alanine ligase
b0093	ftsQ							-3.63235						divisome assembly protein, membrane anchored protein involved in growth of wall at septum
b0094	ftsA													ATP-binding cell division protein involved in recruitment of FtsK to Z ring
b0095	ftsZ													GTP-binding tubulin-like cell division protein
b0096	lpxC													UDP-3-O-acyl N-acetylglucosamine deacetylase
b0097	secM													regulator of secA translation
b0098	secA													preprotein translocase subunit, ATPase
b0099	mutT													nucleoside triphosphate pyrophosphohydrolase, marked preference for dGTP
b0101	yacG													DNA gyrase inhibitor
b0102	zapD													FtsZ stabilizer
b0103	coaE													dephospho-CoA kinase
b0104	guaC													GMP reductase
b0106	hofC													assembly protein in type IV pilin biogenesis, transmembrane protein
b0107	hofB													T2SE secretion family protein; P-loop ATPase superfamily protein
b0108	ppdD													putative prepilin peptidase-dependent pilin
b0109	nadC													quinolinate phosphoribosyltransferase
b0110	ampD													1,6-anhydro-N-acetylmuramyl-L-alanine amidase, Zn-dependent; murein amidase
b0111	ampE					-2.9119								ampicillin resistance inner membrane protein; putative signaling protein in beta-lactamase regulation
b0112	aroP													aromatic amino acid transporter
b0113	pdhR			3.1219	2.91712					2.59688				pyruvate dehydrogenase complex repressor; autorepressor
b0114	aceE			2.21448										pyruvate dehydrogenase, decarboxylase component E1, thiamine triphosphate-binding
b0115	aceF													pyruvate dehydrogenase, dihydrolipoyltransacetylase component E2
b0116	lpd													lipoamide dehydrogenase, E3 component is part of three enzyme complexes
b0117	yacH													uncharacterized protein
b0118	acnB													bifunctional aconitate hydratase 2/2-methylisocitrate dehydratase
b0119	yacL													UPF0231 family protein
b0120	speD													S-adenosylmethionine decarboxylase
b0121	speE													spermidine synthase (putrescine aminopropyltransferase)
b0122	yacC													PulS_OutS family protein
b0123	cueO													multicopper oxidase (laccase)
b0124	gcd													glucose dehydrogenase
b0125	hpt													hypoxanthine phosphoribosyltransferase
b0126	can	-3.4864												carbonic anhydrase
b0127	yadG													putative ABC superfamily transporter ATP-binding subunit
b0128	yadH													inner membrane putative ABC superfamily transporter permease
b0129	yadI													putative PTS Enzyme IIA
b0130	yadE													putative polysaccharide deacetylase lipoprotein
b0131	panD			2.71726										aspartate 1-decarboxylase
b0132	yadD													transposase_31 family protein
b0133	panC			2.52129										pantothenate synthetase
b0134	panB													3-methyl-2-oxobutanoate hydroxymethyltransferase
b0135	yadC													putative fimbrial-like adhesin protein
b0136	yadK													putative fimbrial-like adhesin protein
b0137	yadL													putative fimbrial-like adhesin protein
b0138	yadM													putative fimbrial-like adhesin protein
b0139	htrE													putative outer membrane usher protein
b0140	yadV													putative periplasmic pilin chaperone
b0141	yadN													putative fimbrial-like adhesin protein
b0142	folK													2-amino-4-hydroxy-6-hydroxymethyldihyropteridine pyrophosphokinase
b0143	pcnB													poly(A) polymerase
b0144	gluQ													glutamyl-Q tRNA(Asp) synthetase
b0145	dksA													transcriptional regulator of rRNA transcription, DnaK suppressor protein
b0146	sfsA													sugar fermentation stimulation protein A
b0147	ligT													2'-5' RNA ligase
b0148	hrpB													putative ATP-dependent helicase
b0149	mrcB					-3.19771								fused glycosyl transferase and transpeptidase
b0150	fhuA													ferrichrome outer membrane transporter
b0151	fhuC													iron-hydroxamate transporter subunit
b0152	fhuD													iron-hydroxamate transporter subunit
b0153	fhuB													fused iron-hydroxamate transporter subunits of ABC superfamily: membrane components
b0154	hemL													glutamate-1-semialdehyde aminotransferase (aminomutase)
b0155	clcA													H(+)/Cl(-) exchange transporter
b0156	erpA													iron-sulfur cluster insertion protein
b0157	yadS													UPF0126 family inner membrane protein
b0158	btuF													vitamin B12 transporter subunit: periplasmic-binding component of ABC superfamily
b0159	mtn													5'-methylthioadenosine/S-adenosylhomocysteine nucleosidase
b0160	dgt													deoxyguanosine triphosphate triphosphohydrolase
b0161	degP													serine endoprotease (protease Do), membrane-associated
b0162	cdaR													carbohydrate diacid regulon transcriptional regulator; autoregulator
b0163	yaeH					-3.09139								UPF0325 family protein
b0164	yaeI													phosphodiesterase with model substrate bis-pNPP
b0166	dapD													2,3,4,5-tetrahydropyridine-2-carboxylate N-succinyltransferase
b0167	glnD													uridylyltransferase
b0168	map													methionine aminopeptidase
b0169	rpsB													30S ribosomal subunit protein S2
b0170	tsf													translation elongation factor EF-Ts
b0171	pyrH													uridylate kinase
b0172	frr													ribosome recycling factor
b0173	dxr													1-deoxy-D-xylulose 5-phosphate reductoisomerase
b0174	ispU													undecaprenyl pyrophosphate synthase
b0175	cdsA													CDP-diglyceride synthase
b0176	rseP													inner membrane zinc RIP metalloprotease; RpoE activator, by degrading RseA; cleaved signal peptide endoprotease
b0177	bamA			2.6037										BamABCDE complex OM biogenesis outer membrane pore-forming assembly factor
b0178	skp	-3.20894						-3.5542						periplasmic chaperone
b0179	lpxD		-4.47674											UDP-3-O-(3-hydroxymyristoyl)-glucosamine N-acyltransferase
b0180	fabZ				-3.98514									(3R)-hydroxymyristol acyl carrier protein dehydratase
b0181	lpxA													UDP-N-acetylglucosamine acetyltransferase
b0182	lpxB													tetraacyldisaccharide-1-P synthase
b0183	rnhB													ribonuclease HII, degrades RNA of DNA-RNA hybrids
b0184	dnaE													DNA polymerase III alpha subunit
b0185	accA			2.91745										acetyl-CoA carboxylase, carboxytransferase, alpha subunit
b0186	ldcC													lysine decarboxylase 2, constitutive
b0187	yaeR			2.89701	3.14171									putative lyase
b0188	tilS													tRNA(Ile)-lysidine synthetase
b0189	rof													modulator of Rho-dependent transcription termination
b0190	yaeQ													PDDEXK superfamily protein
b0191	arfB													alternative stalled-ribosome rescue factor B; peptidyl-tRNA hydrolase, ribosome-attached
b0192	nlpE													lipoprotein involved with copper homeostasis and adhesion
b0193	yaeF													putative lipoprotein
b0194	proS													prolyl-tRNA synthetase
b0195	tsaA													tRNA-Thr(GGU) m(6)t(6)A37 methyltransferase, SAM-dependent
b0196	rcsF													putative outer membrane protein
b0197	metQ													DL-methionine transporter subunit
b0198	metI													DL-methionine transporter subunit
b0199	metN													DL-methionine transporter subunit
b0200	gmhB													D,D-heptose 1,7-bisphosphate phosphatase
b0201	rrsH													16S ribosomal RNA of rrnH operon
b0202	ileV													tRNA-Ile
b0203	alaV													tRNA-Ala
b0204	rrlH													23S ribosomal RNA of rrnH operon
b0205	rrfH													5S ribosomal RNA of rrnH operon
b0206	aspU													tRNA-Asp
b0207	dkgB													2,5-diketo-D-gluconate reductase B
b0208	yafC													LysR family putative transcriptional regulator
b0209	yafD	-3.18702				-7.80085								endo/exonuclease/phosphatase family protein
b0210	yafE													putative S-adenosyl-L-methionine-dependent methyltransferase
b0211	mltD					-4.08283								putative membrane-bound lytic murein transglycosylase D
b0212	gloB													hydroxyacylglutathione hydrolase
b0213	yafS			-2.30039										putative S-adenosyl-L-methionine-dependent methyltransferase
b0214	rnhA													ribonuclease HI, degrades RNA of DNA-RNA hybrids
b0215	dnaQ													DNA polymerase III epsilon subunit
b0216	aspV													tRNA-Asp
b0217	yafT													lipoprotein
b0218	yafU													-
b0219	yafV													putative NAD(P)-binding C-N hydrolase family amidase
b0220	ivy													inhibitor of c-type lysozyme, periplasmic
b0221	fadE													acyl coenzyme A dehydrogenase
b0222	gmhA													D-sedoheptulose 7-phosphate isomerase
b0223	yafJ													putative amidotransfease
b0224	yafK													L,D-transpeptidase-related protein
b0225	yafQ													translation inhibitor toxin of toxin-antitoxin pair YafQ/DinJ
b0226	dinJ													antitoxin of YafQ-DinJ toxin-antitoxin system
b0227	yafL													putative lipoprotein and C40 family peptidase
b0228	rayT													RAYT REP element-mobilizing transposase; TnpA(REP)
b0229	lfhA													-
b0230	lafU													-
b0231	dinB													DNA polymerase IV
b0232	yafN													antitoxin of the YafO-YafN toxin-antitoxin system
b0233	yafO													mRNA interferase toxin of the YafO-YafN toxin-antitoxin system
b0234	yafP													putative acyl-CoA transferase
b0235	ykfJ													-
b0236	prfH													-
b0237	pepD													aminoacyl-histidine dipeptidase (peptidase D)
b0238	gpt													xanthine phosphoribosyltransferase; xanthine-guanine phosphoribosyltransferase
b0239	frsA													fermentation-respiration switch protein; PTS Enzyme IIA(Glc)-binding protein; pNP-butyrate esterase activity
b0240
b0241	phoE													outer membrane phosphoporin protein E
b0242	proB													gamma-glutamate kinase
b0243	proA													gamma-glutamylphosphate reductase
b0244	thrW													tRNA-Thr
b0245	ykfI													CP4-6 prophage; toxin of the YkfI-YafW toxin-antitoxin system
b0246	yafW													CP4-6 prophage; antitoxin of the YkfI-YafW toxin-antitoxin system
b0247	ykfG													CP4-6 prophage; RadC-like JAB domain protein
b0248	yafX													CP4-6 prophage; uncharacterized protein
b0249	ykfF													CP4-6 prophage; uncharacterized protein
b0250	ykfB													CP4-6 prophage; uncharacterized protein
b0251	yafY													lipoprotein, inner membrane; overproduction stimulates degP expression; CP4-6 prophage
b0252	yafZ													CP4-6 prophage; conserved protein
b0253	ykfA													CP4-6 prophage; putative GTP-binding protein
b0254	perR													CP4-6 prophage; putative DNA-binding transcriptional regulator
b0256	insI1													IS30 transposase
b0258	ykfC													-
b0259	insH1													IS5 transposase and trans-activator
b0260	mmuP													CP4-6 prophage; putative S-methylmethionine transporter
b0261	mmuM													CP4-6 prophage; S-methylmethionine:homocysteine methyltransferase
b0262	afuC													CP4-6 prophage; putative ferric transporter subunit
b0263	afuB													-
b0264	insB1													IS1 transposase B
b0265	insA													IS1 repressor TnpA
b0266	yagB													-
b0267	yagA													CP4-6 prophage; putative DNA-binding transcriptional regulator
b0268	yagE													2-keto-3-deoxy gluconate (KDG) aldolase; CP4-6 prophage
b0269	yagF													CP4-6 prophage; dehydratase family protein
b0270	yagG													CP4-6 prophage; putative sugar transporter
b0271	yagH													CP4-6 prophage; putative xylosidase/arabinosidase
b0272	yagI													CP4-6 prophage; putative DNA-binding transcriptional regulator
b0273	argF													ornithine carbamoyltransferase 2, chain F; CP4-6 prophage
b0274	insB1													IS1 transposase B
b0275	insA													IS1 repressor TnpA
b0276	yagJ													-
b0277	yagK													CP4-6 prophage; conserved protein
b0278	yagL													CP4-6 prophage; DNA-binding protein
b0279	yagM													CP4-6 prophage; uncharacterized protein
b0280	yagN													CP4-6 prophage; uncharacterized protein
b0281	intF													CP4-6 prophage; putative phage integrase
b0283	paoD													moco insertion factor for PaoABC aldehyde oxidoreductase
b0284	paoC													PaoABC aldehyde oxidoreductase, Moco-containing subunit
b0285	paoB													PaoABC aldehyde oxidoreductase, FAD-containing subunit
b0286	paoA													PaoABC aldehyde oxidoreductase, 2Fe-2S subunit
b0287	yagU													DUF1440 family inner membrane protein
b0288	ykgJ													UPF0153 cysteine cluster protein
b0289	ecpE													ECP production pilus chaperone
b0290	ecpD													polymerized tip adhesin of ECP fibers
b0291	ecpC				2.05359									ECP production outer membrane protein
b0292	ecpB													ECP production pilus chaperone
b0293	ecpA													ECP pilin
b0294	ecpR													putative transcriptional regulator for the ecp operon
b0295	ykgL													uncharacterized protein
b0296	ykgM													50S ribosomal protein L31 type B; alternative L31 utilized during zinc limitation
b0297	eaeH													-
b0298	insE1													IS3 transposase A
b0299	insF1													IS3 transposase B
b0300	ykgA													-
b0301	rclC													reactive chlorine species (RCS) stress resistance inner membrane protein
b0303	rclB													reactive chlorine species (RCS) stress resistance periplasmic protein
b0304	rclA													reactive chlorine stress species (RCS) resistance protein; pyridine nucleotide-dependent disulfide oxidoreductase family
b0305	rclR													reactive chlorine species (RCS)-specific activator of the rcl genes
b0306	ykgE													cysteine-rich LutA family protein; putative electron transport chain YkgEFG component
b0307	ykgF			2.55142										ferridoxin-like LutB family protein; putative electron transport chain YkgEFG component
b0308	ykgG													LutC family protein; putative electron transport chain YkgEFG component
b0310	ykgH													putative inner membrane protein
b0311	betA													choline dehydrogenase, a flavoprotein
b0312	betB													betaine aldehyde dehydrogenase, NAD-dependent
b0313	betI													choline-inducible betIBA-betT divergent operon transcriptional repressor
b0314	betT													choline transporter of high affinity
b0315	yahA													c-di-GMP-specific phosphodiesterase
b0316	yahB													putative DNA-bindng transcriptional regulator
b0317	yahC													putative inner membrane protein
b0318	yahD													ankyrin repeat protein
b0319	yahE													DUF2877 family protein
b0320	yahF													putative NAD(P)-binding succinyl-CoA synthase
b0321	yahG													DUF1116 family protein
b0323	yahI													carbamate kinase-like protein
b0324	yahJ													putative metallo-dependent hydrolase domain deaminase
b0325	yahK													aldehyde reductase, NADPH-dependent, Zn-containing, broad specificity
b0326	yahL													uncharacterized protein
b0327	yahM													uncharacterized protein
b0328	yahN													amino acid exporter for proline, lysine, glutamate, homoserine
b0329	yahO													periplasmic protein, function unknown, YhcN family
b0330	prpR													propionate catabolism operon regulatory protein
b0331	prpB													2-methylisocitrate lyase
b0333	prpC													2-methylcitrate synthase
b0334	prpD													2-methylcitrate dehydratase
b0335	prpE													propionate--CoA ligase
b0336	codB													cytosine transporter
b0337	codA													cytosine/isoguanine deaminase
b0338	cynR													transcriptional activator of cyn operon; autorepressor
b0339	cynT													carbonic anhydrase
b0340	cynS													cyanate aminohydrolase
b0341	cynX													putative cyanate transporter
b0342	lacA													thiogalactoside acetyltransferase
b0343	lacY													lactose permease
b0344	lacZ													beta-D-galactosidase
b0345	lacI													lactose-inducible lac operon transcriptional repressor
b0346	mhpR													mhp operon transcriptional activator
b0347	mhpA													3-(3-hydroxyphenyl)propionate hydroxylase
b0348	mhpB													2,3-dihydroxyphenylpropionate 1,2-dioxygenase
b0349	mhpC													2-hydroxy-6-ketonona-2,4-dienedioic acid hydrolase
b0350	mhpD													2-keto-4-pentenoate hydratase
b0351	mhpF													acetaldehyde-CoA dehydrogenase II, NAD-binding
b0352	mhpE													4-hyroxy-2-oxovalerate/4-hydroxy-2-oxopentanoic acid aldolase, class I
b0353	mhpT													3-hydroxyphenylpropionic transporter
b0354	yaiL													DUF2058 family protein
b0355	frmB													S-formylglutathione hydrolase
b0356	frmA													alcohol dehydrogenase class III/glutathione-dependent formaldehyde dehydrogenase
b0357	frmR													regulator protein that represses frmRAB operon
b0358	yaiO													outer membrane protein
b0360	insC1													IS2 repressor TnpA
b0361	insD1													IS2 transposase TnpB
b0363	yaiP													putative family 2 glycosyltransferase
b0364	yaiS													putative PIG-L family deacetylase
b0365	tauA													taurine transporter subunit
b0366	tauB													taurine transporter subunit
b0367	tauC													taurine transporter subunit
b0368	tauD													taurine dioxygenase, 2-oxoglutarate-dependent
b0369	hemB			2.27248										5-aminolevulinate dehydratase (porphobilinogen synthase)
b0372	insF1													IS3 transposase B
b0373	insE1													IS3 transposase A
b0375	yaiV													putative transcriptional regulator
b0376	ampH													D-alanyl-D-alanine- carboxypeptidase/endopeptidase; penicillin-binding protein; weak beta-lactamase
b0377	sbmA													microcin B17 transporter
b0378	yaiW													putative lipoprotein
b0379	yaiY													DUF2755 family inner membrane protein
b0380	yaiZ													DUF2754 family putative inner membrane protein
b0381	ddlA													D-alanine-D-alanine ligase A
b0382	iraP	2.4466	3.41192			5.46234								anti-RssB factor, RpoS stabilzer during Pi starvation; anti-adapter protein
b0383	phoA													bacterial alkaline phosphatase
b0384	psiF													PsiF family protein
b0385	yaiC													diguanylate cyclase, cellulose regualtor
b0386	proC													pyrroline-5-carboxylate reductase, NAD(P)-binding
b0387	yaiI													UPF0178 family protein
b0388	aroL	2.50441	3.01544	2.81749										shikimate kinase II
b0389	yaiA													OxyR-regulated conserved protein
b0390	aroM													AroM family protein
b0391	yaiE													UPF0345 family protein
b0392	ykiA													-
b0393	rdgC													nucleoid-associated ssDNA and dsDNA binding protein; competitive inhibitor of RecA function
b0394	mak													manno(fructo)kinase
b0396	araJ													arabinose-inducible putative transporter, MFS family
b0397	sbcC													exonuclease, dsDNA, ATP-dependent
b0398	sbcD													exonuclease, dsDNA, ATP-dependent
b0399	phoB													response regulator in two-component regulatory system with PhoR (or CreC)
b0400	phoR													sensory histidine kinase in two-component regulatory system with PhoB
b0401	brnQ		16.5143			4.97821					29.3167		565.833	branched-chain amino acid transport system 2 carrier protein; LIV-II transport system for Ile, Leu, and Val
b0402	proY													proline-specific permease
b0403	malZ													maltodextrin glucosidase
b0404	acpH													acyl carrier protein (ACP) phosphodiesterase; ACP hydrolyase
b0405	queA													S-adenosylmethionine:tRNA ribosyltransferase-isomerase
b0406	tgt													tRNA-guanine transglycosylase
b0407	yajC													SecYEG protein translocase auxillary subunit
b0408	secD													SecYEG protein translocase auxillary subunit
b0409	secF	-2.76832												SecYEG protein translocase auxillary subunit
b0410	yajD													HNH nuclease family protein
b0411	tsx													nucleoside channel, receptor of phage T6 and colicin K
b0412	yajI													putative lipoprotein
b0413	nrdR													Nrd regulon repressor
b0414	ribD													fused diaminohydroxyphosphoribosylaminopyrimidine deaminase and 5-amino-6-(5-phosphoribosylamino) uracil reductase
b0415	ribE													riboflavin synthase beta chain
b0416	nusB							-3.54034						transcription antitermination protein
b0417	thiL													thiamine monophosphate kinase
b0418	pgpA													phosphatidylglycerophosphatase A
b0419	yajO													2-carboxybenzaldehyde reductase
b0420	dxs													1-deoxyxylulose-5-phosphate synthase, thiamine triphosphate-binding, FAD-requiring
b0421	ispA													geranyltranstransferase
b0422	xseB													exonuclease VII small subunit
b0423	thiI													tRNA s(4)U8 sulfurtransferase
b0424	yajL													oxidative-stress-resistance chaperone
b0425	panE													2-dehydropantoate reductase, NADPH-specific
b0426	yajQ													phage Phi6 host factor, ATP/GTP binding protein
b0427	yajR													putative transporter
b0428	cyoE	-2.44762					-4.53991							protoheme IX farnesyltransferase
b0429	cyoD	-2.32812					-6.65306							cytochrome o ubiquinol oxidase subunit IV
b0430	cyoC	-3.0278				-3.10212	-7.61877							cytochrome o ubiquinol oxidase subunit III
b0431	cyoB	-2.53245					-7.62728							cytochrome o ubiquinol oxidase subunit I
b0432	cyoA	-2.40572				-3.53871	-7.35916							cytochrome o ubiquinol oxidase subunit II
b0433	ampG													muropeptide transporter
b0434	yajG													putative lipoprotein
b0435	bolA													stationary-phase morphogene, transcriptional repressor for mreB; also regulator for dacA, dacC, and ampC
b0436	tig	-2.21232				-9.14971	-3.93784							peptidyl-prolyl cis/trans isomerase (trigger factor)
b0437	clpP			3.6245	2.89565					2.6769				proteolytic subunit of ClpA-ClpP and ClpX-ClpP ATP-dependent serine proteases
b0438	clpX	-2.78009	-2.64775											ATPase and specificity subunit of ClpX-ClpP ATP-dependent serine protease
b0439	lon													DNA-binding ATP-dependent protease La
b0440	hupB	2.16948												HU, DNA-binding transcriptional regulator, beta subunit
b0441	ppiD	-2.02158												periplasmic folding chaperone, has an inactive PPIase domain
b0442	ybaV													putative competence-suppressing periplasmic helix-hairpin-helix DNA-binding protein
b0443	fadM													long-chain acyl-CoA thioesterase III
b0444	queC													7-cyano-7-deazaguanine (preQ0) synthase; queuosine biosynthesis
b0445	ybaE													putative ABC superfamily transporter periplasmic-binding protein
b0446	cof													thiamine pyrimidine pyrophosphate hydrolase; HMP-PP phosphatase
b0447	ybaO													putative DNA-binding transcriptional regulator
b0448	mdlA													putative multidrug transporter subunit of ABC superfamily, ATP-binding component
b0449	mdlB													putative multidrug transporter subunit of ABC superfamily, ATP-binding component
b0450	glnK													nitrogen assimilation regulatory protein for GlnL, GlnE, and AmtB
b0451	amtB													ammonium transporter
b0452	tesB													acyl-CoA thioesterase 2
b0453	ybaY													outer membrane lipoprotein
b0454	ybaZ													excision repair protein, alkyltransferase-like protein ATL
b0455	ffs													-
b0456	ybaA													DUF1428 family protein
b0457	ylaB													putative membrane-anchored cyclic-di-GMP phosphodiesterase
b0458	ylaC													DUF1449 family inner membrane protein
b0459	maa													maltose O-acetyltransferase
b0460	hha													modulator of gene expression, with H-NS
b0461	tomB													Hha toxicity attenuator; conjugation-related protein
b0462	acrB	5.33294				-10.2612								multidrug efflux system protein
b0463	acrA	4.57336				-9.39889								multidrug efflux system
b0464	acrR					2.50147	303.363	6.46596						transcriptional repressor
b0465	mscK													mechanosensitive channel protein, intermediate conductance, K+ regulated
b0466	ybaM													DUF2496 family protein
b0467	priC													primosomal replication protein N''
b0468	ybaN													DUF454 family inner membrane protein
b0469	apt													adenine phosphoribosyltransferase
b0470	dnaX													DNA polymerase III/DNA elongation factor III, tau and gamma subunits
b0471	ybaB													DNA-binding protein, putative nucleoid-associated protein
b0472	recR													gap repair protein
b0473	htpG													protein refolding molecular co-chaperone Hsp90, Hsp70-dependent; heat-shock protein; ATPase
b0474	adk													adenylate kinase
b0475	hemH			3.65899	2.11657									ferrochelatase
b0476	aes													acetyl esterase
b0477	gsk													inosine/guanosine kinase
b0478	ybaL													inner membrane putative NAD(P)-binding transporter
b0479	fsr													putative fosmidomycin efflux system protein
b0480	ushA													bifunctional UDP-sugar hydrolase/5'-nucleotidase
b0481	ybaK													Cys-tRNA(Pro)/Cys-tRNA(Cys) deacylase
b0482	ybaP													TraB family protein
b0483	ybaQ													putative DNA-binding transcriptional regulator
b0484	copA						-5.72855						-10.1361	copper transporter
b0485	glsA													glutaminase 1
b0486	ybaT													putative amino acid transporter
b0487	cueR													copper-responsive regulon transcriptional regulator
b0488	ybbJ													inner membrane protein that stimulates the ftsH htpX mutant suppressor activity of QmcA
b0489	qmcA													PHB domain membrane-anchored putative protease
b0490	fetA													iron exporter, ATP-binding subunit, ABC transporter FetAB subunit; peroxide resistance protein
b0491	fetB													iron exporter permease subunit, ABC transporter FetAB; peroxide resistance protein
b0492	ybbN													DnaK co-chaperone, thioredoxin-like protein
b0493	ybbO													putative oxidoreductase
b0494	tesA													multifunctional acyl-CoA thioesterase 1; protease I; lysophospholipase L1
b0495	ybbA													putative ABC superfamily transporter ATP-binding subunit
b0496	ybbP													putative ABC transporter permease
b0497	rhsD													Rhs family putative polymorphic toxin
b0498	ybbC													putative immunity protein
b0499	rhsH													-
b0501	ybbD			4.57127										-
b0502	ylbG													-
b0503	mnmH													tRNA 2-selenouridine synthase, selenophosphate-dependent
b0504	allS													allD operon transcriptional activator
b0505	allA													ureidoglycolate lyase, releasing urea
b0506	allR													transcriptional repressor of all and gcl operons; glyoxylate-induced
b0507	gcl													glyoxylate carboligase
b0508	hyi													hydroxypyruvate isomerase
b0509	glxR													tartronate semialdehyde reductase, NADH-dependent
b0511	ybbW													putative allantoin transporter
b0512	allB													allantoinase
b0513	ybbY													putative uracil/xanthine transporter
b0514	glxK													glycerate kinase II
b0515	allE													S-ureidoglycine aminohydrolase
b0516	allC													allantoate amidohydrolase
b0517	allD													ureidoglycolate dehydrogenase
b0518	fdrA													putative NAD(P)-binding acyl-CoA synthetase
b0520	ylbF													putative anaerobic allantoin catabolic oxamate carbamoyltransferase; DUF2877 family protein
b0521	ybcF													putative carbonate kinase
b0522	purK													N5-carboxyaminoimidazole ribonucleotide synthase
b0523	purE													N5-carboxyaminoimidazole ribonucleotide mutase
b0524	lpxH													UDP-2,3-diacylglucosamine pyrophosphohydrolase
b0525	ppiB													peptidyl-prolyl cis-trans isomerase B (rotamase B)
b0526	cysS													cysteinyl-tRNA synthetase
b0527	ybcI													DUF457 family inner membrane protein
b0528	ybcJ													ribosome-associated protein; putative RNA-binding protein
b0529	folD													bifunctional 5,10-methylene-tetrahydrofolate dehydrogenase/ 5,10-methylene-tetrahydrofolate cyclohydrolase
b0530	sfmA													FimA homolog, function unknown
b0531	sfmC													putative periplasmic pilus chaperone
b0532	sfmD													putative outer membrane export usher protein
b0533	sfmH													FimA homolog, function unknown
b0534	sfmF													FimA homolog, function unknown
b0535	sfmZ													response regulator family protein
b0536	argU													tRNA-Arg
b0537	intD													DLP12 prophage; putative phage integrase
b0539	exoD													-
b0540	insE1													IS3 transposase A
b0541	insF1													IS3 transposase B
b0542
b0543	emrE													DLP12 prophage; multidrug resistance protein
b0544	ybcK			2.81019										DLP12 prophage; putative recombinase
b0545	ybcL													inactive polymorphonuclear leukocyte migration suppressor; DLP12 prophage; secreted protein, UPF0098 family
b0546	ybcM													DLP12 prophage; putative DNA-binding transcriptional regulator
b0547	ybcN													DLP12 prophage; uncharacterized protein
b0548	ninE													DLP12 prophage; conserved protein
b0549	ybcO			3.85343	3.23066									DLP12 prophage; uncharacterized protein
b0550	rusA							-3.41698						DLP12 prophage; endonuclease RUS
b0551	quuD													DLP12 prophage; putative antitermination protein
b0552	insH1													IS5 transposase and trans-activator
b0553
b0554	essD													DLP12 prophage; putative phage lysis protein
b0555	rrrD													DLP12 prophage; putative lysozyme
b0556	rzpD													DLP12 prophage; putative murein endopeptidase
b0557	borD													DLP12 prophage; putative lipoprotein
b0558	ybcV				-4.58663						-11.4861			DLP12 prophage; uncharacterized protein
b0559	ybcW													DLP12 prophage; uncharacterized protein
b0560	nohD													DLP12 prophage; DNA packaging protein
b0561	tfaD													-
b0562	ybcY													-
b0563	tfaX								7.22033					-
b0564	appY													global transcriptional activator; DLP12 prophage
b0565	ompT													DLP12 prophage; outer membrane protease VII (outer membrane protein 3b)
b0566	envY													porin thermoregulatory transcriptional activator
b0567	ybcH													PRK09936 family protein
b0568	nfrA													bacteriophage N4 receptor, outer membrane subunit
b0569	nfrB													bacteriophage N4 receptor, inner membrane subunit
b0570	cusS	-2.12087												sensory histidine kinase in two-component regulatory system with CusR, senses copper ions
b0571	cusR													response regulator in two-component regulatory system with CusS
b0572	cusC													copper/silver efflux system, outer membrane component
b0573	cusF													periplasmic copper- and silver-binding protein
b0574	cusB													copper/silver efflux system, membrane fusion protein
b0575	cusA													copper/silver efflux system, membrane component
b0576	pheP													phenylalanine transporter
b0577	ybdG													mechanosensitive channel protein, miniconductance
b0578	nfsB													dihydropteridine reductase, NAD(P)H-dependent, oxygen-insensitive
b0579	ybdF													DUF419 family protein
b0580	ybdJ													DUF1158 family putative inner membrane protein
b0581	ybdK													weak gamma-glutamyl:cysteine ligase
b0582	insL1													IS186 transposase
b0583	entD													phosphopantetheinyltransferase component of enterobactin synthase multienzyme complex
b0584	fepA													iron-enterobactin outer membrane transporter
b0585	fes													enterobactin/ferric enterobactin esterase
b0586	entF													enterobactin synthase multienzyme complex component, ATP-dependent
b0587	fepE													regulator of length of O-antigen component of lipopolysaccharide chains
b0588	fepC			-2.76677										iron-enterobactin transporter subunit
b0589	fepG													iron-enterobactin transporter subunit
b0590	fepD													iron-enterobactin transporter subunit
b0591	entS													enterobactin exporter, iron-regulated
b0592	fepB													iron-enterobactin transporter subunit
b0593	entC													isochorismate synthase 1
b0594	entE													2,3-dihydroxybenzoate-AMP ligase component of enterobactin synthase multienzyme complex
b0595	entB													isochorismatase
b0596	entA													2,3-dihydro-2,3-dihydroxybenzoate dehydrogenase
b0597	entH													enterobactin synthesis proofreading thioesterase
b0598	cstA													carbon starvation protein involved in peptide utilization; APC peptide transporter family protein
b0599	ybdH													putative oxidoreductase
b0600	ybdL													methionine aminotransferase, PLP-dependent
b0601	ybdM			2.90355	3.53365	2.51101		2.24157	3.47526					Spo0J family protein, ParB-like nuclease domain
b0602	ybdN													PAPS reductase-like domain protein
b0603	ybdO													putative DNA-binding transcriptional regulator
b0604	dsbG													thiol:disulfide interchange protein, periplasmic
b0605	ahpC													alkyl hydroperoxide reductase, C22 subunit
b0606	ahpF													alkyl hydroperoxide reductase, F52a subunit, FAD/NAD(P)-binding
b0607	uspG													universal stress protein UP12
b0608	ybdR													putative Zn-dependent NAD(P)-binding oxidoreductase
b0610	rnk													regulator of nucleoside diphosphate kinase
b0611	rna													ribonuclease I
b0612	citT													citrate:succinate antiporter
b0613	citG													2-(5''-triphosphoribosyl)-3'-dephosphocoenzyme-A synthase
b0614	citX													apo-citrate lyase phosphoribosyl-dephospho-CoA transferase
b0615	citF													citrate lyase, citrate-ACP transferase (alpha) subunit
b0616	citE													citrate lyase, citryl-ACP lyase (beta) subunit
b0617	citD													citrate lyase, acyl carrier (gamma) subunit
b0618	citC			2.07839					2.96702					[citrate [pro-3S]-lyase] ligase
b0619	citA													sensory histidine kinase in two-component regulatory system with CitB
b0620	citB													response regulator in two-component regulatory system with CitA
b0621	dcuC			2.12276										anaerobic C4-dicarboxylate transport
b0622	pagP													phospholipid:lipid A palmitoyltransferase
b0623	cspE													constitutive cold shock family transcription antitermination protein; negative regulator of cspA transcription; RNA melting protein; ssDNA-binding protein
b0624	flc													fluoride efflux channel, dual topology membrane protein
b0627	tatE													TatABCE protein translocation system subunit
b0628	lipA													lipoate synthase
b0629	ybeF													LysR family putative transcriptional regulator
b0630	lipB													octanoyltransferase; octanoyl-[ACP]:protein N-octanoyltransferase
b0631	ybeD	-4.81431						-4.39761						UPF0250 family protein
b0632	dacA			-2.41819		-3.9798								D-alanyl-D-alanine carboxypeptidase (penicillin-binding protein 5)
b0633	rlpA					-4.95657								septal ring protein, suppressor of prc, minor lipoprotein
b0634	mrdB													cell wall shape-determining protein
b0635	mrdA	-2.22896			-2.49366			-2.21015						transpeptidase involved in peptidoglycan synthesis (penicillin-binding protein 2)
b0636	rlmH	2.57444		3.44511	4.52842	3.90206		2.9591	3.45969	4.60467				23S rRNA m(3)Psi1915 pseudouridine methyltransferase, SAM-dependent
b0637	rsfS													ribosomal silencing factor
b0638	cobC													putative alpha-ribazole-5'-P phosphatase
b0639	nadD	-3.28299			-3.22071			-3.55587						nicotinic acid mononucleotide adenylyltransferase, NAD(P)-dependent
b0640	holA							-2.77884						DNA polymerase III, delta subunit
b0641	lptE				-3.35382									LPS assembly OM complex LptDE, lipoprotein component
b0642	leuS				-2.65524									leucyl-tRNA synthetase
b0643	ybeL													DUF1451 family protein
b0644	ybeQ													Sel1 family TPR-like repeat protein
b0645	ybeR													uncharacterized protein
b0646	djlB													putative HscC co-chaperone, uncharacterized J domain-containing protein
b0647	ybeT													Sel1 family TPR-like repeat protein
b0648	ybeU													DUF1266 family protein
b0649	djlC								-6.07106					J domain-containing HscC co-chaperone; Hsc56
b0650	hscC													Hsp70 family chaperone Hsc62, binds to RpoD and inhibits transcription
b0651	rihA													ribonucleoside hydrolase 1
b0652	gltL													glutamate, aspartate ABC transporter ATP-binding subunit
b0653	gltK													glutamate, aspartate ABC transporter permease subunit
b0654	gltJ													glutamate, aspartate ABC transporter permease subunit
b0655	gltI													glutamate, aspartate binding protein, periplasmic; part of GltJKLI ABC transporter
b0656	insH1													IS5 transposase and trans-activator
b0657	lnt													apolipoprotein N-acyltransferase
b0658	ybeX			-4.52624										putative ion transport
b0659	ybeY	-3.24346	-3.32542					-3.21018						ssRNA-specific endoribonuclease; co-endoribonuclease working with RNase R in 16S rRNA 3' end maturation and quality control; rRNA transcription antitermination factor
b0660	ybeZ	-2.78755			-2.18805									PhoH-like heat shock protein
b0661	miaB													tRNA-i(6)A37 methylthiotransferase
b0662	ubiF													2-octaprenyl-3-methyl-6-methoxy-1,4-benzoquinol oxygenase
b0664	glnX					-19.0209					-19.3319			tRNA-Gln
b0665	glnV													tRNA-Gln
b0666	metU													tRNA-Met
b0668	glnW													tRNA-Gln
b0670	glnU													tRNA-Gln
b0672	leuW													tRNA-Leu
b0673	metT													tRNA-Met
b0674	asnB													asparagine synthetase B
b0675	umpH													UMP phosphatase
b0676	nagC								2.52403					N-acetylglucosamine-inducible nag divergent operon transcriptional repressor
b0677	nagA								2.99632					N-acetylglucosamine-6-phosphate deacetylase
b0678	nagB													glucosamine-6-phosphate deaminase
b0679	nagE													fused N-acetyl glucosamine specific PTS enzyme: IIC, IIB, and IIA components
b0680	glnS								-16.2013					glutamyl-tRNA synthetase
b0681	chiP													chitoporin, uptake of chitosugars
b0682	chiQ													chitosugar-induced verified lipoprotein
b0683	fur			4.06673						5.78088				ferric iron uptake regulon transcriptional repressor; autorepressor
b0684	fldA		-5.7792											flavodoxin 1
b0685	ybfE													LexA-regulated protein, CopB family
b0686	ybfF													acyl-CoA esterase
b0687	seqA				-3.26958									negative modulator of initiation of replication
b0688	pgm													phosphoglucomutase
b0689	ybfP													lipoprotein
b0691	ybfG													-
b0692	potE													putrescine/proton symporter: putrescine/ornithine antiporter
b0693	speF													ornithine decarboxylase isozyme, inducible
b0694	kdpE						-3.9036							response regulator in two-component regulatory system with KdpD
b0695	kdpD													fused sensory histidine kinase in two-component regulatory system with KdpE: signal sensing protein
b0696	kdpC													potassium translocating ATPase, subunit C
b0697	kdpB													potassium translocating ATPase, subunit B
b0698	kdpA													potassium translocating ATPase, subunit A
b0699	ybfA													DUF2517 family protein
b0700	rhsC													Rhs family putative polymorphic toxin
b0702	ybfB													putative membrane protein
b0703	rhsO													-
b0704	ybfC													putative periplasmic protein
b0705	ybfL				-5.0553			-5.27522						-
b0706	ybfD													H repeat-associated putative transposase
b0707	ybgA													DUF1722 family protein
b0708	phr													deoxyribodipyrimidine photolyase, FAD-binding
b0709	dtpD													dipeptide and tripeptide permease D
b0710	ybgI													NIF3 family metal-binding protein
b0711	ybgJ													putative allophanate hydrolase, subunit 1
b0712	ybgK													putative allophanate hydrolase, subunit 2
b0713	ybgL													UPF0271 family protein
b0714	nei													endonuclease VIII/ 5-formyluracil/5-hydroxymethyluracil DNA glycosylase
b0715	abrB													regulator of aidB expression; inner membrane protein
b0716	ybgO													putative fimbrial protein
b0717	ybgP													putative periplasmic pilin chaperone
b0718	ybgQ													putative outer membrane protein
b0719	ybgD													putative fimbrial-like adhesin protein
b0720	gltA													citrate synthase
b0721	sdhC			3.32422										succinate dehydrogenase, membrane subunit, binds cytochrome b556
b0722	sdhD	2.81451	4.21419	3.0432	3.11773	3.7742								succinate dehydrogenase, membrane subunit, binds cytochrome b556
b0723	sdhA						-6.13284							succinate dehydrogenase, flavoprotein subunit
b0724	sdhB						-5.35874							succinate dehydrogenase, FeS subunit
b0726	sucA													2-oxoglutarate decarboxylase, thiamine triphosphate-binding
b0727	sucB	-2.62123												dihydrolipoyltranssuccinase
b0728	sucC													succinyl-CoA synthetase, beta subunit
b0729	sucD		-2.46094											succinyl-CoA synthetase, NAD(P)-binding, alpha subunit
b0730	mngR													Transcriptional repressor for the mannosyl-D-glycerate catabolic operon
b0731	mngA	2.29298	2.7524	5.80594	4.26183	4.38518		2.88727	2.5039	4.65997				fused 2-O-a-mannosyl-D-glycerate specific PTS enzymes: IIA component/IIB component/IIC component
b0732	mngB													alpha-mannosidase
b0733	cydA													cytochrome d terminal oxidase, subunit I
b0734	cydB	1.89951		2.36037	2.80067					3.13855				cytochrome d terminal oxidase, subunit II
b0735	ybgE													putative inner membrane protein in cydABX-ybgE operon
b0736	ybgC				-2.22057									acyl-CoA thioester hydrolase
b0737	tolQ													membrane spanning protein in TolA-TolQ-TolR complex
b0738	tolR													membrane spanning protein in TolA-TolQ-TolR complex
b0739	tolA													membrane anchored protein in TolA-TolQ-TolR complex
b0740	tolB													periplasmic protein
b0741	pal													peptidoglycan-associated outer membrane lipoprotein
b0742	ybgF													periplasmic TolA-binding protein
b0743	lysT													tRNA-Lys
b0744	valT													tRNA-Val
b0745	lysW													tRNA-Lys
b0746	valZ													tRNA-Val
b0747	lysY													tRNA-Lys
b0748	lysZ													tRNA-Lys
b0749	lysQ													tRNA-Lys
b0750	nadA													quinolinate synthase, subunit A
b0751	pnuC													nicotinamide riboside transporter
b0752	zitB													zinc efflux system
b0753	ybgS													putative periplasmic protein
b0754	aroG	-1.9028												3-deoxy-D-arabino-heptulosonate-7-phosphate synthase, phenylalanine repressible
b0755	gpmA					-2.81056								phosphoglyceromutase 1
b0756	galM													aldose 1-epimerase; type-1 mutarotase
b0757	galK													galactokinase
b0758	galT													galactose-1-phosphate uridylyltransferase
b0759	galE					-4.05382								UDP-galactose-4-epimerase
b0760	modF													fused molybdate transporter subunits of ABC superfamily: ATP-binding components
b0761	modE													transcriptional repressor for the molybdenum transport operon modABC
b0762	acrZ	2.71665				-9.13712								AcrAB-TolC efflux pump accessory protein, membrane-associated
b0763	modA													molybdate transporter subunit
b0764	modB													molybdate transporter subunit
b0765	modC													molybdate transporter subunit
b0766	ybhA													pyridoxal phosphate (PLP) phosphatase
b0767	pgl													6-phosphogluconolactonase
b0768	ybhD													putative DNA-binding transcriptional regulator
b0769	ybhH													putative PrpF family isomerase
b0770	ybhI													putative transporter
b0771	ybhJ													putative hydratase
b0772	ybhC													acyl-CoA thioesterase, lipoprotein
b0773	ybhB													kinase inhibitor homolog, UPF0098 family
b0774	bioA			-2.34627										7,8-diaminopelargonic acid synthase, PLP-dependent
b0775	bioB													biotin synthase
b0776	bioF					-4.04497								8-amino-7-oxononanoate synthase
b0777	bioC					-7.5564								malonyl-ACP O-methyltransferase, SAM-dependent
b0778	bioD					-8.393								dethiobiotin synthetase
b0779	uvrB													excinulease of nucleotide excision repair, DNA damage recognition component
b0780	ybhK													putative NAD(P)-binding transferase
b0781	moaA													molybdopterin biosynthesis protein A
b0782	moaB													inactive molybdopterin adenylyltransferase
b0783	moaC	-2.37113		-2.18434	-2.63712						-2.90574			molybdopterin biosynthesis, protein C
b0784	moaD													molybdopterin synthase, small subunit
b0785	moaE													molybdopterin synthase, large subunit
b0786	ybhL													UPF0005 family inner membrane protein
b0787	ybhM													UPF0005 family inner membrane protein
b0788	ybhN													UPF0104 family inner membrane protein
b0789	clsB													cardiolipin synthase 2
b0790	ybhP													endo/exonuclease/phosphatase family protein
b0791	ybhQ													inner membrane protein
b0792	ybhR													inner membrane putative ABC superfamily transporter permease
b0793	ybhS													inner membrane putative ABC superfamily transporter permease
b0794	ybhF													putative transporter subunit of ABC superfamily: ATP-binding component
b0795	ybhG													putative membrane fusion protein (MFP) component of efflux pump, membrane anchor
b0796	ybiH													DUF1956 domain-containing tetR family putative transcriptional regulator
b0797	rhlE													ATP-dependent RNA helicase
b0798	ybiA													DUF1768 family protein
b0799	dinG													ATP-dependent DNA helicase
b0800	ybiB													putative family 3 glycosyltransferase
b0801	ybiC													putative dehydrogenase
b0802	ybiJ													DUF1471 family putative periplasmic protein
b0803	ybiI													DksA-type zinc finger protein
b0804	ybiX													Fe(II)-dependent oxygenase superfamily protein
b0805	fiu													catecholate siderophore receptor Fiu
b0806	mcbA													colanic acid mucoidy stimulation protein
b0807	rlmF													23S rRNA m(6)A1618 methyltransferase, SAM-dependent
b0808	ybiO													mechanosensitive channel protein, intermediate conductance
b0809	glnQ													glutamine transporter subunit
b0810	glnP													glutamine transporter subunit
b0811	glnH													glutamine transporter subunit
b0812	dps													Fe-binding and storage protein; stress-inducible DNA-binding protetin
b0813	rhtA													threonine and homoserine efflux system
b0814	ompX													outer membrane protein X
b0815	ybiP													putative EptAB family phosphoethanolamine transferase, inner membrane protein
b0817	mntR													Mn(2+)-responsive manganese regulon transcriptional regulator
b0818	ybiR													putative transporter
b0819	ldtB													L,D-transpeptidase linking Lpp to murein
b0820	ybiT													putative transporter subunit of ABC superfamily: ATP-binding component
b0821	ybiU													DUF1479 family protein
b0822	ybiV													sugar phosphatase; preference for fructose-1-P, ribose-5-P and glucose-6-P
b0823	ybiW													putative pyruvate formate lyase
b0824	ybiY													putative pyruvate formate lyase activating enzyme
b0825	fsaA													fructose-6-phosphate aldolase 1
b0826	moeB													molybdopterin synthase sulfurylase
b0827	moeA													molybdopterin molybdenumtransferase; molybdopterin biosynthesis protein
b0828	iaaA													Isoaspartyl peptidase
b0829	gsiA													glutathione transporter ATP-binding protein, ABC superfamily
b0830	gsiB													glutathione periplasmic binding protein, ABC superfamily transporter
b0831	gsiC													glutathione transporter, permease component, ABC superfamily
b0832	gsiD													glutathione transporter, permease component, ABC superfamily
b0833	yliE													putative membrane-anchored cyclic-di-GMP phosphodiesterase
b0834	yliF													putative membrane-anchored diguanylate cyclase
b0835	rimO													ribosomal protein S12 methylthiotransferase; radical SAM superfamily
b0836	bssR													repressor of biofilm formation by indole transport regulation
b0837	yliI													soluble aldose sugar dehydrogenase
b0838	gstB													glutathione S-transferase
b0839	dacC													D-alanyl-D-alanine carboxypeptidase (penicillin-binding protein 6a)
b0840	deoR													deoxyribose-5-phosphate-inducible deoxyribose operon transcriptional repressor; repressor of nupG and tsx
b0841	ybjG													undecaprenyl pyrophosphate phosphatase
b0842	mdfA													multidrug efflux system protein
b0843	ybjH													uncharacterized protein
b0844	ybjI													5-amino-6-(5-phospho-D-ribitylamino)uracil phosphatase; pyrimidine phosphatase; riboflavin synthesis
b0845	ybjJ													putative transporter
b0846	rcdA													transcriptional regulator of csgD and ybiJI; autoregulator
b0847	ybjL													putative transporter
b0848	ybjM													inner membrane protein
b0849	grxA													glutaredoxin 1, redox coenzyme for ribonucleotide reductase (RNR1a)
b0850	ybjC													DUF1418 family protein
b0851	nfsA													nitroreductase A, NADPH-dependent, FMN-dependent
b0852	rimK													ribosomal protein S6 modification protein
b0853	ybjN									2.83353				negative regulator of motility; multicopy suppressor of coaA(Ts)
b0854	potF													putrescine transporter subunit: periplasmic-binding component of ABC superfamily
b0855	potG													putrescine transporter subunit: ATP-binding component of ABC superfamily
b0856	potH													putrescine transporter subunit: membrane component of ABC superfamily
b0857	potI													putrescine transporter subunit: membrane component of ABC superfamily
b0858	ybjO													DUF2593 family inner membrane protein
b0859	rlmC													23S rRNA m(5)U747 methyltransferase, SAM-dependent
b0860	artJ													arginine binding protein, periplasmic
b0861	artM													arginine transporter subunit
b0862	artQ													arginine transporter subunit
b0863	artI													arginine transporter subunit
b0864	artP													arginine transporter subunit
b0865	ybjP													lipoprotein
b0866	ybjQ													UPF0145 family protein
b0867	amiD													1,6-anhydro-N-acetylmuramyl-L-alanine amidase, Zn-dependent; OM lipoprotein
b0868	ybjS													putative NAD(P)H-dependent oxidoreductase with NAD(P)-binding Rossmann-fold domain
b0869	ybjT													putative NAD-dependent oxidoreductase
b0870	ltaE													L-allo-threonine aldolase, PLP-dependent
b0871	poxB													pyruvate dehydrogenase (pyruvate oxidase), thiamine triphosphate-binding, FAD-binding
b0872	hcr													HCP oxidoreductase, NADH-dependent
b0873	hcp													hybrid-cluster [4Fe-2S-2O] protein in anaerobic terminal reductases
b0874	ybjE													putative transporter
b0875	aqpZ													aquaporin Z
b0876	ybjD													putative OLD family ATP-dependent endonuclease; DUF2813 family protein
b0877	ybjX													DUF535 family protein
b0878	macA													macrolide transporter subunit, membrane fusion protein (MFP) component
b0879	macB													fused macrolide transporter subunits of ABC superfamily: ATP-binding component/membrane component
b0880	cspD													inhibitor of DNA replication, cold shock protein homolog
b0881	clpS													regulatory protein for ClpA substrate specificity
b0882	clpA													ATPase and specificity subunit of ClpA-ClpP ATP-dependent serine protease, chaperone activity
b0883	serW													tRNA-Ser
b0884	infA													translation initiation factor IF-1
b0885	aat													leucyl/phenylalanyl-tRNA-protein transferase
b0886	cydC													fused glutathione, cysteine exporter subunits of ABC superfamily: membrane component/ATP-binding component
b0887	cydD													fused glutathione, cysteine exporter subunits of ABC superfamily: membrane component/ATP-binding component
b0888	trxB													thioredoxin reductase, FAD/NAD(P)-binding
b0889	lrp													leucine-responsive global transcriptional regulator
b0890	ftsK													DNA translocase at septal ring sorting daughter chromsomes
b0891	lolA													lipoprotein chaperone
b0892	rarA													DNA-dependent ATPase involved in processing recombination intermediates at replication forks
b0893	serS													seryl-tRNA synthetase, also charges selenocysteinyl-tRNA with serine
b0894	dmsA													dimethyl sulfoxide reductase, anaerobic, subunit A
b0895	dmsB													dimethyl sulfoxide reductase, anaerobic, subunit B
b0896	dmsC													dimethyl sulfoxide reductase, anaerobic, subunit C
b0897	ycaC													putative isochorismatase family hydrolase
b0898	ycaD													putative MFS-type transporter
b0899	ycaM													putative transporter
b0900	ycaN													LysR family putative transcriptional regulator
b0901	ycaK													putative NAD(P)H-dependent oxidoreductase
b0902	pflA													[formate-C-acetyltransferase 1]-activating enzyme; pyruvate formate-lyase 1-activating enzyme
b0903	pflB													formate C-acetyltransferase 1, anaerobic; pyruvate formate-lyase 1
b0904	focA													formate channel
b0905	ycaO													ribosomal protein S12 methylthiotransferase accessory factor
b0906	ycaP													UPF0702 family putative inner membrane protein
b0907	serC		-2.83528	-2.26385	-2.99123									3-phosphoserine/phosphohydroxythreonine aminotransferase
b0908	aroA								-15.0112					5-enolpyruvylshikimate-3-phosphate synthetase
b0909	ycaL													putative peptidase-related chaperone
b0910	cmk													cytidylate kinase
b0911	rpsA		-2.45229											30S ribosomal subunit protein S1
b0912	ihfB													integration host factor (IHF), DNA-binding protein, beta subunit
b0913	ycaI													ComEC family inner membrane protein
b0914	msbA													fused lipid transporter subunits of ABC superfamily: membrane component/ATP-binding component
b0915	lpxK													lipid A 4'kinase
b0916	ycaQ													DUF1006 family protein with C-terminal wHTH domain
b0917	ycaR													peroxide and acid resistance protein, UPF0434 family
b0918	kdsB													3-deoxy-manno-octulosonate cytidylyltransferase
b0919	ycbJ													protein kinase-like domain protein
b0920	ycbC													DUF218 superfamily protein
b0921	smtA													putative S-adenosyl-L-methionine-dependent methyltransferase
b0922	mukF				-2.34776				-14.048					chromosome condensin MukBEF, kleisin-like subunit, binds calcium
b0923	mukE													chromosome condensin MukBEF, MukE localization factor
b0924	mukB													chromosome condensin MukBEF, ATPase and DNA-binding subunit
b0925	ldtD													murein L,D-transpeptidase
b0926	ycbK													M15A protease-related family periplasmic protein
b0927	ycbL													putative metal-binding enzyme
b0928	aspC													aspartate aminotransferase, PLP-dependent
b0929	ompF					2.95449								outer membrane porin 1a (Ia;b;F)
b0930	asnS													asparaginyl tRNA synthetase
b0931	pncB													nicotinate phosphoribosyltransferase
b0932	pepN													aminopeptidase N
b0933	ssuB													alkanesulfonate transporter subunit
b0934	ssuC													putative alkanesulfonate transporter subunit
b0935	ssuD								-6.6341					alkanesulfonate monooxygenase, FMNH(2)-dependent
b0936	ssuA													aliphatic sulfonate binding protein, SsuABC ABC transporter
b0937	ssuE	-2.03423												NAD(P)H-dependent FMN reductase
b0938	elfA													laminin-binding fimbrin subunit
b0939	elfD													putative periplasmic pilin chaperone
b0940	elfC													putative outer membrane fimbrial subunit export usher protein
b0941	elfG													putative fimbrial-like adhesin protein
b0942	ycbU													putative fimbriae protein
b0943	ycbV													putative fimbrial-like adhesin protein
b0944	ycbF													putative periplasmic pilin chaperone
b0945	pyrD													dihydro-orotate oxidase, FMN-linked
b0946	zapC													FtsZ stabilizer
b0947	ycbX													6-N-hydroxylaminopurine detoxification oxidoreductase
b0948	rlmL													fused 23S rRNA m(2)G2445 and m(7)G2069 methyltransferase, SAM-dependent
b0949	uup								-6.20859					putative transporter subunit of ABC superfamily: ATP-binding component
b0950	pqiA					-3.3828								paraquat-inducible, SoxRS-regulated inner membrane protein
b0951	pqiB													paraquat-inducible, SoxRS-regulated MCE domain protein
b0952	pqiC					-12.5872								DUF330 family putative lipoprotein
b0953	rmf	-2.83692		-5.3212										ribosome modulation factor
b0954	fabA				-3.34677									beta-hydroxydecanoyl thioester dehydrase
b0955	ycbZ	2.28709												putative peptidase
b0956	matP													Ter macrodomain organizer matS-binding protein
b0957	ompA	-5.91403	-3.22181	-9.13983	-3.97791	-7.75633	-4.05064	-3.4368	-3.81154	-3.22241				outer membrane protein A (3a;II*;G;d)
b0958	sulA													SOS cell division inhibitor
b0959	sxy			2.05369										CRP-S-dependent promoter expression factor
b0960	yccS													putative transporter, FUSC superfamily inner membrane protein, tandem domains
b0961	yccF													DUF307 family inner membrane protein
b0962	helD													DNA helicase IV
b0963	mgsA													methylglyoxal synthase
b0964	yccT													UPF0319 family protein
b0965	yccU													putative CoA-binding protein
b0966	hspQ													heat shock protein involved in degradation of mutant DnaA; hemimethylated oriC DNA-binding protein
b0967	rlmI													23S rRNA m(5)C1962 methyltransferase, SAM-dependent
b0968	yccX													weak acylphosphatase
b0969	tusE													mnm(5)-s(2)U34-tRNA 2-thiolation sulfurtransferase
b0970	yccA													HflBKC-binding inner membrane protein, UPF0005 family
b0971	serT													tRNA-Ser
b0972	hyaA													hydrogenase 1, small subunit
b0973	hyaB													hydrogenase 1, large subunit
b0974	hyaC													hydrogenase 1, b-type cytochrome subunit
b0975	hyaD													hydrogenase 1 maturation protease
b0976	hyaE													putative HyaA chaperone
b0977	hyaF													protein involved in nickel incorporation into hydrogenase-1 proteins
b0978	cbdA													cytochrome bd-II oxidase, subunit I
b0979	cbdB													cytochrome bd-II oxidase, subunit II
b0980	appA													phosphoanhydride phosphorylase
b0981	etk													tyrosine-protein kinase, role in O-antigen capsule formation
b0982	etp						-4.63125							Protein-tyrosine-phosphatase, role in O-antigen capsule formation; dephosphorylates Etk-P
b0983	gfcE													putative O-antigen capsule outer membrane auxillary protein export channel
b0984	gfcD													putative O-antigen capsule production periplasmic protein
b0985	gfcC								-12.7554					putative O-antigen capsule production periplasmic protein
b0986	gfcB													O-antigen capsule production lipoprotein
b0987	gfcA			2.31091										O-antigen capsule production threonine-rich inner membrane protein
b0988	insB1													IS1 transposase B
b0989	cspH													stress protein, member of the CspA-family
b0990	cspG													cold shock protein homolog, cold-inducible
b0991	ymcE													cold shock gene
b0992	yccM													putative 4Fe-4S membrane protein
b0993	torS													hybrid sensory histidine kinase in two-component regulatory system with TorR
b0994	torT													periplasmic sensory protein associated with the TorRS two-component regulatory system
b0995	torR													response regulator in two-component regulatory system with TorS
b0996	torC													trimethylamine N-oxide (TMAO) reductase I, cytochrome c-type subunit
b0997	torA													trimethylamine N-oxide (TMAO) reductase I, catalytic subunit
b0998	torD													TorA-maturation chaperone
b0999	cbpM				2.69664				3.22288					modulator of CbpA co-chaperone
b1000	cbpA													DnaK co-chaperone; curved DNA-binding protein
b1001	yccE													uncharacterized protein
b1002	agp													glucose-1-phosphatase/inositol phosphatase
b1003	yccJ													uncharacterized protein
b1004	wrbA													NAD(P)H:quinone oxidoreductase
b1006	rutG													pyrimidine permease
b1007	rutF		-2.65671				-4.65822							flavin:NADH reductase
b1008	rutE													putative malonic semialdehyde reductase
b1009	rutD													putative aminoacrylate hydrolase, reactive intermediate detoxification
b1010	rutC													putative aminoacrylate deaminase, reactive intermediate detoxification; weak enamine/imine deaminase activity
b1011	rutB													ureidoacrylate amidohydrolase
b1012	rutA													pyrimidine oxygenase, FMN-dependent
b1013	rutR													rut operon transcriptional repressor for
b1014	putA													fused DNA-binding transcriptional regulator/proline dehydrogenase/pyrroline-5-carboxylate dehydrogenase
b1015	putP													proline:sodium symporter
b1018	efeO													inactive ferrous ion transporter EfeUOB
b1019	efeB													deferrrochelatase, periplasmic
b1020	phoH													ATP-binding protein; putative PhoH family P-loop ATPase
b1021	pgaD													biofilm PGA synthase PgaCD, regulatory subunit; c-di-GMP-stimulated activity and dimerization
b1022	pgaC													biofilm PGA synthase PgaCD, catalytic subunit; poly-beta-1,6-N-acetyl-D-glucosamine synthase; c-di-GMP-stimulated activity and dimerization
b1023	pgaB													poly-beta-1,6-N-acetyl-D-glucosamine (PGA) N-deacetylase outer membrane export lipoprotein
b1024	pgaA													biofilm adhesin polysaccharide PGA secretin; OM porin; poly-beta-1,6-N-acetyl-D-glucosamine export protein
b1025	ycdT													diguanylate cyclase, membrane-anchored
b1026	insF1													IS3 transposase B
b1027	insE1													IS3 transposase A
b1028	ymdE													-
b1029	ycdU										-3.02919			putative inner membrane protein
b1032	serX													tRNA-Ser
b1033	ghrA													glyoxylate/hydroxypyruvate reductase A
b1034	ycdX													alkaline phosphatase
b1035	ycdY													redox enzyme maturation protein (REMP) chaperone for YcdX
b1036	ycdZ													DUF1097 family inner membrane protein
b1037	csgG													curli production assembly/transport outer membrane lipoprotein
b1038	csgF													curli nucleation outer membrane protein
b1039	csgE													curlin secretion specificity factor
b1040	csgD													csgBAC operon transcriptional regulator
b1041	csgB													curlin nucleator protein, minor subunit in curli complex
b1042	csgA													curlin subunit, amyloid curli fibers, cryptic
b1043	csgC													curli assembly protein
b1044	ymdA													uncharacterized protein
b1045	ymdB													O-acetyl-ADP-ribose deacetylase; RNase III inhibitor during cold shock; putative cardiolipin synthase C regulatory subunit
b1046	clsC			-2.488							-2.99902			stationary phase cardiolipin synthase 3
b1047	opgC													osmoregulated periplasmic glucan succinylation membrane protein
b1048	opgG													osmoregulated periplasmic glucan (OPG) biosynthesis periplasmic protein
b1049	opgH													membrane glycosyltransferase; nutrient-dependent cell size regulator, FtsZ assembly antagonist
b1050	yceK				2.38734						2.86053			outer membrane integrity lipoprotein
b1051	msyB	-2.55874	-5.1504		-3.12058		-4.15296	-3.34596						multicopy suppressor of secY and secA
b1053	mdtG	-2.69254												putative drug efflux system protein
b1054	lpxL				-2.43694									lauryl-acyl carrier protein (ACP)-dependent acyltransferase
b1055	yceA													putative rhodanese-related sulfurtransferase
b1056	yceI													secreted protein
b1057	yceJ			3.3064	3.56102	2.95494			2.59797	3.3063				putative cytochrome b561
b1058	yceO													uncharacterized protein
b1059	solA													N-methyltryptophan oxidase, FAD-binding
b1060	bssS													biofilm regulator
b1061	dinI		3.47715											DNA damage-inducible protein I
b1062	pyrC							-4.12632						dihydro-orotase
b1063	yceB													lipoprotein, DUF1439 family
b1064	grxB													glutaredoxin 2 (Grx2)
b1065	mdtH													multidrug resistance efflux transporter conferring overexpression resistance to norfloxacin and enoxacin
b1066	rimJ	2.33966	3.19316	2.70599					3.11903					ribosomal-protein-S5-alanine N-acetyltransferase
b1067	yceH													UPF0502 family protein
b1068	yceM													putative oxidoreductase
b1069	murJ			3.67872	2.77595	2.90784				3.89172				putative peptidoglycan lipid II flippase
b1070	flgN	-3.09894	-3.06299											export chaperone for FlgK and FlgL
b1071	flgM													anti-sigma factor for FliA (sigma 28)
b1072	flgA			-2.65879	-2.2395									assembly protein for flagellar basal-body periplasmic P ring
b1073	flgB													flagellar component of cell-proximal portion of basal-body rod
b1074	flgC													flagellar component of cell-proximal portion of basal-body rod
b1075	flgD													flagellar hook assembly protein
b1076	flgE													flagellar hook protein
b1077	flgF													flagellar component of cell-proximal portion of basal-body rod
b1078	flgG													flagellar component of cell-distal portion of basal-body rod
b1079	flgH													flagellar protein of basal-body outer-membrane L ring
b1080	flgI													putative flagellar basal body protein
b1081	flgJ													flagellar rod assembly protein and murein hydrolase; flagellum-specific muramidase
b1082	flgK													flagellar hook-filament junction protein 1
b1083	flgL													flagellar hook-filament junction protein
b1084	rne													fused ribonucleaseE: endoribonuclease/RNA-binding protein/RNA degradosome binding protein
b1085	yceQ													uncharacterized protein
b1086	rluC													23S rRNA pseudouridine(955,2504,2580) synthase
b1087	yceF													Maf-like protein
b1088	yceD								3.71566					DUF177 family protein
b1089	rpmF										-6.93855			50S ribosomal subunit protein L32
b1090	plsX													putative phosphate acyltransferase
b1091	fabH			-2.85851							-3.06481			3-oxoacyl-[acyl-carrier-protein] synthase III
b1092	fabD				3.1198	2.76393				4.03463				malonyl-CoA-[acyl-carrier-protein] transacylase
b1093	fabG													3-oxoacyl-[acyl-carrier-protein] reductase
b1094	acpP											2.02559		acyl carrier protein (ACP)
b1095	fabF													3-oxoacyl-[acyl-carrier-protein] synthase II
b1096	pabC		2.34954											4-amino-4-deoxychorismate lyase component of para-aminobenzoate synthase multienzyme complex
b1097	yceG			2.36016										septation protein, ampicillin sensitivity
b1098	tmk			-2.88316										thymidylate kinase
b1099	holB													DNA polymerase III, delta prime subunit
b1100	ycfH								-17.9277					putative DNase
b1101	ptsG													fused glucose-specific PTS enzymes: IIB component/IIC component
b1102	fhuE													ferric-rhodotorulic acid outer membrane transporter
b1103	hinT									3.39931				purine nucleoside phosphoramidase, dadA activator protein
b1104	ycfL													uncharacterized protein
b1105	lpoB				-3.63633									OM lipoprotein stimulator of MrcB transpeptidase
b1106	thiK													thiamine kinase
b1107	nagZ													beta N-acetyl-glucosaminidase
b1108	ycfP				-3.6693									putative UPF0227 family esterase
b1109	ndh													respiratory NADH dehydrogenase 2/cupric reductase
b1110	ycfJ													uncharacterized protein
b1111	ycfQ				-5.50739									repressor for bhsA(ycfR)
b1112	bhsA													biofilm, cell surface and signaling protein
b1113	ldtC													L,D-transpeptidase linking Lpp to murein
b1114	mfd													transcription-repair coupling factor
b1115	ycfT													inner membrane protein
b1116	lolC													lipoprotein-releasing system transmembrane protein
b1117	lolD	-3.98872												outer membrane-specific lipoprotein transporter subunit
b1118	lolE	-4.27556			-3.29493			-2.50438						lipoprotein-releasing system transmembrane protein
b1119	nagK													N-acetyl-D-glucosamine kinase
b1120	cobB													deacetylase of acs and cheY, chemotaxis regulator
b1121	ycfZ													inner membrane protein
b1122	ymfA													DUF3592 family inner membrane protein
b1123	potD													polyamine transporter subunit
b1124	potC													polyamine transporter subunit
b1125	potB													polyamine transporter subunit
b1126	potA													polyamine transporter subunit
b1127	pepT													peptidase T
b1128	roxA													50S ribosomal protein L16 arginine hydroxylase; 2-oxoglutarate oxygenase
b1129	phoQ													sensory histidine kinase in two-component regulatory system with PhoP
b1130	phoP		-3.75141											response regulator in two-component regulatory system with PhoQ
b1131	purB				-2.25323		-3.55203							adenylosuccinate lyase
b1132	hflD													putative lysogenization regulator
b1133	mnmA													tRNA(Gln,Lys,Glu) U34 2-thiouridylase, first step in mnm(5)-s(2)U34-tRNA synthesis
b1134	nudJ		-5.5586											bifunctional thiamine pyrimidine pyrophosphate hydrolase/ thiamine pyrophosphate hydrolase
b1135	rluE													23S rRNA pseudouridine(2457) synthase
b1136	icd	-3.09395												e14 prophage; isocitrate dehydrogenase, specific for NADP+
b1137	ymfD													e14 prophage; putative SAM-dependent methyltransferase
b1138	ymfE													e14 prophage; putative inner membrane protein
b1139	lit													e14 prophage; cell death peptidase, inhibitor of T4 late gene expression
b1140	intE													e14 prophage; putative integrase
b1141	xisE													e14 prophage; putative excisionase
b1143	ymfI													e14 prophage; uncharacterized protein
b1144	ymfJ													e14 prophage; uncharacterized protein
b1145	cohE			2.60207	2.35058									e14 prophage; repressor protein phage e14
b1146	croE													e14 prophage; putative DNA-binding transcriptional regulator
b1147	ymfL	2.48634		4.14505	4.83136	4.31218		2.6346		3.08743				e14 prophage; putative DNA-binding transcriptional regulator
b1148	ymfM													e14 prophage; uncharacterized protein
b1150	ymfR										-11.5803			e14 prophage; uncharacterized protein
b1151	beeE			4.26834	3.44287									-
b1152	jayE	-2.46182		-2.60312										-
b1153	ymfQ													prohage e14 tail protein homolog
b1154	stfP													e14 prophage; uncharacterized protein
b1155	tfaP													e14 prophage; uncharacterized protein
b1156	tfaE													e14 prophage; putative tail fiber assembly protein
b1157	stfE													-
b1158	pinE			-2.86964			-3.68458							e14 prophage; site-specific DNA recombinase
b1159	mcrA													putative 5-methylcytosine/5-hydroxymethylcytosine-specific restriction nuclease; 5-methylcytosine DNA binding protein; e14 prophage gene
b1160	iraM													RpoS stabilzer during Mg starvation, anti-RssB factor
b1161	ycgX													DUF1398 family protein
b1162	bluR													repressor of blue light-responsive genes
b1163	bluF													anti-repressor for YcgE, blue light-responsive; FAD-binding; has c-di-GMP phosphodiesterase-like EAL domain, but does not degrade c-di-GMP
b1164	ycgZ													RcsB connector protein for regulation of biofilm and acid-resistance
b1165	ymgA													RcsB connector protein for regulation of biofilm
b1166	ariR													RcsB connector protein for regulation of biofilm and acid-resistance
b1167	ymgC													Blue light, low temperature and stress induced protein
b1168	ycgG													putative membrane-anchored cyclic-di-GMP phosphodiesterase
b1171	ymgD													uncharacterized protein
b1172	ymgG													UPF0757 family protein
b1174	minE							-30.2724						cell division topological specificity factor
b1175	minD													membrane ATPase of the MinC-MinD-MinE system
b1176	minC					-5.60037								cell division inhibitor
b1177	ycgJ	-3.83945			-3.24453									uncharacterized protein
b1178	pliG													periplasmic inhibitor of g-type lysozyme
b1179	ycgL										-17.1064			UPF0745 family protein
b1180	ycgM													putative isomerase/hydrolase
b1181	ycgN			-3.36896										UPF0153 family cysteine cluster protein
b1182	hlyE													hemolysin E
b1183	umuD													DNA polymerase V, subunit D
b1184	umuC													DNA polymerase V, subunit C
b1185	dsbB	-3.36678		-2.46696										oxidoreductase that catalyzes reoxidation of DsbA protein disulfide isomerase I
b1186	nhaB			2.33536						2.6777				sodium:proton antiporter
b1187	fadR				3.30619	2.96769								fatty acid metabolism regulon transcriptional regulator
b1188	ycgB				2.86234									SpoVR family stationary phase protein
b1189	dadA													D-amino acid dehydrogenase
b1190	dadX													alanine racemase, catabolic, PLP-binding
b1191	cvrA													putative cation/proton antiporter
b1192	ldcA	-2.9196		-2.37454	-2.39167						-4.10863			murein tetrapeptide carboxypeptidase; LD-carboxypeptidase A
b1193	emtA													lytic murein endotransglycosylase E
b1194	ycgR													flagellar velocity braking protein, c-di-GMP-regulated
b1195	ymgE						-6.60599							UPF0410 family putative inner membrane protein
b1196	ycgY													uncharacterized protein
b1197	treA													periplasmic trehalase
b1198	dhaM													putative dihydroxyacetone-specific PTS enzymes: HPr component/EI component
b1199	dhaL													dihydroxyacetone kinase, C-terminal domain
b1200	dhaK							-3.3916						dihydroxyacetone kinase, PTS-dependent, dihydroxyacetone-binding subunit
b1201	dhaR													dhaKLM operon transcription activator
b1202	ycgV													putative adhesin
b1203	ychF													catalase inhibitor protein; ATPase, K+-dependent, ribosome-associated
b1204	pth													peptidyl-tRNA hydrolase
b1205	ychH													DUF2583 family putative inner membrane protein
b1206	dauA													C4-dicarboxylic acid transporter
b1207	prs													phosphoribosylpyrophosphate synthase
b1208	ispE						-4.38876							4-diphosphocytidyl-2-C-methylerythritol kinase
b1209	lolB				-8.85256									lipoprotein localization factor
b1210	hemA													glutamyl tRNA reductase
b1211	prfA	-3.15512												peptide chain release factor RF-1
b1212	prmC													N5-glutamine methyltransferase, modifies release factors RF-1 and RF-2
b1213	ychQ	-2.99073												SIRB family inner membrane protein
b1214	ychA													transglutaminase-like TPR-repeat protein
b1215	kdsA													3-deoxy-D-manno-octulosonate 8-phosphate synthase
b1216	chaA													calcium/sodium:proton antiporter
b1217	chaB				-4.89753									cation transport regulator
b1218	chaC													cation transport regulator
b1219	ychN													putative sulfur relay protein
b1220	ychO													putative invasin
b1221	narL													response regulator in two-component regulatory system with NarX (or NarQ)
b1222	narX													sensory histidine kinase in two-component regulatory system with NarL
b1223	narK													nitrate/nitrite transporter
b1224	narG													nitrate reductase 1, alpha subunit
b1225	narH													nitrate reductase 1, beta (Fe-S) subunit
b1226	narJ													molybdenum-cofactor-assembly chaperone subunit (delta subunit) of nitrate reductase 1
b1227	narI													nitrate reductase 1, gamma (cytochrome b(NR)) subunit
b1229	tpr			1.89236										protamine-like protein
b1230	tyrV													tRNA-Tyr
b1231	tyrT													tRNA-Tyr
b1232	purU				-5.8333									formyltetrahydrofolate hydrolase
b1233	ychJ													UPF0225 family protein
b1234	rssA													putative patatin-like family phospholipase
b1235	rssB													PcnB-degradosome interaction factor; response regulator
b1236	galU													glucose-1-phosphate uridylyltransferase
b1237	hns													global DNA-binding transcriptional dual regulator H-NS
b1238	tdk													thymidine kinase/deoxyuridine kinase
b1241	adhE													fused acetaldehyde-CoA dehydrogenase/iron-dependent alcohol dehydrogenase/pyruvate-formate lyase deactivase
b1242	ychE													UPF0056 family inner membrane protein
b1243	oppA													oligopeptide transporter subunit
b1244	oppB													oligopeptide transporter subunit
b1245	oppC													oligopeptide transporter subunit
b1246	oppD													oligopeptide transporter subunit
b1247	oppF		-2.28664											oligopeptide transporter subunit
b1248	yciU													UPF0263 family protein
b1249	clsA													cardiolipin synthase 1
b1250	kch													voltage-gated potassium channel
b1251	yciI													putative DGPF domain-containing enzyme
b1252	tonB				2.93884									membrane spanning protein in TonB-ExbB-ExbD transport complex
b1253	yciA					-11.0628					-4.43962			acyl-CoA esterase
b1254	yciB			3.39439										IspA family inner membrane protein
b1255	yciC													UPF0259 family inner membrane protein
b1256	ompW													outer membrane protein W
b1257	yciE													putative rubrerythrin/ferritin-like metal-binding protein
b1258	yciF								4.3438					putative rubrerythrin/ferritin-like metal-binding protein
b1259	yciG													KGG family protein
b1260	trpA													tryptophan synthase, alpha subunit
b1261	trpB													tryptophan synthase, beta subunit
b1262	trpC													fused indole-3-glycerolphosphate synthetase/N-(5-phosphoribosyl)anthranilate isomerase
b1263	trpD													fused glutamine amidotransferase (component II) of anthranilate synthase/anthranilate phosphoribosyl transferase
b1264	trpE													component I of anthranilate synthase
b1265	trpL													trp operon leader peptide
b1266	yciV													PHP domain protein
b1267	yciO			-2.98284	-2.94185									putative RNA binding protein
b1268	yciQ													enhancer of membrane protein expression; putative inner membrane protein
b1269	rluB													23S rRNA pseudouridine(2605) synthase
b1270	btuR													cob(I)yrinic acid a,c-diamide adenosyltransferase
b1271	yciK													putative EmrKY-TolC system oxoacyl-(acyl carrier protein) reductase
b1272	sohB													inner membrane protein, S49 peptidase family protein
b1273	yciN													DUF2498 protein YciN
b1274	topA													DNA topoisomerase I, omega subunit
b1275	cysB													N-acetylserine-responsive cysteine regulon transcriptional activator; autorepressor
b1276	acnA													aconitate hydratase 1
b1277	ribA													GTP cyclohydrolase II
b1278	pgpB													phosphatidylglycerophosphatase B
b1279	yciS													DUF1049 family inner membrane protein, function unknown
b1280	yciM			2.02345	2.84848				2.48826					envelope integrity maintenance protein; EnvC-interacting protein
b1281	pyrF													orotidine-5'-phosphate decarboxylase
b1282	yciH													initiation factor function partial mimic, SUI1 family
b1283	osmB													lipoprotein
b1284	yciT					2.52649								global regulator of transcription; DeoR family
b1285	gmr	2.12918		3.4206	4.51484	3.9685		2.43022	2.77097	2.87601				cyclic-di-GMP phosphodiesterase; csgD regulator; modulator of Rnase II stability
b1286	rnb													ribonuclease II
b1287	yciW													putative oxidoreductase
b1288	fabI	-3.62084												enoyl-[acyl-carrier-protein] reductase, NADH-dependent
b1289	ycjD													DUF559 family endonuclease-related protein
b1290	sapF													antimicrobial peptide transport ABC system ATP-binding protein
b1291	sapD	-3.03091	-2.9362					-4.6681						antimicrobial peptide transport ABC system ATP-binding protein
b1292	sapC													antimicrobial peptide transport ABC transporter permease
b1293	sapB													antimicrobial peptide transport ABC transporter permease
b1294	sapA													antimicrobial peptide transport ABC transporter periplasmic binding protein
b1295	ymjA							2.68549						DUF2543 family protein
b1296	puuP													putrescine importer
b1297	puuA													glutamate--putrescine ligase
b1298	puuD													gamma-glutamyl-gamma-aminobutyrate hydrolase
b1299	puuR													repressor for the divergent puu operons, putrescine inducible
b1300	puuC													gamma-glutamyl-gamma-aminobutyraldehyde dehydrogenase; succinate semialdehyde dehydrogenase
b1301	puuB													gamma-glutamylputrescine oxidoreductase
b1302	puuE													4-aminobutyrate aminotransferase, PLP-dependent
b1303	pspF													psp operon transcriptional activator
b1304	pspA													regulatory protein for phage-shock-protein operon
b1305	pspB													psp operon transcription co-activator
b1306	pspC													psp operon transcription co-activator
b1307	pspD													peripheral inner membrane phage-shock protein
b1308	pspE													thiosulfate:cyanide sulfurtransferase (rhodanese)
b1309	ycjM			2.39586	2.69845	2.60679				3.0594				alpha amylase catalytic domain family protein
b1310	ycjN													putative ABC superfamily sugar transporter periplasmic-binding protein
b1311	ycjO													inner membrane putative ABC superfamily sugar transporter permease
b1312	ycjP													inner membrane putative ABC superfamily sugar transporter permease
b1313	ycjQ													putative Zn-dependent NAD(P)-binding oxidoreductase
b1314	ycjR													putative TIM alpha/beta barrel enzyme
b1315	ycjS													putative NADH-binding oxidoreductase
b1316	ycjT													putative family 65 glycosyl hydrolase
b1317	ycjU													beta-phosphoglucomutase
b1319	ompG													outer membrane porin G
b1320	ycjW	2.21267		4.6264	4.93231	4.62119		2.3094		4.0044				LacI family putative transcriptional repressor
b1321	ycjX													DUF463 family protein, putative P-loop NTPase
b1322	ycjF	-1.97925												UPF0283 family inner membrane protein
b1323	tyrR													aromatic amino acid biosynthesis and transport regulon transcriptional regulator; autorepressor; ATPase; phosphatase
b1324	tpx							-2.45929						lipid hydroperoxide peroxidase
b1325	ycjG													L-Ala-D/L-Glu epimerase
b1326	mpaA													murein peptide amidase A
b1327	ycjY													S9 homolog non-peptidase family protein
b1328	pgrR													murein peptide degradation regulator
b1329	mppA													murein tripeptide (L-ala-gamma-D-glutamyl-meso-DAP) transporter subunit
b1330	ynaI				-2.48667									mechanosensitive channel protein, very small conductance
b1331	insH1													IS5 transposase and trans-activator
b1332	ynaJ													DUF2534 family putative inner membrane protein
b1333	uspE													stress-induced protein
b1334	fnr													oxygen-sensing anaerobic growth regulon transcriptional regulator; autorepressor
b1335	ogt			-3.3451										O-6-alkylguanine-DNA:cysteine-protein methyltransferase
b1336	abgT													p-aminobenzoyl-glutamate transporter; membrane protein
b1337	abgB													p-aminobenzoyl-glutamate hydrolase, B subunit
b1338	abgA													p-aminobenzoyl-glutamate hydrolase, A subunit
b1339	abgR													putative DNA-binding transcriptional regulator of abgABT operon
b1340	smrA		2.38526											DNA endonuclease
b1341	ydaM													diguanylate cyclase, csgD regulator
b1342	ydaN													putative Zn(II) transporter
b1343	dbpA													ATP-dependent RNA helicase, specific for 23S rRNA
b1344	ttcA													tRNA 2-thiocytidine biosynthesis protein
b1345	intR													Rac prophage; integrase
b1346	ydaQ													Rac prophage; conserved protein
b1347	rcbA													double-strand break reduction protein, Rac prophage
b1348	ralR													Rac prophage; restriction alleviation protein
b1349	recT													Rac prophage; recombination and repair protein
b1350	recE													Rac prophage; exonuclease VIII, 5' -> 3' specific dsDNA exonuclease
b1351	racC				1.07225	6.21948			11.249					Rac prophage; uncharacterized protein
b1352	kilR													Rac prophage; inhibitor of ftsZ, killing protein
b1353	sieB													Rac prophage; phage superinfection exclusion protein
b1355	ydaG				7.90966									Rac prophage; uncharacterized protein
b1356	racR	-6.80726												Rac prophage; putative DNA-binding transcriptional regulator
b1357	ydaS													Rac prophage; putative DNA-binding transcriptional regulator
b1358	ydaT													Rac prophage; uncharacterized protein
b1359	ydaU													Rac prophage; conserved protein
b1360	ydaV													Rac prophage; putative DNA replication protein
b1361	ydaW													-
b1362	rzpR				3.86088	4.09179				3.76573				-
b1363	trkG													Rac prophage; potassium transporter subunit
b1365	ynaK									-7.76952				Rac prophage; conserved protein
b1366	ydaY													-
b1368	tmpR													-
b1370	insH1													-
b1372	stfR													Rac prophage; putative tail fiber protein
b1373	tfaR					4.4214								Rac prophage; putative tail fiber assembly protein
b1374	pinR													Rac prophage; putative site-specific recombinase
b1375	ynaE													cold shock protein, Rac prophage
b1376	uspF													stress-induced protein, ATP-binding protein
b1377	ompN													outer membrane pore protein N, non-specific
b1378	pfo													pyruvate-flavodoxin oxidoreductase
b1379	hslJ					3.25987								heat-inducible lipoprotein involved in novobiocin resistance
b1380	ldhA													fermentative D-lactate dehydrogenase, NAD-dependent
b1381	ydbH													putative membrane-anchored protein, function unknown
b1382	ynbE				-6.66908									lipoprotein
b1383	ydbL													DUF1318 family protein
b1384	feaR													transcriptional activator for tynA and feaB
b1385	feaB													phenylacetaldehyde dehydrogenase
b1386	tynA													tyramine oxidase, copper-requiring
b1387	paaZ													fused oxepin-CoA hydrolase/3-oxo-5,6-dehydrosuberyl-CoA semialdehyde dehydrogenase
b1388	paaA			2.3112	3.04793	2.46625								ring 1,2-phenylacetyl-CoA epoxidase subunit
b1389	paaB													putative ring 1,2-phenylacetyl-CoA epoxidase subunit
b1390	paaC													ring 1,2-phenylacetyl-CoA epoxidase subunit
b1391	paaD	-3.65697	-2.72727	-3.98848	-4.93971									ring 1,2-phenylacetyl-CoA epoxidase subunit
b1392	paaE													ring 1,2-phenylacetyl-CoA epoxidase, NAD(P)H oxidoreductase component
b1393	paaF													2,3-dehydroadipyl-CoA hydratase
b1394	paaG													1,2-epoxyphenylacetyl-CoA isomerase, oxepin-CoA-forming
b1395	paaH				2.14461	2.2271								3-hydroxyadipyl-CoA dehydrogenase, NAD+-dependent
b1396	paaI													hydroxyphenylacetyl-CoA thioesterase
b1397	paaJ													3-oxoadipyl-CoA/3-oxo-5,6-dehydrosuberyl-CoA thiolase
b1398	paaK	-2.38514												phenylacetyl-CoA ligase
b1399	paaX	-2.33144												transcriptional repressor of phenylacetic acid degradation paa operon, phenylacetyl-CoA inducer
b1400	paaY													putative hexapeptide repeat acetyltransferase
b1402	insD1													IS2 transposase TnpB
b1403	insC1													IS2 repressor TnpA
b1404	insI1													IS30 transposase
b1406	ydbC	-4.23193							-17.4105					putative NAD(P)-binding oxidoreductase
b1407	ydbD													PF10971 family putative periplasmic methylglyoxal resistance protein
b1408	ynbA		-4.55816		-5.44411			-2.93358						inner membrane protein
b1409	ynbB													putative CDP-diglyceride synthase
b1410	ynbC													putative esterase
b1411	ynbD													putative phosphatase inner membrane protein
b1412	azoR				2.33404									NADH-azoreductase, FMN-dependent
b1413	hrpA													putative ATP-dependent helicase
b1414	ydcF								-5.32788					DUF218 superfamily protein, SAM-binding
b1415	aldA													aldehyde dehydrogenase A, NAD-linked
b1418	cybB													cytochrome b561
b1419	ydcA													putative periplasmic protein
b1420	mokB													regulatory peptide
b1421	trg													methyl-accepting chemotaxis protein III, ribose and galactose sensor receptor
b1422	ydcI													putative DNA-binding transcriptional regulator
b1423	ydcJ													putative metalloenzyme
b1424	opgD													osmoregulated periplasmic glucan (OPG) biosynthesis periplasmic protein
b1426	ydcH													DUF465 family protein
b1427	rimL													ribosomal-protein-L7/L12-serine acetyltransferase
b1428	ydcK													uncharacterized protein
b1429	tehA				2.35461									potassium-tellurite ethidium and proflavin transporter
b1430	tehB													tellurite, selenium methyltransferase, SAM-dependent; tellurite, selenium resistance protein
b1431	ydcL													lipoprotein
b1432	insQ													IS609 transposase B
b1433	ydcO													BenE family inner membrane putative transporter
b1434	ydcN			-3.52094										putative DNA-binding transcriptional regulator
b1435	ydcP			2.119	2.51427	2.54147								putative peptidase
b1436	yncJ													uncharacterized protein
b1438	hicB			2.8947	2.70469	2.95317								antitoxin for the HicAB toxin-antitoxin system
b1439	ydcR													putative DNA-binding transcriptional regulator/putative amino transferase
b1440	ydcS													polyhydroxybutyrate (PHB) synthase, ABC transporter periplasmic binding protein homolog
b1441	ydcT													putative spermidine/putrescine transporter subunit
b1442	ydcU													putative spermidine/putrescine transporter subunit
b1443	ydcV													putative spermidine/putrescine transporter subunit
b1444	patD													gamma-aminobutyraldehyde dehydrogenase
b1445	ydcX	-5.73254	-18.4236		-22.9297									DUF2566 family protein
b1446	ydcY													uncharacterized protein
b1447	ydcZ													DUF606 family inner membrane protein
b1448	mnaT							-3.9127						methionine N-acyltransferase; L-amino acid N-acyltransferase
b1449	curA			-2.8523										curcumin/dihydrocurcumin reductase, NADPH-dependent
b1450	mcbR			2.38291	2.84075	2.82828			3.19621					colanic acid and biofilm gene transcriptional regulator, MqsR-controlled
b1451	yncD													putative iron outer membrane transporter
b1452	yncE													ATP-binding protein, periplasmic, function unknown
b1453	ansP													L-asparagine transporter
b1454	yncG													glutathione S-transferase homolog
b1455	yncH	7.53337												IPR020099 family protein
b1456	rhsE													-
b1457	ydcD					4.19131								uncharacterized protein
b1459	yncI													-
b1460	ydcC	-3.33032					-21.2078	-5.87281						H repeat-associated putative transposase
b1461	pptA													4-oxalocrotonate tautomerase
b1462	yddH													flavin reductase like-protein
b1463	nhoA													N-hydroxyarylamine O-acetyltransferase
b1464	yddE													PhzC-PhzF family protein
b1465	narV													nitrate reductase 2 (NRZ), gamma subunit
b1466	narW								-14.0738					nitrate reductase 2 (NRZ), delta subunit (assembly subunit)
b1467	narY													nitrate reductase 2 (NRZ), beta subunit
b1468	narZ													nitrate reductase 2 (NRZ), alpha subunit
b1469	narU													nitrate/nitrite transporter
b1471	yddK					2.61594								-
b1472	yddL		2.1549											-
b1473	yddG													aromatic amino acid exporter
b1474	fdnG													formate dehydrogenase-N, alpha subunit, nitrate-inducible
b1475	fdnH													formate dehydrogenase-N, Fe-S (beta) subunit, nitrate-inducible
b1476	fdnI													formate dehydrogenase-N, cytochrome B556 (gamma) subunit, nitrate-inducible
b1477	yddM													putative DNA-binding transcriptional regulator
b1478	adhP													ethanol-active dehydrogenase/acetaldehyde-active reductase
b1479	maeA													malate dehydrogenase, (decarboxylating, NAD-requiring) (malic enzyme)
b1480	sra													stationary-phase-induced ribosome-associated protein
b1481	bdm			-4.48847										biofilm-dependent modulation protein
b1482	osmC			2.98559	4.61927	3.79222								lipoyl-dependent Cys-based peroxidase, hydroperoxide resistance; salt-shock inducible membrane protein; peroxiredoxin
b1483	ddpF													D,D-dipeptide permease system, ATP-binding component
b1484	ddpD													D,D-dipeptide permease system, ATP-binding component
b1485	ddpC													D-ala-D-ala transporter subunit
b1486	ddpB													D-ala-D-ala transporter subunit
b1487	ddpA				2.22668									D-ala-D-a la transporter subunit
b1488	ddpX													D-ala-D-ala dipeptidase, Zn-dependent
b1489	dosP													oxygen sensor, c-di-GMP phosphodiesterase, heme-regulated; cold- and stationary phase-induced bioflim regulator
b1490	dosC													diguanylate cyclase, cold- and stationary phase-induced oxygen-dependent biofilm regulator
b1491	yddW													liprotein, glycosyl hydrolase homolog
b1492	gadC													glutamate:gamma-aminobutyric acid antiporter
b1493	gadB													glutamate decarboxylase B, PLP-dependent
b1494	pqqL													putative periplasmic M16 family zinc metalloendopeptidase
b1495	yddB													putative TonB-dependent outer membrane receptor
b1496	yddA													putative multidrug transporter subunit of ABC superfamily, membrane component/ATP-binding component
b1497	ydeM													putative YdeN-specific sulfatase-maturating enzyme
b1498	ydeN													putative Ser-type periplasmic non-aryl sulfatase
b1499	ydeO													UV-inducible global regulator, EvgA-, GadE-dependent
b1500	safA							4.42461						two-component system connector membrane protein, EvgSA to PhoQP
b1501	ydeP													putative oxidoreductase
b1502	ydeQ													putative fimbrial-like adhesin protein
b1503	ydeR													putative fimbrial-like adhesin protein
b1504	ydeS		-3.68016						3.43473					putative fimbrial-like adhesin protein
b1505	ydeT													-
b1506	yneL	-3.47851		-7.41562	-4.72873		-5.4705							-
b1507	hipA													inactivating GltX kinase facilitating persister formation; toxin of HipAB TA pair; autokinase
b1508	hipB													antitoxin of HipAB toxin-antitoxin system
b1511	lsrK						-3.75635							autoinducer-2 (AI-2) kinase
b1512	lsrR													lsr operon transcriptional repressor
b1513	lsrA													autoinducer 2 import ATP-binding protein
b1514	lsrC													autoinducer 2 import system permease protein
b1515	lsrD								-24.1526					autoinducer 2 import system permease protein
b1516	lsrB													autoinducer 2-binding protein
b1517	lsrF			2.66735	2.29083	3.30115								putative autoinducer-2 (AI-2) aldolase
b1518	lsrG	-28.2794												autoinducer-2 (AI-2) degrading protein LsrG
b1519	tam			2.48393	3.18593	2.58228			5.278					trans-aconitate methyltransferase
b1520	yneE													bestrophin family putative inner membrane protein
b1521	uxaB													altronate oxidoreductase, NAD-dependent
b1522	yneF													putative membrane-bound diguanylate cyclase
b1523	yneG				-3.89197									DUF4186 family protein
b1524	glsB	-3.08563												glutaminase 2
b1525	sad													succinate semialdehyde dehydrogenase, NAD(P)+-dependent
b1526	yneJ													putative DNA-binding transcriptional regulator
b1527	yneK													uncharacterized protein
b1528	ydeA													arabinose efflux transporter, arabinose-inducible
b1529	marC	4.00811												UPF0056 family inner membrane protein
b1530	marR													transcriptional repressor of multiple antibiotic resistance
b1531	marA													multiple antibiotic resistance transcriptional regulator
b1532	marB		12.0255		4.34477	14.6831					8.58636	10.2857		mar operon regulator, periplasmic
b1533	eamA													cysteine and O-acetyl-L-serine efflux system
b1534	ydeE													putative transporter
b1535	dgcZ													diguanylate cyclase, zinc-sensing
b1536	ydeI				3.18226									hydrogen peroxide resistance OB fold protein; putative periplasmic protein
b1537	ydeJ													inactive PncC family protein
b1538	dcp													dipeptidyl carboxypeptidase II
b1539	ydfG							-2.61499						NADP-dependent 3-hydroxy acid dehydrogenase; malonic semialdehyde reductase
b1540	rspR													transcriptional repressor for rspAB
b1541	ydfZ							-26.8529						selenoprotein, function unknown
b1542	ydfI													putative NAD-dependent D-mannonate oxidoreductase
b1544	ydfK													cold shock protein, function unknown, Qin prophage
b1545	pinQ							-5.77589			-12.2912			Qin prophage; putative site-specific recombinase
b1546	tfaQ													Qin prophage; putative tail fiber assembly protein
b1547	stfQ													Qin prophage; putative side tail fiber assembly protein
b1548	nohQ													-
b1549	ydfO							-7.62303						Qin prophage; uncharacterized protein
b1550	gnsB				4.50407									Qin prophage; multicopy suppressor of secG(Cs) and fabA6(Ts)
b1551	ynfN													Qin prophage; cold shock-induced protein
b1552	cspI	-7.86883												Qin prophage; cold shock protein
b1553	rzpQ													Rz-like protein, Qin prophage
b1554	rrrQ													Qin prophage; putative lysozyme
b1555	ydfR													Qin prophage; uncharacterized protein
b1556	essQ													Qin prophage; putative S lysis protein
b1557	cspB	-6.27319	-6.75393		-6.61286			-22.0398						Qin prophage; cold shock protein
b1558	cspF													Qin prophage; cold shock protein
b1559	quuQ													Qin prophage; putative antitermination protein Q
b1560	ydfU								-16.825					Qin prophage; uncharacterized protein
b1561	rem				-4.41523									Qin prophage; uncharacterized protein
b1562	hokD	-33.6276	-4.36819		-3.63424			-13.6667						Qin prophage; small toxic polypeptide
b1563	relE								4.56221					Qin prophage; toxin of the RelE-RelB toxin-antitoxin system
b1564	relB		-7.63374			-17.9142								Qin prophage; bifunctional antitoxin of the RelE-RelB toxin-antitoxin system/ transcriptional repressor
b1565	ydfV				2.41853					1.61237				Qin prophage; uncharacterized protein
b1566	flxA		5.8544			6.23414		4.3104		6.39106	5.37205			Qin prophage; uncharacterized protein
b1567	intK					5.90761								-
b1568	ydfX				-8.62371									-
b1569	dicC													Qin prophage; DNA-binding transcriptional regulator for DicB
b1570	dicA													Qin prophage; putative regulator for DicB
b1571	ydfA													Qin prophage; uncharacterized protein
b1572	ydfB									-15.7181				Qin prophage; uncharacterized protein
b1573	ydfC													uncharacterized protein, Qin prophage
b1574	dicF	-6.4166	-20.598	-15.4891	-25.6607						-16.2971			-
b1575	dicB			-17.383	-4.59033									Qin prophage; cell division inhibition protein
b1576	ydfD							-4.59623		-16.2472				Qin prophage; uncharacterized protein
b1577	ydfE													-
b1578	insD1													-
b1579	intQ			-2.43364										-
b1580	rspB													putative Zn-dependent NAD(P)-binding oxidoreductase
b1581	rspA													bifunctional D-altronate/D-mannonate dehydratase
b1582	ynfA													UPF0060 family inner membrane protein
b1583	ynfB													UPF0482 family putative periplasmic protein
b1584	speG													spermidine N1-acetyltransferase
b1585	ynfC													UPF0257 family lipoprotein
b1586	ynfD			-2.78412										DUF1161 family periplasmic protein
b1587	ynfE													putative selenate reductase, periplasmic
b1588	ynfF				2.23085									S- and N-oxide reductase, A subunit, periplasmic
b1589	ynfG													oxidoreductase, Fe-S subunit
b1590	ynfH													oxidoreductase, membrane subunit
b1591	dmsD													twin-argninine leader-binding protein for DmsA and TorA
b1592	clcB													H(+)/Cl(-) exchange transporter
b1593	ynfK				2.37594	2.57804								putative dethiobiotin synthetase
b1594	mlc								-29.8795					glucosamine anaerobic growth regulon transcriptional repressor; autorepressor
b1595	ynfL													LysR family putative transcriptional regulator
b1596	ynfM													putative arabinose efflux transporter
b1597	asr													acid shock-inducible periplasmic protein
b1598	ydgD													putative peptidase
b1599	mdtI													multidrug efflux system transporter
b1600	mdtJ				1.7831									multidrug efflux system transporter
b1601	tqsA								-20.7917					pheromone AI-2 transporter
b1602	pntB													pyridine nucleotide transhydrogenase, beta subunit
b1603	pntA													pyridine nucleotide transhydrogenase, alpha subunit
b1604	ydgH													DUF1471 family periplasmic protein
b1605	ydgI								-18.491					putative arginine/ornithine antiporter transporter
b1606	folM							-2.86956						dihydromonapterin reductase, NADPH-dependent; dihydrofolate reductase isozyme
b1607	ydgC													GlpM family inner membrane protein
b1608	rstA													response regulator of RstAB two-component system, low Mg-responsive via PhoQP
b1609	rstB													sensory histidine kinase of RstAB two-component system, low Mg-responsive via PhoQP
b1610	tus													inhibitor of replication at Ter, DNA-binding protein
b1611	fumC													fumarate hydratase (fumarase C),aerobic Class II
b1612	fumA													fumarate hydratase (fumarase A), aerobic Class I
b1613	manA													mannose-6-phosphate isomerase
b1614	ydgA													DUF945 family protein
b1615	uidC													putative outer membrane porin for beta-glucuronides porin protein
b1616	uidB													glucuronide transporter
b1617	uidA													beta-D-glucuronidase
b1618	uidR													transcriptional repressor
b1619	hdhA							-2.59196						7-alpha-hydroxysteroid dehydrogenase, NAD-dependent
b1620	malI	-2.24548												transcriptional repressor of Mal regulon
b1621	malX													fused maltose and glucose-specific PTS enzymes: IIB component, IIC component
b1622	malY													bifunctional beta-cystathionase, PLP-dependent/ regulator of maltose regulon
b1623	add													adenosine deaminase
b1624	ydgJ													putative oxidoreductase
b1625	cnu								6.95449					nucleoid-associated oriC-binding protein; H-NS and StpA stabilizing factor
b1626	ydgK													DUF2569 family inner membrane protein
b1627	rsxA													SoxR iron-sulfur cluster reduction factor component; inner membrane protein of electron transport complex
b1628	rsxB													SoxR iron-sulfur cluster reduction factor component; putative iron-sulfur protein
b1629	rsxC					3.0555								SoxR iron-sulfur cluster reduction factor component; putative membrane-associated NADH oxidoreductase of electron transport complex
b1630	rsxD													SoxR iron-sulfur cluster reduction factor component; putative membrane protein of electron transport complex
b1631	rsxG													SoxR iron-sulfur cluster reduction factor component; putative membrane protein of electron transport complex
b1632	rsxE								-11.7976					SoxR iron-sulfur cluster reduction factor component; electron transport inner membrane NADH-quinone reductase
b1633	nth													DNA glycosylase and apyrimidinic (AP) lyase (endonuclease III)
b1634	dtpA													dipeptide and tripeptide permease A
b1635	gstA													glutathionine S-transferase
b1636	pdxY													pyridoxamine kinase
b1637	tyrS													tyrosyl-tRNA synthetase
b1638	pdxH													pyridoxine 5'-phosphate oxidase
b1639	mliC													inhibitor of c-type lysozyme, membrane-bound; putative lipoprotein
b1640	anmK													anhydro-N-acetylmuramic acid kinase
b1641	slyB					-4.81758								outer membrane lipoprotein
b1642	slyA													global transcriptional regulator
b1643	ydhI													DUF1656 family putative inner membrane efflux pump associated protein
b1644	ydhJ													putative membrane fusion protein (MFP) of YdhJK efflux pump
b1645	ydhK	-2.35816												putative efflux protein (PET) component of YdhJK efflux pump
b1646	sodC													superoxide dismutase, Cu, Zn, periplasmic
b1647	ydhF													putative oxidoreductase
b1648	ydhL													DUF1289 family protein
b1649	nemR													transcriptional repressor for the nemRA-gloA operon, quinone-, glyoxal-, and HOCl-activated
b1650	nemA													chromate reductase, quinone reductase, FMN-linked; N-Ethylmaleimide reductase; old yellow enzyme
b1651	gloA					2.79287								glyoxalase I, Ni-dependent
b1652	rnt													ribonuclease T (RNase T)
b1653	lhr													putative ATP-dependent helicase
b1654	grxD													glutaredoxin-4
b1655	mepH		-3.33716		-2.73935									murein DD-endopeptidase, space-maker hydrolase
b1656	sodB													superoxide dismutase, Fe
b1657	ydhP													putative transporter
b1658	purR													transcriptional repressor, hypoxanthine-binding
b1659	ydhB													LysR family putative transcriptional regulator
b1660	ydhC													putative arabinose efflux transporter
b1661	cfa			-3.04351		2.56674								cyclopropane fatty acyl phospholipid synthase (unsaturated-phospholipid methyltransferase)
b1662	ribC													riboflavin synthase, alpha subunit
b1663	mdtK													multidrug efflux system transporter
b1664	ydhQ			3.33024	4.27451	3.61364		2.14063		3.44811				autotransporter adhesin-related protein
b1665	valV													tRNA-Val
b1666	valW	-4.73789			-4.70706			-8.23115			-17.3655			tRNA-Val
b1667	ydhR	3.05077	3.68143							3.93347				putative monooxygenase
b1668	ydhS													putative oxidoreductase
b1669	ydhT										-3.22121			FNR, Nar, NarP-regulated protein; putative subunit of YdhYVWXUT oxidoreductase complex
b1670	ydhU	4.83888	3.70779	17.1133	19.8814	19.8867	13.9743	4.17528	4.01337	8.20772	1.62061			putative cytochrome b subunit of YdhYVWXUT oxidoreductase complex
b1671	ydhX													putative 4Fe-4S ferridoxin-type protein; FNR, Nar, NarP-regulated protein; putative subunit of YdhYVWXUT oxidoreductase complex
b1672	ydhW													FNR, Nar, NarP-regulated protein; putative subunit of YdhYVWXUT oxidoreductase complex
b1673	ydhV													putative oxidoreductase subunit
b1674	ydhY													putative 4Fe-4S ferridoxin-type protein; FNR, Nar, NarP-regulated protein; putative subunit of YdhYVWXUT oxidoreductase complex
b1675	ydhZ	-5.52735												uncharacterized protein
b1676	pykF													pyruvate kinase I
b1677	lpp			-2.48728		-3.42407								murein lipoprotein
b1678	ldtE													murein L,D-transpeptidase
b1679	sufE				-3.85533			-3.50069						sulfur acceptor protein
b1680	sufS													cysteine desulfurase, stimulated by SufE; selenocysteine lyase, PLP-dependent
b1681	sufD													component of SufBCD Fe-S cluster assembly scaffold
b1682	sufC			-2.80468										SufBCD Fe-S cluster assembly scaffold protein, ATP-binding protein
b1683	sufB													component of SufBCD Fe-S cluster assembly scaffold
b1684	sufA													Fe-S cluster assembly protein
b1685	ydiH													uncharacterized protein
b1686	menI													1,4-dihydroxy-2-naphthoyl-CoA hydrolase
b1687	ydiJ													putative FAD-linked oxidoreductase
b1688	ydiK													UPF0118 family inner membrane protein
b1689	ydiL													putative HTH domain DNA-binding protein
b1690	ydiM													MFS superfamily sugar transport 1 family protein
b1691	ydiN		9.44292			4.66519					18.5043		1073.24	MFS transporter superfamily protein
b1692	ydiB													quinate/shikimate 5-dehydrogenase, NAD(P)-binding
b1693	aroD													3-dehydroquinate dehydratase
b1694	ydiF													putative acetyl-CoA:acetoacetyl-CoA transferase: alpha subunit/beta subunit
b1695	ydiO													putative acyl-CoA dehydrogenase
b1696	ydiP													putative DNA-binding transcriptional regulator
b1697	ydiQ			2.55248	3.29236									putative electron transfer flavoprotein subunit
b1698	ydiR			-2.26736										putative electron transfer flavoprotein, FAD-binding subunit
b1699	ydiS													putative oxidoreductase
b1700	ydiT	-11.5885			-2.85198			-4.62533						putative 3Fe-4S ferredoxin-type protein
b1701	fadK													short chain acyl-CoA synthetase, anaerobic
b1702	ppsA													phosphoenolpyruvate synthase
b1703	ppsR													bifunctional regulatory protein: PEP synthase kinase and PEP synthase pyrophosphorylase
b1704	aroH													3-deoxy-D-arabino-heptulosonate-7-phosphate synthase, tryptophan repressible
b1705	ydiE													hemin uptake protein HemP homolog
b1706	ydiU													UPF0061 family protein
b1707	ydiV	-3.25583												anti-FlhD4C2 factor, inactive EAL family phosphodiesterase
b1708	nlpC										3.16849			putative C40 clan peptidase lipoprotein
b1709	btuD													vitamin B12 transporter subunit : ATP-binding component of ABC superfamily
b1710	btuE													glutathione peroxidase
b1711	btuC										-3.76008			vitamin B12 transporter subunit: membrane component of ABC superfamily
b1712	ihfA													integration host factor (IHF), DNA-binding protein, alpha subunit
b1713	pheT													phenylalanine tRNA synthetase, beta subunit
b1714	pheS	-3.32377							-13.1425					phenylalanine tRNA synthetase, alpha subunit
b1715	pheM													phenylalanyl-tRNA synthetase operon leader peptide
b1716	rplT													50S ribosomal subunit protein L20
b1717	rpmI													50S ribosomal subunit protein L35
b1718	infC					3.01076								translation initiation factor IF-3
b1719	thrS													threonyl-tRNA synthetase
b1722	ydiY													acid-inducible putative outer membrane protein
b1723	pfkB													6-phosphofructokinase II
b1724	ydiZ													uncharacterized protein
b1725	yniA													fructosamine kinase family protein
b1726	yniB													putative inner membrane protein
b1727	yniC													2-deoxyglucose-6-P phosphatase
b1728	ydjM													inner membrane protein regulated by LexA
b1729	ydjN													putative transporter
b1730	ydjO										5.47734			uncharacterized protein
b1731	cedA	-3.64217			-9.86981									cell division modulator
b1732	katE													catalase HPII, heme d-containing
b1733	chbG													chito-oligosaccharide deacetylase
b1734	chbF													phospho-chitobiase; general 6-phospho-beta-glucosidase activity
b1735	chbR													repressor of chb operon for N,N'-diacetylchitobiose utilization
b1736	chbA	-5.33119												N,N'-diacetylchitobiose-specific enzyme IIA component of PTS
b1737	chbC													N,N'-diacetylchitobiose-specific enzyme IIC component of PTS
b1738	chbB													N,N'-diacetylchitobiose-specific enzyme IIB component of PTS
b1739	osmE													osmotically-inducible lipoprotein
b1740	nadE	-2.77048												NAD synthetase, NH3/glutamine-dependent
b1741	cho													endonuclease of nucleotide excision repair
b1742	ves													cold- and stress-inducible protein
b1743	spy													periplasmic ATP-independent protein refolding chaperone, stress-induced
b1744	astE													succinylglutamate desuccinylase
b1745	astB													succinylarginine dihydrolase
b1746	astD													succinylglutamic semialdehyde dehydrogenase
b1747	astA													arginine succinyltransferase
b1748	astC													succinylornithine transaminase, PLP-dependent
b1749	xthA													exonuclease III
b1750	ydjX													TVP38/TMEM64 family inner membrane protein
b1751	ydjY													putative ferrodoxin-like lipoprotein
b1752	ydjZ													TVP38/TMEM64 family inner membrane protein
b1753	ynjA													carboxymuconolactone decarboxylase family protein
b1754	ynjB													putative ABC superfamily transporter periplasmic-binding protein
b1755	ynjC													inner membrane putative ABC superfamily transporter permease
b1756	ynjD													putative ABC superfamily transporter ATP-binding subunit
b1757	ynjE													molybdopterin synthase sulfurtransferase
b1758	ynjF													inner membrane protein, phosphatidylglycerophosphate synthase homolog
b1759	nudG							2.98641		3.48526				CTP pyrophosphohydrolase; also hydrolyzes 2-hydroxy-dATP, 8-hydroxy-dGTP, 5-hydroxy-CTP, dCTP and 5-methyl-dCTP
b1760	ynjH													DUF1496 family protein
b1761	gdhA													glutamate dehydrogenase, NADP-specific
b1762	ynjI													inner membrane protein
b1763	topB													DNA topoisomerase III
b1764	selD													selenophosphate synthase
b1765	ydjA													putative oxidoreductase
b1766	sppA													protease IV (signal peptide peptidase)
b1767	ansA													cytoplasmic L-asparaginase 1
b1768	pncA													nicotinamidase/pyrazinamidase
b1769	ydjE													putative transporter
b1770	ydjF													putative DNA-binding transcriptional regulator
b1771	ydjG													alpha-Keto reductase, NADH-dependent; can use methylglyoxal as substrate
b1772	ydjH													putative kinase
b1773	ydjI													putative aldolase
b1774	ydjJ													putative Zn-dependent NAD(P)-binding oxidoreductase
b1775	ydjK													putative transporter
b1776	ydjL													putative Zn-dependent NAD(P)-binding oxidoreductase
b1777	yeaC													DUF1315 family protein
b1778	msrB										-4.77255			methionine sulfoxide reductase B
b1779	gapA													glyceraldehyde-3-phosphate dehydrogenase A
b1780	yeaD													D-hexose-6-phosphate epimerase-like protein
b1781	yeaE													aldo-keto reductase, methylglyoxal to acetol, NADPH-dependent
b1782	mipA					-6.3501								scaffolding protein for murein synthesizing machinery
b1783	yeaG													protein kinase, endogenous substrate unidentified; autokinase
b1784	yeaH													UPF0229 family protein
b1785	yeaI							-2.45897						putative membrane-anchored diguanylate cyclase
b1786	yeaJ													putative diguanylate cyclase
b1787	yeaK													aminoacyl-tRNA editing domain protein
b1788	yoaI	-15.6517	-6.91244		-6.64302									uncharacterized protein
b1789	yeaL													UPF0756 family putative inner membrane protein
b1790	yeaM			3.42799	3.10295	4.20085	3.78383			3.03448				putative DNA-binding transcriptional regulator
b1791	yeaN													putative transporter
b1792	yeaO													DUF488 family protein
b1793	yoaF					3.74894								DUF333 family outer membrane lipoprotein
b1794	yeaP													diguanylate cyclase
b1795	yeaQ													UPF0410 family protein
b1796	yoaG													uncharacterized protein
b1797	yeaR													DUF1971 family protein, nitrate-inducible
b1798	leuE													leucine efflux protein
b1799	dmlR													transcriptional activator of dmlA
b1800	dmlA													D-malate oxidase, NAD-dependent; putative tartrate dehydrogenase
b1801	yeaV													putative transporter
b1802	yeaW													putative YeaWX dioxygenase alpha subunit; 2Fe-2S cluster
b1803	yeaX													putative YeaWX dioxygenase beta subunit, reductase component
b1804	rnd													ribonuclease D
b1805	fadD													acyl-CoA synthetase (long-chain-fatty-acid--CoA ligase)
b1806	yeaY													Slp family lipoprotein, RpoE-regulated
b1807	tsaB													tRNA(ANN) t(6)A37 threonylcarbamoyladenosine modification protein; binding partner and protease for TsaD
b1808	yoaA													putative ATP-dependent helicase, DinG family
b1809	yoaB													putative reactive intermediate deaminase
b1810	yoaC													DUF1889 family protein
b1811	yoaH	-5.59705		-4.19828										UPF0181 family protein
b1812	pabB													aminodeoxychorismate synthase, subunit I
b1813	nudL	-2.56196												putative CoA pyrophosphohydrolase, weak 3-phosphohydroxypyruvate phosphatase
b1814	sdaA													L-serine dehydratase 1
b1815	yoaD													putative membrane-anchored cyclic-di-GMP phosphodiesterase, regulator of cellulose production
b1816	yoaE													putative membrane protein/conserved protein
b1817	manX													fused mannose-specific PTS enzymes: IIA component/IIB component
b1818	manY			-2.44387										mannose-specific enzyme IIC component of PTS
b1819	manZ													mannose-specific enzyme IID component of PTS
b1820	yobD			-4.07465										UPF0266 family inner membrane protein
b1821	mntP			2.93667										putative Mn(2+) efflux pump, mntR-regulated
b1822	rlmA													23S rRNA m(1)G745 methyltransferase, SAM-dependent
b1823	cspC	2.88119	5.06467	10.8163		3.74425		2.84792						stress protein, member of the CspA-family
b1824	yobF		3.51339	7.98945										DUF2527 family heat-induced protein
b1825	yebO													putative inner membrane protein
b1826	mgrB													regulatory peptide for PhoPQ, feedback inhibition
b1827	kdgR													KDG regulon transcriptional repressor
b1828	yebQ								-6.1872					putative transporter
b1829	htpX													putative endopeptidase
b1830	prc													carboxy-terminal protease for penicillin-binding protein 3
b1831	proQ								3.07382					RNA chaperone, putative ProP translation regulator
b1832	msrC													free methionine-(R)-sulfoxide reductase
b1833	yebS													inner membrane protein
b1834	yebT													MCE domain protein
b1835	rsmF													16S rRNA m(5)C1407 methyltransferase, SAM-dependent
b1836	yebV													uncharacterized protein
b1837	yebW			4.04386										uncharacterized protein
b1838	pphA													serine/threonine-specific protein phosphatase 1
b1839	yebY													DUF2511 family protein
b1840	yebZ													inner membrane protein
b1841	yobA													CopC family protein
b1842	holE													DNA polymerase III, theta subunit
b1843	yobB													C-N hydrolase family protein
b1844	exoX				-4.87758									exodeoxyribonuclease 10; DNA exonuclease X
b1845	ptrB													protease II
b1846	yebE													DUF533 family inner membrane protein
b1847	yebF													extracellular Colicin M immunity family protein
b1848	yebG	2.96354	3.13471	6.28815	5.72362	5.96104	6.03052	3.23097		3.69279	2.86762			DNA damage-inducible protein regulated by LexA
b1849	purT													phosphoribosylglycinamide formyltransferase 2
b1850	eda			2.9196	3.12279					3.40925				multifunctional 2-keto-3-deoxygluconate 6-phosphate aldolase and 2-keto-4-hydroxyglutarate aldolase and oxaloacetate decarboxylase
b1851	edd													6-phosphogluconate dehydratase
b1852	zwf													glucose-6-phosphate 1-dehydrogenase
b1853	yebK													putative DNA-binding transcriptional regulator
b1854	pykA													pyruvate kinase II
b1855	lpxM					6.86634								myristoyl-acyl carrier protein (ACP)-dependent acyltransferase
b1856	mepM													murein DD-endopeptidase, space-maker hydrolase, septation protein
b1857	znuA					-2.92949								zinc transporter subunit: periplasmic-binding component of ABC superfamily
b1858	znuC													zinc transporter subunit: ATP-binding component of ABC superfamily
b1859	znuB													zinc transporter subunit: membrane component of ABC superfamily
b1860	ruvB													ATP-dependent DNA helicase, component of RuvABC resolvasome
b1861	ruvA			2.61139	2.67233	2.40665								component of RuvABC resolvasome, regulatory subunit
b1862	yebB													DUF830 family protein
b1863	ruvC							-3.55938						component of RuvABC resolvasome, endonuclease
b1864	yebC										3.2368			UPF0082 family protein
b1865	nudB													dihydroneopterin triphosphate pyrophosphatase
b1866	aspS													aspartyl-tRNA synthetase
b1867	yecD					-3.09931								isochorismatase family protein
b1868	yecE													UPF0759 family protein
b1869	yecN							-3.03093						MAPEG family inner membrane protein
b1870	cmoA			3.00377	4.14565	3.61071		2.13567						carboxy-SAM synthase
b1871	cmoB													tRNA (cmo5U34)-carboxymethyltransferase, carboxy-SAM-dependent
b1872	torZ													trimethylamine N-oxide reductase system III, catalytic subunit
b1873	torY			3.30058	2.11556	2.44737				2.54464				TMAO reductase III (TorYZ), cytochrome c-type subunit
b1874	cutC													copper homeostasis protein
b1875	yecM													putative metal-binding enzyme
b1876	argS			2.29518										arginyl-tRNA synthetase
b1877	yecT													uncharacterized protein
b1878	flhE													proton seal during flagellar secretion
b1879	flhA													putative flagellar export pore protein
b1880	flhB													flagellin export apparatus, substrate specificity protein
b1881	cheZ													chemotaxis regulator, protein phosphatase for CheY
b1882	cheY													chemotaxis regulator transmitting signal to flagellar motor component
b1883	cheB													fused chemotaxis regulator: protein-glutamate methylesterase in two-component regulatory system with CheA
b1884	cheR													chemotaxis regulator, protein-glutamate methyltransferase
b1885	tap													methyl-accepting protein IV
b1886	tar													methyl-accepting chemotaxis protein II
b1887	cheW													purine-binding chemotaxis protein
b1888	cheA													fused chemotactic sensory histidine kinase in two-component regulatory system with CheB and CheY: sensory histidine kinase/signal sensing protein
b1889	motB													protein that enables flagellar motor rotation
b1890	motA													proton conductor component of flagella motor
b1891	flhC				-3.50798									flagellar class II regulon transcriptional activator, with FlhD
b1892	flhD													flagellar class II regulon transcriptional activator, with FlhC
b1893	insB1													IS1 transposase B
b1894	insA													IS1 repressor TnpA
b1895	uspC													universal stress protein
b1896	otsA													trehalose-6-phosphate synthase
b1897	otsB													trehalose-6-phosphate phosphatase, biosynthetic
b1900	araG													fused L-arabinose transporter subunits of ABC superfamily: ATP-binding components
b1901	araF													L-arabinose transporter subunit
b1902	ftnB													ferritin B, putative ferrous iron reservoir
b1904	yecR	4.9081			6.60146						4.05121			lipoprotein, function unknown
b1905	ftnA													ferritin iron storage protein (cytoplasmic)
b1906	yecH									-18.4731				DUF2492 family protein
b1907	tyrP													tyrosine transporter
b1908	yecA													UPF0149 family protein
b1909	leuZ													tRNA-Leu
b1910	cysT													tRNA-Cys
b1911	glyW													tRNA-Gly
b1912	pgsA				-3.01247									phosphatidylglycerophosphate synthetase
b1913	uvrC													excinuclease UvrABC, endonuclease subunit
b1914	uvrY			-3.18324										response regulator in two-component regulatory system with BarA
b1915	yecF													DUF2594 family protein
b1916	sdiA													quorum-sensing transcriptional activator
b1917	yecC													putative ABC superfamily transporter ATP-binding subunit
b1918	yecS													ABC family putative inner membrane permease
b1919	dcyD													D-cysteine desulfhydrase, PLP-dependent
b1920	fliY													cystine transporter subunit
b1921	fliZ													RpoS antagonist; putative regulator of FliA activity
b1922	fliA													RNA polymerase, sigma 28 (sigma F) factor
b1923	fliC													flagellar filament structural protein (flagellin)
b1924	fliD													flagellar filament capping protein
b1925	fliS						-4.14885							flagellar protein potentiates polymerization
b1926	fliT													putative flagellar synthesis and assembly chaperone
b1927	amyA													cytoplasmic alpha-amylase
b1928	yedD	1.94716		2.72946	3.58861	3.30555		2.5296						lipoprotein
b1929	yedE													UPF0394 family sulfur transport domain-containing inner membrane protein
b1930	yedF													putative TusA family sulfurtransferase
b1931	yedK													DUF159 family protein
b1932	yedL								3.09658					putative acyl transferase
b1936	intG													-
b1937	fliE										3.59848			flagellar basal-body component
b1938	fliF	-2.89588												flagellar basal-body MS-ring and collar protein
b1939	fliG			2.92969	2.94011	2.62092		2.04335		3.06206				flagellar motor switching and energizing component
b1940	fliH			2.35668	2.49504					2.5147				negative regulator of FliI ATPase activity
b1941	fliI													flagellum-specific ATP synthase
b1942	fliJ													flagellar protein
b1943	fliK													flagellar hook-length control protein
b1944	fliL													flagellar biosynthesis protein
b1945	fliM													flagellar motor switching and energizing component
b1946	fliN													flagellar motor switching and energizing component
b1947	fliO													flagellar biosynthesis protein
b1948	fliP													flagellar biosynthesis protein
b1949	fliQ	3.67542												flagellar biosynthesis protein
b1950	fliR													flagellar export pore protein
b1951	rcsA				-3.02636									transcriptional regulator of colanic acid capsular biosynthesis
b1952	dsrB	-2.92686			-3.13072									uncharacterized protein
b1953	yodD				4.57063									uncharacterized protein
b1954	dsrA													-
b1955	yedP													putative mannosyl-3-phosphoglycerate phosphatase
b1956	yedQ													putative membrane-anchored diguanylate cyclase
b1957	yodC													uncharacterized protein
b1958	yedI													DUF808 family inner membrane protein
b1959	yedA				2.49462	2.56336								amino acid exporter for phenylalanine, threonine
b1960	vsr													DNA mismatch endonuclease of very short patch repair
b1961	dcm													DNA cytosine methyltransferase
b1962	yedJ													putative HD superfamily phosphohydrolase
b1963	yedR													inner membrane protein
b1967	hchA													glyoxalase III and Hsp31 molecular chaperone
b1968	yedV													putative sensory kinase in two-component regulatory system with YedW
b1969	yedW													response regulator family protein
b1970	hiuH													hydroxyisourate hydrolase
b1971	yedY													membrane-anchored, periplasmic TMAO, DMSO reductase
b1972	yedZ													inner membrane heme subunit for periplasmic YedYZ reductase
b1973	zinT		-3.72125		-4.0513									zinc and cadmium binding protein, periplasmic
b1974	yodB													cytochrome b561 homolog
b1975	serU													tRNA-Ser
b1976	mtfA													anti-repressor for DgsA(Mlc)
b1977	asnT													tRNA-Asn
b1978	yeeJ													putative adhesin
b1981	shiA													shikimate transporter
b1982	amn	-2.2726												AMP nucleosidase
b1983	yeeN		-3.62494	-5.23024	-8.19174									UPF0082 family protein
b1984	asnW													tRNA-Asn
b1985	yeeO													putative multdrug exporter, MATE family
b1986	asnU													tRNA-Asn
b1987	cbl								3.23082					ssuEADCB/tauABCD operon transcriptional activator
b1988	nac				-2.78357									nitrogen assimilation regulon transcriptional regulator; autorepressor
b1989	asnV													tRNA-Asn
b1990	ldtA													L,D-transpeptidase linking Lpp to murein
b1991	cobT													nicotinate-nucleotide--dimethylbenzimidazole phosphoribosyltransferase
b1992	cobS			-2.51549										cobalamin synthase
b1993	cobU													bifunctional cobinamide kinase/ cobinamide phosphate guanylyltransferase
b1994	insH1										6.07359			IS5 transposase and trans-activator
b1996	insD1													IS2 transposase TnpB
b1997	insC1													IS2 repressor TnpA
b1999	yeeP													-
b2000	flu				2.20502									CP4-44 prophage; antigen 43 (Ag43) phase-variable biofilm formation autotransporter
b2001	yeeR													CP4-44 prophage; putative membrane protein
b2002	yeeS													CP4-44 prophage; putative DNA repair protein
b2003	yeeT					2.66808								CP4-44 prophage; uncharacterized protein
b2004	cbeA													CP4-44 prophage; cytoskeleton bundling-enhancing factor A; CbtA antitoxin
b2005	cbtA													CP4-44 prophage; toxin of the YeeV-YeeU toxin-antitoxin system
b2006	yeeW													-
b2007	yeeX	2.55063				3.86206								UPF0265 family protein
b2008	yeeA													putative transporter, FUSC family inner membrane protein
b2009	sbmC													DNA gyrase inhibitor
b2010	dacD													D-alanyl-D-alanine carboxypeptidase (penicillin-binding protein 6b)
b2011	sbcB			2.56071	2.65869				3.34274					exodeoxyribonuclease I; exonuclease I
b2012	yeeD													putative TusA family sulfurtransferase
b2013	yeeE													UPF0394 family inner membrane protein
b2014	plaP													putrescine importer, low affinity
b2015	yeeY													LysR family putative transcriptional regulator
b2016	yeeZ													putative epimerase
b2017	yefM													antitoxin of the YoeB-YefM toxin-antitoxin system
b2018	hisL													his operon leader peptide
b2019	hisG													ATP phosphoribosyltransferase
b2020	hisD													bifunctional histidinal dehydrogenase/ histidinol dehydrogenase
b2021	hisC													histidinol-phosphate aminotransferase
b2022	hisB													fused histidinol-phosphatase/imidazoleglycerol-phosphate dehydratase
b2023	hisH													imidazole glycerol phosphate synthase, glutamine amidotransferase subunit with HisF
b2024	hisA													N-(5'-phospho-L-ribosyl-formimino)-5-amino-1- (5'-phosphoribosyl)-4-imidazolecarboxamide isomerase
b2025	hisF													imidazole glycerol phosphate synthase, catalytic subunit with HisH
b2026	hisI	-2.65527		-3.79053				-2.86031						fused phosphoribosyl-AMP cyclohydrolase/phosphoribosyl-ATP pyrophosphatase
b2027	wzzB													regulator of length of O-antigen component of lipopolysaccharide chains
b2028	ugd													UDP-glucose 6-dehydrogenase
b2029	gnd													6-phosphogluconate dehydrogenase, decarboxylating
b2030	insH1													IS5 transposase and trans-activator
b2032	wbbK													lipopolysaccharide biosynthesis protein
b2033	wbbJ													putative lipopolysaccharide biosynthesis O-acetyl transferase
b2034	wbbI													d-Galf:alpha-d-Glc beta-1,6-galactofuranosyltransferase
b2035	wbbH													O-antigen polymerase
b2036	glf													UDP-galactopyranose mutase, FAD/NAD(P)-binding
b2037	wzxB													putative polisoprenol-linked O-antigen transporter
b2038	rfbC					-2.5951								dTDP-4-deoxyrhamnose-3,5-epimerase
b2039	rfbA													glucose-1-phosphate thymidylyltransferase
b2040	rfbD					-2.49484								dTDP-4-dehydrorhamnose reductase subunit, NAD(P)-binding, of dTDP-L-rhamnose synthase
b2041	rfbB													dTDP-glucose 4,6 dehydratase, NAD(P)-binding
b2042	wcaN													putative regulatory subunit for GalU
b2043	wcaM													colanic acid biosynthesis protein
b2044	wcaL													putative glycosyl transferase
b2045	wcaK													colanic acid biosynthesis protein
b2046	wzxC													putative colanic acid exporter
b2047	wcaJ													colanic biosynthesis UDP-glucose lipid carrier transferase
b2048	cpsG													phosphomannomutase
b2049	cpsB													mannose-1-phosphate guanyltransferase
b2050	wcaI													putative glycosyl transferase
b2051	wcaH													GDP-mannose mannosyl hydrolase
b2052	wcaG													bifunctional GDP-fucose synthetase: GDP-4-dehydro-6-deoxy-D-mannose epimerase/ GDP-4-dehydro-6-L-deoxygalactose reductase
b2053	gmd													GDP-D-mannose dehydratase, NAD(P)-binding
b2054	wcaF													putative acyl transferase
b2055	wcaE				-4.44558									putative glycosyl transferase
b2056	wcaD													putative colanic acid polymerase
b2057	wcaC													putative glycosyl transferase
b2058	wcaB													putative acyl transferase
b2059	wcaA													putative glycosyl transferase
b2060	wzc													colanic acid production tyrosine-protein kinase; autokinase; Ugd phosphorylase
b2061	wzb													colanic acid production protein-tyrosine-phosphatase; Wzc-P dephosphorylase
b2062	wza													colanic acid export protein; outer membrane auxillary lipoprotein
b2063	yegH													inner membrane protein
b2064	asmA													suppressor of OmpF assembly mutants; putative outer membrane protein assembly factor; inner membrane-anchored periplasmic protein
b2065	dcd		-3.19098		-2.82455									2'-deoxycytidine 5'-triphosphate deaminase
b2066	udk													uridine/cytidine kinase
b2067	yegE													putative diguanylate cyclase
b2068	alkA													3-methyl-adenine DNA glycosylase II
b2069	yegD													Hsp70 chaperone family protein
b2070	yegI													protein kinase-related putative non-specific DNA-binding protein
b2071	yegJ								5.23635					uncharacterized protein
b2072	yegK													ser/thr phosphatase-related protein
b2073	yegL													VMA domain protein
b2074	mdtA													multidrug efflux system, subunit A
b2075	mdtB													multidrug efflux system, subunit B
b2076	mdtC													multidrug efflux system, subunit C
b2077	mdtD			2.10787	2.13847									putative arabinose efflux transporter
b2078	baeS													sensory histidine kinase in two-component regulatory system with BaeR
b2079	baeR													response regulator in two-component regulatory system with BaeS
b2080	yegP													UPF0339 family protein
[truncated: 2,502 more rows]

## Sheet: Counts
Normalized counts of gene transposon mutants in sample replicates
Gene no.	Gene	Butanol1	Butanol2	Butyrolactone1	Butyrolactone2	Butanediol1	Butanediol2	Furfural1	Furfural2	Decanoic acid1	Geraniol1	Geraniol2	Acetate1	Acetate2	Itaconic acid1	Levulinic acid1	Succinic acid1	Succinic acid2	Serine1	Serine2	Threonine1	Threonine2	Control1	Control2	Initial1	Initial2	Product
b0001	thrL	NA	NA	NA	NA	NA	NA	NA	NA	NA	NA	NA	NA	NA	NA	NA	NA	NA	NA	NA	NA	NA	3	3	40	51	thr operon leader peptide
b0002	thrA	102	70	108	76	88	98	160	124	64	40	52	58	90	63	153	53	88	182	99	20	41	103	95	1726	1864	Bifunctional aspartokinase/homoserine dehydrogenase 1
b0003	thrB	71	64	54	56	86	98	114	110	54	35	38	81	79	40	102	34	61	495	144	16	26	71	47	655	539	homoserine kinase
b0004	thrC	33	43	32	49	45	30	38	31	30	20	33	28	87	36	68	29	61	71	39	12	23	48	46	982	1037	L-threonine synthase
b0005	yaaX	423	352	384	257	362	446	441	453	240	42	184	374	389	254	339	377	334	100	395	25	145	405	502	377	387	DUF2502 family putative periplasmic protein
b0006	yaaA	194	110	155	205	226	182	312	311	166	40	94	208	174	165	235	142	168	139	162	31	67	170	157	175	204	peroxide resistance protein, lowers intracellular iron
b0007	yaaJ	828	843	724	746	512	611	1066	1137	659	120	775	828	890	494	745	565	640	202	827	36	332	845	1010	936	1034	putative transporter
b0008	talB	1269	1366	1372	1258	1179	1510	1303	1578	1265	207	542	1393	1703	850	1494	1068	966	377	1778	54	430	1397	1594	1481	1578	transaldolase B
b0009	mog	437	379	400	316	332	410	536	467	225	55	250	443	544	294	383	416	355	87	435	18	201	525	561	374	479	molybdochelatase incorporating molybdenum into molybdopterin
b0010	satP	687	603	633	566	543	737	703	821	416	81	392	654	632	441	573	581	550	156	659	29	264	736	835	782	641	succinate-acetate transporter
b0011	yaaW	1407	1432	1381	991	1090	1208	1578	1581	880	154	708	1386	1418	801	1368	1233	1061	192	1318	51	536	1590	1787	1395	1556	UPF0174 family protein
b0013	yaaI	384	374	333	270	334	268	426	434	272	50	195	349	351	214	321	322	265	85	356	18	155	503	422	396	345	UPF0412 family protein
b0014	dnaK	39	38	44	48	82	83	84	68	67	26	26	44	51	31	95	43	54	173	34	18	21	77	98	81	73	chaperone Hsp70, with co-chaperone DnaJ
b0015	dnaJ	36	23	38	37	46	30	49	43	76	15	26	57	47	31	52	44	39	93	19	11	13	79	58	90	114	chaperone Hsp40, DnaK co-chaperone
b0016	insL1	NA	NA	NA	NA	NA	NA	NA	NA	NA	NA	NA	NA	NA	NA	NA	NA	NA	NA	NA	NA	NA	NA	NA	NA	NA	IS186 transposase
b0018	mokC	170	191	173	158	182	129	204	176	112	28	85	186	175	63	135	173	136	62	144	11	73	177	167	227	176	regulatory protein for HokC, overlaps CDS of hokC
b0019	nhaA	35	41	401	780	30	13	137	195	40	18	45	153	167	71	92	252	56	104	299	14	46	47	44	633	812	sodium-proton antiporter
b0020	nhaR	128	153	169	168	174	123	184	179	169	28	89	157	229	111	154	135	166	114	134	14	61	216	169	257	172	transcriptional activator of nhaA
b0021	insB1	NA	NA	NA	NA	NA	NA	NA	NA	NA	NA	NA	NA	NA	NA	NA	NA	NA	NA	NA	NA	NA	NA	NA	NA	NA	IS1 transposase B
b0022	insA	NA	NA	NA	NA	NA	NA	NA	NA	NA	NA	NA	NA	NA	NA	NA	NA	NA	NA	NA	NA	NA	NA	NA	NA	NA	IS1 repressor TnpA
b0023	rpsT	32	25	30	64	95	135	155	153	111	56	36	44	74	85	139	25	59	98	24	22	4	23	27	62	27	30S ribosomal subunit protein S20
b0024	yaaY	NA	NA	NA	NA	NA	NA	NA	NA	NA	NA	NA	NA	NA	NA	NA	NA	NA	45	1	NA	NA	NA	NA	NA	NA	uncharacterized protein
b0025	ribF	14	17	12	11	21	27	22	12	22	13	15	23	14	9	28	10	21	60	7	8	8	56	19	21	41	bifunctional riboflavin kinase/FAD synthetase
b0026	ileS	66	78	88	78	81	97	93	105	82	31	38	63	73	89	142	61	107	284	37	18	17	133	89	115	130	isoleucyl-tRNA synthetase
b0027	lspA	12	6	17	7	7	10	10	18	8	5	6	6	17	9	15	2	16	5	9	7	5	22	21	17	9	prolipoprotein signal peptidase (signal peptidase II)
b0028	fkpB	5	10	10	22	21	27	13	6	3	9	8	17	11	9	13	9	18	35	5	7	5	46	8	17	37	FKBP-type peptidyl-prolyl cis-trans isomerase (rotamase)
b0029	ispH	19	31	16	23	27	40	19	27	15	11	16	18	8	18	25	7	18	60	21	7	5	61	52	25	43	4-hydroxy-3-methylbut-2-enyl diphosphate reductase, 4Fe-4S protein
b0030	rihC	1294	1193	1198	1089	1506	1625	1990	1800	1069	237	713	1385	1652	876	1560	1040	1047	461	1247	76	494	1509	1611	1490	1336	ribonucleoside hydrolase 3
b0031	dapB	16	17	20	29	28	19	42	19	25	6	11	18	23	36	33	19	22	17	13	7	5	19	54	31	51	dihydrodipicolinate reductase
b0032	carA	177	104	111	207	324	232	526	316	214	91	109	236	154	107	364	97	46	314	156	27	49	132	138	482	377	carbamoyl phosphate synthetase small subunit, glutamine amidotransferase
b0033	carB	84	57	112	84	123	136	171	163	97	33	55	119	92	89	169	95	108	270	112	27	40	107	137	1672	1972	carbamoyl-phosphate synthase large subunit
b0034	caiF	998	921	905	958	956	992	1219	1155	755	119	508	1114	1187	765	829	755	804	116	830	44	344	1460	1205	1374	1225	cai operon transcriptional activator
b0035	caiE	356	319	312	239	260	342	343	317	220	38	187	322	304	160	304	298	263	41	358	22	151	475	409	339	329	stimulator of CaiD and CaiB enzyme activities
b0036	caiD	236	270	307	231	269	241	341	334	216	38	164	332	299	107	256	236	279	85	298	18	122	390	347	342	421	carnitinyl-CoA dehydratase
b0037	caiC	1518	1424	1446	1105	1312	1444	1573	1758	1049	183	759	1599	1787	956	1337	1248	1127	328	1484	55	480	1656	1900	1731	1871	putative crotonobetaine/carnitine-CoA ligase
b0038	caiB	327	347	320	285	284	363	428	415	231	54	193	324	390	125	370	303	378	166	372	22	135	366	418	408	373	crotonobetainyl CoA:carnitine CoA transferase
b0039	caiA	1038	980	1056	868	787	1057	1196	1316	570	153	507	1127	1101	547	1020	960	893	263	1194	47	439	1304	1400	1089	1149	crotonobetaine reductase subunit II, FAD-binding
b0040	caiT	2140	1931	2079	1898	1878	2208	2559	2524	1608	247	1058	2375	2401	1165	2115	1882	1924	475	2175	69	777	2535	2720	2407	2457	putative transporter
b0041	fixA	966	822	971	835	807	763	1087	1149	705	107	580	995	1268	721	933	811	838	261	995	40	412	1328	1169	1154	1119	anaerobic carnitine reduction putative electron transfer flavoprotein subunit
b0042	fixB	490	462	449	347	391	487	513	570	356	76	248	523	558	307	452	501	351	133	522	25	185	552	624	457	545	putative electron transfer flavoprotein, NAD/FAD-binding domain and ETFP adenine nucleotide-binding domain-like protein
b0043	fixC	835	780	893	718	728	849	921	986	546	94	486	971	993	658	842	704	809	280	875	40	339	989	1013	1017	941	putative oxidoreductase
b0044	fixX	NA	NA	NA	NA	16	18	22	10	NA	NA	NA	NA	NA	NA	NA	NA	NA	NA	NA	NA	NA	NA	NA	NA	NA	putative 4Fe-4S ferredoxin-type protein
b0045	yaaU	1095	1133	1121	954	1015	1172	1387	1296	717	140	548	1243	1313	672	1070	1024	994	293	1197	40	437	1307	1506	1087	1253	putative transporter
b0046	kefF	795	787	849	731	777	739	851	845	549	90	401	917	955	601	725	741	500	257	873	33	306	929	1093	920	1057	potassium-efflux system ancillary protein for KefC, glutathione-regulated; quinone oxidoreductase, FMN-dependent
b0047	kefC	2433	2508	2565	2061	1956	1953	2750	2880	1612	290	1276	2440	2765	1290	2338	2192	2055	379	2613	98	963	2556	2997	2409	2206	potassium:proton antiporter
b0048	folA	13	11	7	9	8	6	23	13	9	NA	NA	7	20	9	12	5	9	7	8	NA	NA	10	26	15	31	dihydrofolate reductase
b0049	apaH	40	28	32	49	44	82	125	125	45	23	29	29	72	45	53	48	20	123	23	15	19	58	39	180	151	diadenosine tetraphosphatase
b0050	apaG	412	417	465	348	402	508	1128	1458	277	77	451	622	860	258	634	558	449	81	1215	29	198	613	975	871	824	protein associated with Co2+ and Mg2+ efflux
b0051	rsmA	29	39	45	96	21	27	32	28	17	14	17	32	22	18	37	49	21	73	38	8	12	41	63	84	79	16S rRNA m(6)A1518, m(6)A1519 dimethyltransferase, SAM-dependent
b0052	pdxA	21	34	34	27	32	22	28	38	17	17	17	43	18	9	43	20	53	24	41	10	7	25	33	256	234	4-hydroxy-L-threonine phosphate dehydrogenase, NAD-dependent
b0053	surA	34	43	47	43	37	25	87	43	28	19	66	72	53	40	50	66	55	81	37	13	38	87	52	251	274	peptidyl-prolyl cis-trans isomerase (PPIase)
b0054	lptD	55	82	48	101	91	137	93	67	63	26	29	87	72	36	126	34	94	156	30	19	23	88	97	73	115	LPS assembly OM complex LptDE, beta-barrel component
b0055	djlA	174	150	235	217	278	156	239	283	150	33	128	298	193	138	212	227	188	101	270	14	107	290	282	300	290	membrane-anchored DnaK co-chaperone, DNA-binding protein
b0058	rluA	415	454	425	405	333	305	469	450	395	66	178	460	594	303	367	362	421	137	416	15	166	538	647	445	475	dual specificity 23S rRNA pseudouridine(746), tRNA pseudouridine(32) synthase, SAM-dependent
b0059	rapA	7511	7997	7325	9554	4747	4777	6589	4232	47932	503	2672	9628	8090	3398	5831	6230	4778	1873	3480	1685	5064	7547	8809	4392	4472	RNA polymerase remodeling/recycling factor ATPase; RNA polymerase-associated, ATP-dependent RNA translocase
b0060	polB	1377	1294	1385	1143	1224	1268	1533	1549	936	175	700	1376	1533	761	1380	1218	1130	433	1529	69	554	1567	1741	1669	1598	DNA polymerase II
b0061	araD	363	402	393	263	271	276	322	336	217	50	173	342	318	280	358	292	290	158	312	18	141	295	497	371	303	L-ribulose-5-phosphate 4-epimerase
b0062	araA	1355	1495	1457	1024	1094	1399	1611	1734	966	162	742	1359	1401	850	1543	1279	1245	299	1682	58	647	1723	1922	1392	1429	L-arabinose isomerase
b0063	araB	1315	1108	1283	789	947	1138	1264	1373	683	141	627	1376	1232	703	1313	1092	979	282	1298	40	543	1369	1537	1179	1354	L-ribulokinase
b0064	araC	259	346	257	272	274	287	304	388	234	53	153	376	370	196	240	234	283	106	252	14	96	404	333	385	405	ara regulon transcriptional activator; autorepressor
b0065	yabI	71	68	157	204	54	83	203	270	148	45	145	247	356	160	209	149	159	160	312	18	85	317	368	253	261	DedA family inner membrane protein
b0066	thiQ	212	192	217	169	204	209	369	275	168	40	112	277	309	120	194	258	172	149	240	14	108	328	327	271	251	thiamine, thiamine pyrophosphate ABC transporter ATPase; ThiBPQ thiamine, thiamine pyrophosphate importer
b0067	thiP	979	1050	982	651	859	914	1302	1167	656	115	514	1037	1059	690	1138	958	871	272	1178	29	459	1122	1358	1041	1067	thiamine, thiamine pyrophosphate ABC transporter permease; ThiBPQ thiamine, thiamine pyrophosphate importer
b0068	thiB	413	361	310	280	345	507	513	531	287	55	220	505	514	325	437	347	346	187	404	18	149	601	543	604	573	thiamine-, thiamine pyrophosphate-, thiamine monophosphate-binding ABC transporter periplasmic protein; ThiBPQ thiamine, thiamine pyrophosphate importer
b0069	sgrR	946	894	999	800	1012	1121	1017	1266	656	195	708	958	1121	569	1014	789	644	278	1025	44	394	1119	1238	1239	1120	transcriptional DNA-binding transcriptional activator of sgrS sRNA
b0070	setA	603	722	599	580	569	660	974	765	488	81	314	681	712	338	634	533	462	163	573	43	240	774	773	762	648	broad specificity sugar efflux system
b0071	leuD	26	21	29	13	18	14	47	111	31	14	18	21	64	36	44	16	17	116	178	9	23	16	17	515	527	3-isopropylmalate dehydratase small subunit
b0072	leuC	63	56	42	41	36	11	59	283	42	20	33	41	183	85	133	28	67	77	453	17	45	62	53	1300	1191	3-isopropylmalate dehydratase large subunit
b0073	leuB	33	11	17	19	32	11	43	93	27	17	15	48	48	31	46	17	49	78	132	12	21	66	55	310	314	3-isopropylmalate dehydrogenase, NAD(+)-dependent
b0074	leuA	120	134	109	127	155	163	242	263	115	55	94	120	142	156	222	65	106	298	251	27	58	137	108	628	550	2-isopropylmalate synthase
b0075	leuL	7	14	11	3	NA	NA	6	56	6	10	13	6	40	18	30	25	24	16	98	5	14	27	4	352	413	leu operon leader peptide
b0076	leuO	551	473	540	380	589	796	899	881	253	93	359	754	782	356	634	812	468	146	965	44	317	656	564	1046	1095	global transcription factor
b0077	ilvI	53	31	46	58	60	41	112	243	54	25	23	101	188	63	157	142	171	51	373	23	39	117	119	571	510	acetolactate synthase 3 large subunit
b0078	ilvH	22	18	30	9	17	33	100	118	5	13	32	49	77	45	89	92	97	9	238	13	32	24	49	314	217	acetolactate synthase 3, small subunit, valine-sensitive
b0080	cra	37	53	89	169	134	134	121	123	177	122	380	97	133	40	118	139	45	60	169	13	32	189	173	345	394	transcriptional repressor-activator for carbon metabolism
b0081	mraZ	6	3	13	11	8	25	22	7	9	9	8	11	8	9	25	8	8	23	12	NA	NA	16	20	7	21	RsmH methytransferase inhibitor
b0082	rsmH	18	18	19	34	24	15	32	28	18	11	8	13	21	5	28	12	53	194	27	8	8	21	35	40	60	16S rRNA m(4)C1402 methyltransferase, SAM-dependent
b0083	ftsL	5	12	9	13	10	4	14	11	17	5	5	6	7	5	9	5	4	18	8	NA	NA	24	13	6	4	membrane bound cell division protein at septum containing leucine zipper motif
b0084	ftsI	33	57	39	35	62	50	39	59	45	15	26	39	45	40	80	20	57	121	27	17	13	94	94	62	99	transpeptidase involved in septal peptidoglycan synthesis (penicillin-binding protein 3)
b0085	murE	41	32	41	26	63	22	72	38	42	15	23	35	75	40	77	25	23	158	31	18	15	87	55	47	47	UDP-N-acetylmuramoyl-L-alanyl-D-glutamate:meso- diaminopimelate ligase
b0086	murF	34	19	35	52	78	37	105	66	43	25	42	48	75	71	56	22	79	77	40	12	14	47	37	60	62	UDP-N-acetylmuramoyl-tripeptide:D-alanyl-D- alanine ligase
b0087	mraY	125	87	80	128	203	172	258	205	121	38	70	173	198	138	161	61	114	383	95	22	23	111	71	112	100	phospho-N-acetylmuramoyl-pentapeptide transferase
b0088	murD	34	21	28	15	54	9	31	29	46	12	11	41	28	14	59	19	70	127	38	14	12	61	85	65	43	UDP-N-acetylmuramoyl-L-alanine:D-glutamate ligase
b0089	ftsW	25	15	22	39	26	44	28	21	28	10	12	33	15	40	40	18	44	45	15	7	7	53	52	24	59	lipid II flippase; integral membrane protein involved in stabilizing FstZ ring during cell division
b0090	murG	103	103	88	104	204	109	224	129	79	51	50	130	78	116	172	77	157	264	113	27	44	56	113	107	47	N-acetylglucosaminyl transferase
b0091	murC	18	27	25	33	23	23	31	28	30	21	19	29	43	18	56	29	43	56	31	8	10	69	66	62	77	UDP-N-acetylmuramate:L-alanine ligase
b0092	ddlB	9	7	15	12	23	26	22	30	30	16	12	30	18	18	21	20	42	73	22	10	6	28	26	40	45	D-alanine:D-alanine ligase
b0093	ftsQ	25	13	15	30	16	24	32	31	31	9	9	20	7	18	27	19	12	54	17	8	8	54	57	29	43	divisome assembly protein, membrane anchored protein involved in growth of wall at septum
b0094	ftsA	19	18	20	44	28	35	53	35	31	14	19	27	50	22	49	30	40	113	31	12	16	55	51	36	29	ATP-binding cell division protein involved in recruitment of FtsK to Z ring
b0095	ftsZ	44	34	28	35	56	36	31	40	37	17	15	32	31	14	58	28	46	56	18	11	11	105	51	37	63	GTP-binding tubulin-like cell division protein
b0096	lpxC	32	51	24	35	23	25	19	32	22	11	17	30	43	22	49	31	46	94	55	8	13	47	49	58	65	UDP-3-O-acyl N-acetylglucosamine deacetylase
b0097	secM	15	10	8	15	10	19	12	21	11	7	4	5	26	9	9	10	27	49	11	6	3	29	37	23	4	regulator of secA translation
b0098	secA	64	54	51	94	82	39	88	63	81	29	46	75	80	63	108	37	62	284	48	24	17	84	112	103	123	preprotein translocase subunit, ATPase
b0099	mutT	260	233	267	282	222	252	369	285	232	57	145	291	300	169	187	186	319	235	236	25	79	350	317	366	353	nucleoside triphosphate pyrophosphohydrolase, marked preference for dGTP
b0101	yacG	6	5	8	6	2	21	16	10	3	6	10	19	11	5	9	5	13	35	10	4	5	37	9	2	13	DNA gyrase inhibitor
b0102	zapD	125	130	154	122	124	211	235	232	106	36	105	179	163	63	175	119	168	93	127	14	67	191	215	222	168	FtsZ stabilizer
b0103	coaE	19	14	16	30	19	29	22	12	20	10	14	14	47	18	46	8	13	31	12	NA	NA	17	20	18	13	dephospho-CoA kinase
b0104	guaC	537	499	574	398	493	550	631	805	400	64	331	637	716	365	725	576	613	221	751	33	225	633	789	654	537	GMP reductase
b0106	hofC	1195	1101	1197	1067	983	1054	1255	1319	817	141	725	1144	1239	814	1244	963	998	316	1313	44	492	1307	1458	1256	1249	assembly protein in type IV pilin biogenesis, transmembrane protein
b0107	hofB	282	316	269	228	229	233	286	318	231	42	156	312	304	200	299	236	293	158	279	11	106	332	376	293	362	T2SE secretion family protein; P-loop ATPase superfamily protein
b0108	ppdD	303	327	326	278	282	287	338	360	199	38	155	308	419	174	330	264	290	122	298	18	130	359	423	334	389	putative prepilin peptidase-dependent pilin
b0109	nadC	32	39	83	69	28	80	77	95	27	23	29	51	82	22	65	34	46	82	85	12	15	22	24	214	287	quinolinate phosphoribosyltransferase
b0110	ampD	163	229	157	218	196	227	275	207	87	23	76	190	253	94	191	149	194	87	180	11	73	261	234	254	255	1,6-anhydro-N-acetylmuramyl-L-alanine amidase, Zn-dependent; murein amidase
b0111	ampE	769	821	814	726	582	737	770	936	295	89	333	797	910	454	774	775	670	295	997	29	314	973	1078	831	787	ampicillin resistance inner membrane protein; putative signaling protein in beta-lactamase regulation
b0112	aroP	1208	1171	1247	856	1070	1159	1203	1291	898	171	739	1305	1395	734	1279	1100	1193	6194	2135	441	977	1530	1425	1339	1380	aromatic amino acid transporter
b0113	pdhR	86	92	108	150	155	243	210	272	82	43	44	110	178	98	198	64	163	220	147	152	77	87	95	115	149	pyruvate dehydrogenase complex repressor; autorepressor
b0114	aceE	109	66	91	160	254	231	243	201	177	69	72	123	170	94	234	84	135	358	73	25	22	181	133	225	277	pyruvate dehydrogenase, decarboxylase component E1, thiamine triphosphate-binding
b0115	aceF	51	34	62	23	62	57	89	50	55	21	19	58	26	31	81	38	37	184	37	14	9	77	76	111	86	pyruvate dehydrogenase, dihydrolipoyltransacetylase component E2
b0116	lpd	26	24	38	41	59	41	40	44	55	15	22	42	25	31	52	22	60	198	27	14	12	49	58	56	85	lipoamide dehydrogenase, E3 component is part of three enzyme complexes
b0117	yacH	1271	1025	1184	903	981	910	1450	1366	853	149	696	1296	1254	747	1128	1079	875	391	1245	55	558	1280	1617	1231	1025	uncharacterized protein
b0118	acnB	65	60	68	85	71	63	74	71	58	25	23	72	50	67	111	54	74	209	57	21	18	126	118	158	96	bifunctional aconitate hydratase 2/2-methylisocitrate dehydratase
b0119	yacL	164	165	122	174	193	211	201	207	127	28	98	195	234	138	169	131	166	103	106	14	51	312	204	208	210	UPF0231 family protein
b0120	speD	153	111	147	234	132	132	160	111	54	25	42	155	136	71	120	134	129	134	93	13	32	213	124	263	271	S-adenosylmethionine decarboxylase
b0121	speE	65	33	99	76	67	65	136	84	51	21	44	95	72	89	73	101	71	55	69	13	31	102	112	132	159	spermidine synthase (putrescine aminopropyltransferase)
b0122	yacC	23	20	37	34	24	28	45	40	60	14	15	31	32	45	41	20	14	56	19	11	14	29	37	40	20	PulS_OutS family protein
b0123	cueO	833	870	936	730	706	808	1010	1046	470	94	395	894	935	529	801	772	733	142	954	29	354	1056	997	1011	1056	multicopper oxidase (laccase)
b0124	gcd	1162	1121	1145	955	948	1146	1284	1346	793	145	571	1263	1316	867	1167	1075	902	354	1209	54	433	1432	1545	1268	1504	glucose dehydrogenase
b0125	hpt	78	134	64	109	81	109	82	100	57	23	77	91	130	94	118	61	117	78	124	10	36	79	168	92	94	hypoxanthine phosphoribosyltransferase
b0126	can	8	11	19	29	11	26	51	36	24	10	13	22	22	31	36	28	15	35	22	7	4	38	43	45	75	carbonic anhydrase
b0127	yadG	191	234	196	143	242	243	171	142	165	31	83	247	204	138	178	177	213	103	209	18	75	219	251	268	259	putative ABC superfamily transporter ATP-binding subunit
b0128	yadH	261	315	253	208	217	270	286	180	216	42	155	310	234	174	264	257	237	116	226	14	107	327	423	277	462	inner membrane putative ABC superfamily transporter permease
b0129	yadI	153	196	188	213	129	139	197	222	109	32	87	254	220	129	160	197	132	68	174	14	86	252	191	233	227	putative PTS Enzyme IIA
b0130	yadE	981	1041	1005	788	833	963	1141	1079	675	123	471	1039	1165	596	870	811	869	305	945	44	376	1015	1267	1031	1252	putative polysaccharide deacetylase lipoprotein
b0131	panD	138	92	111	91	338	351	413	205	97	65	76	158	183	67	178	185	81	131	39	27	42	118	51	304	223	aspartate 1-decarboxylase
b0132	yadD	313	219	305	282	230	326	356	350	252	53	141	349	294	156	250	224	196	104	314	18	100	346	410	364	313	transposase_31 family protein
b0133	panC	37	58	64	17	127	107	173	44	14	15	22	60	20	36	37	105	73	75	19	13	30	87	46	168	111	pantothenate synthetase
b0134	panB	217	166	185	33	530	392	478	103	58	55	87	144	47	49	133	384	260	155	85	14	114	150	95	680	749	3-methyl-2-oxobutanoate hydroxymethyltransferase
b0135	yadC	2148	2122	2085	2658	2105	2046	2710	2491	1759	214	1187	2365	2398	1081	1877	1823	1726	431	1836	73	741	2962	2293	3152	2910	putative fimbrial-like adhesin protein
b0136	yadK	136	100	166	279	164	153	166	183	147	31	78	180	205	94	167	154	132	139	136	10	47	189	152	278	234	putative fimbrial-like adhesin protein
b0137	yadL	196	284	325	322	205	199	232	195	186	32	113	260	206	151	207	259	103	47	199	14	109	348	210	346	401	putative fimbrial-like adhesin protein
b0138	yadM	299	377	333	450	290	264	361	374	271	50	159	361	284	196	292	318	234	104	368	22	125	436	263	540	501	putative fimbrial-like adhesin protein
b0139	htrE	2269	2065	2516	2509	2319	2001	2573	2464	1692	231	1168	2522	2348	1361	1922	2055	1937	570	2171	69	851	2848	2554	3313	3288	putative outer membrane usher protein
b0140	yadV	271	296	326	405	354	270	437	381	259	54	171	303	290	107	292	289	240	104	271	18	119	468	283	509	510	putative periplasmic pilin chaperone
b0141	yadN	90	120	120	118	113	65	163	107	79	22	49	136	114	31	95	110	72	55	85	13	32	147	87	152	107	putative fimbrial-like adhesin protein
b0142	folK	13	6	4	6	13	11	11	10	9	7	5	4	11	9	13	12	25	26	1	6	2	27	16	45	27	2-amino-4-hydroxy-6-hydroxymethyldihyropteridine pyrophosphokinase
b0143	pcnB	39	70	36	51	64	81	65	62	55	23	29	50	33	31	70	26	62	106	25	9	17	54	85	106	133	poly(A) polymerase
b0144	gluQ	238	214	244	204	193	151	276	281	208	41	135	261	271	134	252	219	180	214	264	18	84	294	310	379	354	glutamyl-Q tRNA(Asp) synthetase
b0145	dksA	8	7	10	7	24	32	11	13	6	10	5	7	22	5	18	10	19	45	9	NA	NA	26	8	134	133	transcriptional regulator of rRNA transcription, DnaK suppressor protein
b0146	sfsA	847	820	713	698	722	862	1098	978	683	102	414	978	1009	516	789	774	895	188	989	33	349	1334	1172	1158	1180	sugar fermentation stimulation protein A
b0147	ligT	375	397	394	309	323	478	439	486	292	55	213	411	472	272	357	358	287	81	407	22	160	365	456	436	402	2'-5' RNA ligase
b0148	hrpB	1729	1503	1830	1495	1550	1622	1893	1963	1088	192	872	1851	1908	1094	1741	1405	1247	377	1902	51	777	2098	2247	1758	1975	putative ATP-dependent helicase
b0149	mrcB	522	510	871	563	281	317	404	597	208	102	387	590	720	343	802	442	149	374	595	47	381	798	790	1043	996	fused glycosyl transferase and transpeptidase
b0150	fhuA	1177	1099	1077	1124	1034	990	1225	1422	922	154	797	1274	1328	663	1223	982	1131	479	1259	44	498	1290	1416	1399	1439	ferrichrome outer membrane transporter
b0151	fhuC	240	244	285	182	211	285	255	273	175	45	142	314	294	160	311	271	215	286	313	25	105	302	320	235	318	iron-hydroxamate transporter subunit
b0152	fhuD	221	194	198	167	130	219	192	218	142	37	116	228	265	103	210	193	184	170	183	18	101	330	229	240	288	iron-hydroxamate transporter subunit
b0153	fhuB	1193	1197	1173	935	935	1164	1254	1362	784	145	621	1198	1294	654	1150	1034	851	377	1356	62	507	1302	1742	1064	1161	fused iron-hydroxamate transporter subunits of ABC superfamily: membrane components
b0154	hemL	47	63	41	56	47	35	57	40	31	22	23	45	47	63	65	23	33	87	22	7	7	58	94	69	100	glutamate-1-semialdehyde aminotransferase (aminomutase)
b0155	clcA	559	573	606	476	525	619	780	660	427	64	297	642	722	298	598	492	450	137	594	33	223	609	703	713	699	H(+)/Cl(-) exchange transporter
b0156	erpA	15	14	16	8	13	13	28	16	11	9	11	18	12	22	34	7	19	5	10	7	7	26	42	21	46	iron-sulfur cluster insertion protein
b0157	yadS	93	55	47	52	97	69	86	76	67	16	33	107	62	40	93	61	41	63	62	13	24	124	75	81	139	UPF0126 family inner membrane protein
b0158	btuF	327	319	412	377	377	408	526	538	307	83	236	444	447	254	543	350	343	198	464	25	182	377	470	439	431	vitamin B12 transporter subunit: periplasmic-binding component of ABC superfamily
b0159	mtn	47	44	15	61	68	51	96	57	39	19	24	31	62	27	92	25	23	161	28	8	8	49	27	48	78	5'-methylthioadenosine/S-adenosylhomocysteine nucleosidase
b0160	dgt	3098	2788	2600	2494	2241	2124	2618	2160	2496	281	1175	2785	2345	1339	2213	2031	1769	543	1990	116	928	3221	2834	2871	2532	deoxyguanosine triphosphate triphosphohydrolase
b0161	degP	238	315	626	649	390	563	507	664	543	72	265	604	739	392	610	576	529	236	656	33	283	622	809	802	777	serine endoprotease (protease Do), membrane-associated
b0162	cdaR	682	646	692	464	446	805	690	800	460	85	317	661	811	405	637	543	680	198	832	36	254	843	1038	804	940	carbohydrate diacid regulon transcriptional regulator; autoregulator
b0163	yaeH	162	182	164	170	183	179	174	206	66	36	94	200	305	98	200	231	243	105	194	18	85	272	214	244	224	UPF0325 family protein
b0164	yaeI	609	424	526	609	506	399	659	607	455	77	320	644	609	329	529	526	322	234	541	22	224	709	744	560	588	phosphodiesterase with model substrate bis-pNPP
b0166	dapD	18	4	11	19	22	41	19	14	18	10	15	29	35	27	24	7	30	24	6	7	5	31	62	32	25	2,3,4,5-tetrahydropyridine-2-carboxylate N-succinyltransferase
b0167	glnD	258	210	230	281	400	365	438	388	261	107	221	290	359	134	338	201	317	315	228	32	95	294	396	368	379	uridylyltransferase
b0168	map	20	14	29	21	9	27	40	25	30	9	9	42	27	22	31	32	29	9	25	11	11	74	34	27	74	methionine aminopeptidase
b0169	rpsB	11	13	21	24	33	36	11	15	18	9	10	14	37	14	36	8	15	80	2	10	6	35	20	20	14	30S ribosomal subunit protein S2
b0170	tsf	36	16	37	39	21	48	28	47	36	22	26	30	31	27	44	20	60	144	29	10	5	56	43	48	46	translation elongation factor EF-Ts
b0171	pyrH	22	30	14	27	32	54	25	43	28	11	19	16	23	54	41	25	22	25	12	8	8	49	34	33	29	uridylate kinase
b0172	frr	20	6	11	23	10	4	22	19	20	9	3	13	9	27	16	7	14	3	6	7	5	33	23	29	18	ribosome recycling factor
b0173	dxr	41	52	19	43	32	50	38	20	34	15	25	44	30	22	40	23	77	50	17	11	10	78	67	53	28	1-deoxy-D-xylulose 5-phosphate reductoisomerase
b0174	ispU	17	18	10	25	21	23	39	10	17	9	11	19	19	22	27	15	37	62	16	11	10	30	35	21	30	undecaprenyl pyrophosphate synthase
b0175	cdsA	28	13	18	21	30	49	20	24	18	13	14	32	20	27	34	29	32	87	18	10	6	47	50	38	16	CDP-diglyceride synthase
b0176	rseP	119	100	72	91	128	124	145	110	114	38	35	133	144	67	98	87	82	197	57	17	43	159	134	114	133	inner membrane zinc RIP metalloprotease; RpoE activator, by degrading RseA; cleaved signal peptide endoprotease
b0177	bamA	213	222	168	294	368	459	526	366	272	105	157	251	279	129	367	110	288	717	183	58	58	287	167	206	210	BamABCDE complex OM biogenesis outer membrane pore-forming assembly factor
b0178	skp	8	12	16	12	16	14	29	16	17	15	8	12	8	5	16	7	16	26	5	4	4	33	48	44	29	periplasmic chaperone
b0179	lpxD	33	17	8	16	26	42	28	43	15	14	19	47	30	9	18	12	31	96	21	10	6	76	48	30	44	UDP-3-O-(3-hydroxymyristoyl)-glucosamine N-acyltransferase
b0180	fabZ	12	11	9	7	16	7	8	5	3	6	1	15	12	5	12	10	1	33	7	4	4	16	39	13	24	(3R)-hydroxymyristol acyl carrier protein dehydratase
b0181	lpxA	26	28	27	38	63	46	59	75	43	16	14	37	34	31	87	18	28	89	19	11	9	46	63	49	48	UDP-N-acetylglucosamine acetyltransferase
b0182	lpxB	56	43	70	52	122	109	156	106	81	36	43	79	46	67	192	34	87	150	44	18	21	103	48	44	81	tetraacyldisaccharide-1-P synthase
b0183	rnhB	21	20	25	35	40	9	19	31	21	7	5	12	21	14	30	16	17	89	18	7	5	34	37	34	22	ribonuclease HII, degrades RNA of DNA-RNA hybrids
b0184	dnaE	77	117	76	106	79	80	123	74	135	35	39	108	129	36	154	76	95	253	58	35	23	189	173	179	102	DNA polymerase III alpha subunit
b0185	accA	58	31	31	81	139	132	167	74	97	35	42	55	77	63	141	39	76	125	19	17	13	86	47	83	108	acetyl-CoA carboxylase, carboxytransferase, alpha subunit
b0186	ldcC	644	685	702	602	601	599	764	712	548	97	314	646	616	369	654	554	489	305	607	36	231	878	732	859	865	lysine decarboxylase 2, constitutive
b0187	yaeR	364	226	248	336	584	477	1023	491	304	204	196	484	343	223	564	208	318	472	266	53	129	216	311	245	135	putative lyase
b0188	tilS	64	54	71	57	62	17	64	81	64	23	30	62	44	63	105	61	99	118	108	9	23	111	170	99	94	tRNA(Ile)-lysidine synthetase
b0189	rof	24	17	47	16	23	23	49	27	31	10	13	20	50	27	43	22	30	30	42	5	11	43	39	58	30	modulator of Rho-dependent transcription termination
b0190	yaeQ	48	110	53	58	80	35	55	62	43	19	26	73	140	54	76	37	55	38	36	9	24	127	75	73	125	PDDEXK superfamily protein
b0191	arfB	117	140	125	143	152	135	255	176	142	28	91	165	173	85	118	128	146	134	140	14	62	182	202	232	189	alternative stalled-ribosome rescue factor B; peptidyl-tRNA hydrolase, ribosome-attached
b0192	nlpE	893	881	758	626	678	792	827	790	537	106	386	778	860	387	702	594	592	280	637	47	310	746	928	836	884	lipoprotein involved with copper homeostasis and adhesion
b0193	yaeF	453	544	446	328	441	386	501	547	299	95	227	486	594	325	496	419	328	196	491	32	157	674	545	583	590	putative lipoprotein
b0194	proS	54	47	37	131	109	96	87	60	94	34	30	52	54	54	95	29	48	209	35	18	20	106	83	96	76	prolyl-tRNA synthetase
b0195	tsaA	611	556	727	564	605	717	807	679	502	110	341	723	785	387	746	597	555	242	722	29	282	944	965	787	692	tRNA-Thr(GGU) m(6)t(6)A37 methyltransferase, SAM-dependent
b0196	rcsF	444	552	414	393	358	372	487	443	320	42	175	516	436	214	456	516	369	198	406	18	180	545	519	465	491	putative outer membrane protein
b0197	metQ	493	423	365	394	409	538	307	268	365	42	156	452	334	205	474	322	330	127	272	32	133	469	437	486	457	DL-methionine transporter subunit
b0198	metI	239	345	297	350	295	282	264	260	319	41	150	355	309	183	249	281	257	45	197	25	120	199	392	332	243	DL-methionine transporter subunit
b0199	metN	943	1130	1077	1076	816	824	820	846	1073	124	514	1198	1318	578	1072	906	793	249	895	76	406	1122	1342	954	919	DL-methionine transporter subunit
b0200	gmhB	41	26	24	50	63	41	52	47	28	22	25	20	53	18	62	20	38	83	26	13	7	51	26	68	80	D,D-heptose 1,7-bisphosphate phosphatase
b0201	rrsH	20	8	NA	NA	NA	NA	15	9	NA	NA	NA	NA	NA	NA	15	NA	NA	7	20	NA	NA	NA	NA	NA	NA	16S ribosomal RNA of rrnH operon
b0202	ileV	NA	NA	NA	NA	NA	NA	NA	NA	NA	NA	NA	NA	NA	NA	NA	NA	NA	NA	NA	NA	NA	NA	NA	NA	NA	tRNA-Ile
b0203	alaV	NA	NA	NA	NA	NA	NA	NA	NA	NA	NA	NA	NA	NA	NA	NA	NA	NA	NA	NA	NA	NA	NA	NA	NA	NA	tRNA-Ala
b0204	rrlH	688	529	456	475	387	528	465	538	365	66	166	574	781	312	380	340	461	106	424	25	179	634	684	497	588	23S ribosomal RNA of rrnH operon
b0205	rrfH	NA	NA	NA	NA	NA	NA	NA	NA	NA	NA	NA	NA	NA	NA	NA	NA	NA	NA	NA	NA	NA	NA	NA	NA	NA	5S ribosomal RNA of rrnH operon
b0206	aspU	NA	NA	NA	NA	NA	NA	NA	NA	NA	NA	NA	NA	NA	NA	NA	NA	NA	NA	NA	NA	NA	NA	NA	NA	NA	tRNA-Asp
b0207	dkgB	89	61	80	143	86	68	55	84	85	26	29	85	79	80	84	83	116	45	75	12	19	117	106	137	122	2,5-diketo-D-gluconate reductase B
b0208	yafC	62	51	43	76	73	61	35	55	45	11	18	55	65	22	44	42	64	48	47	12	16	56	82	65	56	LysR family putative transcriptional regulator
b0209	yafD	46	71	98	133	117	193	205	166	25	37	125	174	159	85	167	75	126	207	90	91	138	227	247	242	302	endo/exonuclease/phosphatase family protein
b0210	yafE	172	274	240	180	241	195	297	225	192	33	124	257	203	89	212	176	233	57	181	14	73	200	296	290	314	putative S-adenosyl-L-methionine-dependent methyltransferase
b0211	mltD	506	425	595	627	549	563	585	1102	198	94	377	674	1046	436	759	599	488	286	1485	29	259	886	1040	681	767	putative membrane-bound lytic murein transglycosylase D
b0212	gloB	65	80	44	67	76	49	69	48	60	16	29	73	60	49	47	34	79	85	28	16	23	91	79	88	64	hydroxyacylglutathione hydrolase
b0213	yafS	54	73	66	91	42	37	85	47	96	24	38	64	29	80	80	62	82	102	33	13	28	126	136	96	78	putative S-adenosyl-L-methionine-dependent methyltransferase
b0214	rnhA	40	38	24	46	36	23	54	47	40	11	19	60	34	22	59	34	27	71	38	12	22	39	61	55	37	ribonuclease HI, degrades RNA of DNA-RNA hybrids
b0215	dnaQ	27	23	22	35	16	11	39	23	28	13	15	17	12	9	21	13	28	44	22	9	3	47	35	8	36	DNA polymerase III epsilon subunit
b0216	aspV	NA	NA	NA	NA	NA	NA	NA	NA	NA	NA	NA	NA	NA	NA	NA	NA	NA	NA	NA	NA	NA	NA	NA	NA	NA	tRNA-Asp
b0217	yafT	52	67	43	37	83	52	66	57	46	20	35	85	59	9	44	28	64	67	44	9	23	67	63	74	94	lipoprotein
b0218	yafU	66	87	65	69	62	50	83	81	49	16	33	76	69	45	70	56	81	32	84	9	26	83	95	150	115	-
b0219	yafV	302	260	351	265	259	133	402	289	178	53	126	235	282	169	246	289	274	143	284	29	121	384	360	319	263	putative NAD(P)-binding C-N hydrolase family amidase
b0220	ivy	481	401	518	362	332	463	520	544	412	55	236	485	526	352	380	473	435	173	511	22	206	510	596	555	477	inhibitor of c-type lysozyme, periplasmic
b0221	fadE	1442	1308	1313	1217	1436	1377	1750	1734	1370	209	955	1828	1820	747	1454	1629	1280	758	1619	90	627	1948	1936	1925	1967	acyl coenzyme A dehydrogenase
b0222	gmhA	13	25	12	15	NA	NA	28	16	18	NA	NA	16	27	NA	22	20	12	5	24	NA	NA	8	13	33	41	D-sedoheptulose 7-phosphate isomerase
b0223	yafJ	62	76	55	78	118	65	113	80	82	28	44	83	120	63	77	85	56	55	61	10	29	83	101	114	112	putative amidotransfease
b0224	yafK	296	290	313	231	213	230	344	276	451	29	130	269	336	169	283	215	223	120	277	21	105	254	327	318	342	L,D-transpeptidase-related protein
b0225	yafQ	27	13	20	41	24	12	31	28	58	7	15	18	24	22	24	18	41	27	20	10	5	25	28	46	60	translation inhibitor toxin of toxin-antitoxin pair YafQ/DinJ
b0226	dinJ	118	98	124	116	85	73	125	121	66	18	45	107	58	94	74	106	60	7	98	10	34	151	108	126	90	antitoxin of YafQ-DinJ toxin-antitoxin system
b0227	yafL	171	203	236	130	178	188	203	218	169	35	86	240	216	138	184	164	191	66	194	14	72	156	222	204	195	putative lipoprotein and C40 family peptidase
b0228	rayT	447	470	375	334	358	379	518	469	319	55	209	406	402	240	369	325	381	164	316	18	163	495	513	399	442	RAYT REP element-mobilizing transposase; TnpA(REP)
b0229	lfhA	501	614	582	477	483	483	458	590	376	84	286	548	543	263	520	480	534	360	675	36	221	534	729	693	685	-
b0230	lafU	109	144	148	133	93	57	162	156	123	26	61	127	88	76	120	119	137	174	114	14	60	146	118	224	132	-
b0231	dinB	126	106	153	145	169	141	214	172	111	35	80	138	170	98	160	178	124	70	160	14	59	130	147	143	189	DNA polymerase IV
b0232	yafN	NA	NA	NA	NA	8	79	NA	NA	NA	NA	NA	25	10	NA	NA	NA	NA	NA	NA	NA	NA	3	18	42	12	antitoxin of the YafO-YafN toxin-antitoxin system
b0233	yafO	119	144	167	246	162	205	133	182	106	23	72	198	162	165	116	159	143	72	119	11	66	169	168	291	230	mRNA interferase toxin of the YafO-YafN toxin-antitoxin system
b0234	yafP	39	54	30	48	36	46	82	34	31	6	12	29	19	22	33	30	83	11	56	5	15	36	70	43	22	putative acyl-CoA transferase
b0235	ykfJ	262	210	269	246	222	200	300	309	207	44	111	267	203	116	267	312	200	30	291	11	106	310	323	275	367	-
b0236	prfH	254	348	302	232	245	293	291	303	172	66	160	337	319	107	278	320	196	133	326	22	141	413	423	291	349	-
b0237	pepD	304	323	214	230	287	350	304	353	211	50	162	325	378	165	324	294	321	246	290	22	140	383	380	432	353	aminoacyl-histidine dipeptidase (peptidase D)
b0238	gpt	95	82	65	39	73	56	69	65	67	18	51	71	136	9	84	92	87	16	66	10	31	175	87	87	120	xanthine phosphoribosyltransferase; xanthine-guanine phosphoribosyltransferase
b0239	frsA	382	476	456	430	419	360	394	456	305	59	223	417	464	285	412	404	352	192	386	29	164	561	468	452	369	fermentation-respiration switch protein; PTS Enzyme IIA(Glc)-binding protein; pNP-butyrate esterase activity
b0240		0	0	#N/A	#N/A	#N/A	#N/A	0	0	#N/A	#N/A	#N/A	0	0	#N/A	#N/A	#N/A	#N/A	0	0	#N/A	#N/A	#N/A	#N/A	#N/A	#N/A
b0241	phoE	203	299	297	413	267	216	259	304	153	44	106	280	222	111	212	268	215	135	222	18	92	398	259	419	356	outer membrane phosphoporin protein E
b0242	proB	40	24	56	33	60	38	41	39	46	21	18	45	34	36	52	43	44	104	22	9	16	37	69	529	550	gamma-glutamate kinase
b0243	proA	44	26	30	50	59	24	44	67	36	20	32	43	39	40	83	33	70	217	38	21	17	53	89	477	575	gamma-glutamylphosphate reductase
b0244	thrW	NA	NA	NA	NA	NA	NA	NA	NA	NA	NA	NA	NA	NA	NA	NA	NA	NA	NA	NA	NA	NA	NA	NA	NA	NA	tRNA-Thr
b0245	ykfI	234	214	225	189	219	187	211	189	174	33	133	206	214	214	185	178	180	30	194	14	104	287	245	195	149	CP4-6 prophage; toxin of the YkfI-YafW toxin-antitoxin system
b0246	yafW	180	247	169	190	137	120	215	187	109	28	98	242	194	80	173	132	119	32	165	18	78	273	266	169	231	CP4-6 prophage; antitoxin of the YkfI-YafW toxin-antitoxin system
b0247	ykfG	329	325	353	337	240	215	356	352	313	29	163	393	332	156	392	314	255	93	334	22	159	442	517	338	284	CP4-6 prophage; RadC-like JAB domain protein
b0248	yafX	120	127	109	68	89	117	133	125	94	23	63	158	118	58	133	129	83	124	129	14	51	228	139	142	131	CP4-6 prophage; uncharacterized protein
b0249	ykfF	196	185	150	108	121	144	186	164	132	32	91	163	143	22	132	144	162	28	160	11	66	176	179	140	164	CP4-6 prophage; uncharacterized protein
b0250	ykfB	320	301	355	232	218	308	356	371	204	53	149	285	332	196	306	320	247	118	438	18	139	315	356	345	254	CP4-6 prophage; uncharacterized protein
b0251	yafY	268	296	290	260	252	153	298	286	213	49	141	267	304	156	231	263	194	76	310	22	119	283	355	291	390	lipoprotein, inner membrane; overproduction stimulates degP expression; CP4-6 prophage
b0252	yafZ	677	733	729	541	554	568	722	708	464	89	306	704	698	360	660	660	599	194	737	29	306	752	875	784	700	CP4-6 prophage; conserved protein
b0253	ykfA	574	600	499	508	516	473	650	623	442	84	262	621	641	316	564	526	538	280	604	26	255	775	856	620	567	CP4-6 prophage; putative GTP-binding protein
b0254	perR	230	226	267	285	250	273	390	335	237	45	123	315	258	156	277	260	226	110	270	22	108	395	335	318	296	CP4-6 prophage; putative DNA-binding transcriptional regulator
b0256	insI1	22	48	32	30	22	14	34	28	28	11	18	29	22	22	15	42	29	27	27	5	12	44	21	23	28	IS30 transposase
b0258	ykfC	449	411	413	378	408	413	472	557	337	68	274	488	562	289	554	420	497	236	536	25	189	734	622	540	586	-
b0259	insH1	NA	NA	NA	NA	NA	NA	NA	NA	NA	NA	NA	NA	NA	NA	NA	NA	NA	NA	NA	NA	NA	NA	NA	NA	NA	IS5 transposase and trans-activator
b0260	mmuP	787	832	821	746	672	726	915	887	561	94	468	929	993	605	777	778	692	544	839	44	325	958	1044	959	907	CP4-6 prophage; putative S-methylmethionine transporter
b0261	mmuM	714	653	797	588	593	666	714	918	542	94	419	759	866	538	862	754	549	131	833	37	349	852	976	733	704	CP4-6 prophage; S-methylmethionine:homocysteine methyltransferase
b0262	afuC	730	684	773	697	623	633	703	824	476	106	381	723	772	512	857	663	708	293	725	36	329	958	918	880	904	CP4-6 prophage; putative ferric transporter subunit
b0263	afuB	79	81	79	100	73	97	58	74	73	25	48	67	66	49	90	33	87	57	71	14	46	110	128	91	69	-
b0264	insB1	NA	NA	NA	NA	NA	NA	NA	NA	NA	NA	NA	NA	NA	NA	NA	NA	NA	NA	NA	NA	NA	NA	NA	NA	NA	IS1 transposase B
b0265	insA	NA	NA	NA	NA	NA	NA	NA	NA	NA	NA	NA	NA	NA	NA	NA	NA	NA	NA	NA	NA	NA	NA	NA	NA	NA	IS1 repressor TnpA
b0266	yagB	521	558	626	487	513	581	503	631	419	77	321	637	567	254	526	441	513	179	640	29	200	613	670	657	673	-
b0267	yagA	1351	1248	1498	1161	1130	1489	1382	1722	1009	191	740	1522	1549	947	1648	1449	1291	536	1701	47	618	1696	1883	1502	1719	CP4-6 prophage; putative DNA-binding transcriptional regulator
b0268	yagE	1467	1402	1543	1202	1096	1157	1425	1613	1121	162	763	1450	1629	907	1480	1436	1262	347	1674	55	659	1620	1927	1351	1731	2-keto-3-deoxy gluconate (KDG) aldolase; CP4-6 prophage
b0269	yagF	2070	1903	2440	1554	1513	1360	1913	2460	1211	256	1087	2262	2144	1232	1822	1972	2098	656	2375	91	1021	2321	3502	2267	2259	CP4-6 prophage; dehydratase family protein
b0270	yagG	1677	1586	1725	1552	1457	1424	1754	2082	1349	280	827	1865	1692	899	1848	1512	1318	872	2047	101	701	1810	2115	1635	1293	CP4-6 prophage; putative sugar transporter
b0271	yagH	1326	1222	1405	935	1036	1085	1250	1495	870	179	746	1290	1527	725	1236	1285	1417	417	1539	58	668	1530	1814	1263	1463	CP4-6 prophage; putative xylosidase/arabinosidase
b0272	yagI	802	562	785	593	501	547	720	995	542	94	384	830	830	356	746	753	768	299	912	40	348	750	1079	732	735	CP4-6 prophage; putative DNA-binding transcriptional regulator
b0273	argF	751	542	896	524	604	648	784	945	446	102	467	813	964	467	863	882	767	293	853	37	384	986	1145	870	727	ornithine carbamoyltransferase 2, chain F; CP4-6 prophage
b0274	insB1	NA	NA	NA	NA	NA	NA	NA	NA	NA	NA	NA	NA	NA	NA	NA	NA	NA	NA	NA	NA	NA	NA	NA	NA	NA	IS1 transposase B
b0275	insA	NA	NA	NA	NA	NA	NA	NA	NA	NA	NA	NA	NA	NA	NA	NA	NA	NA	NA	NA	NA	NA	NA	NA	NA	NA	IS1 repressor TnpA
b0276	yagJ	1032	1164	1070	793	1001	820	1093	1151	695	115	545	1077	1063	614	1035	922	861	221	1140	44	455	1231	1154	1043	1163	-
b0277	yagK	1999	1878	1980	2115	1617	2060	2143	2045	1722	222	971	1981	2302	1139	1732	1541	1925	547	1605	73	677	2645	2091	2670	2670	CP4-6 prophage; conserved protein
b0278	yagL	112	95	112	174	96	96	160	73	132	22	55	78	104	67	74	78	92	78	89	16	35	114	145	172	118	CP4-6 prophage; DNA-binding protein
b0279	yagM	193	260	199	226	215	215	182	241	150	28	96	241	256	85	221	160	227	78	118	14	66	282	271	299	416	CP4-6 prophage; uncharacterized protein
b0280	yagN	106	165	99	122	115	163	93	110	142	14	50	166	131	40	89	95	100	57	103	16	36	157	135	110	168	CP4-6 prophage; uncharacterized protein
b0281	intF	627	587	598	629	749	565	1070	764	534	125	302	712	642	454	643	501	576	798	567	61	214	696	676	804	838	CP4-6 prophage; putative phage integrase
b0283	paoD	1087	965	1119	787	920	886	1156	1238	755	148	523	1151	1158	534	1067	958	856	259	1142	44	464	1529	1324	1312	1147	moco insertion factor for PaoABC aldehyde oxidoreductase
b0284	paoC	1465	1284	1411	1190	1148	1247	1576	1516	984	208	710	1458	1532	881	1328	1148	1160	345	1472	55	558	1657	1837	1607	1397	PaoABC aldehyde oxidoreductase, Moco-containing subunit
b0285	paoB	960	798	1091	895	921	638	968	1082	642	111	528	981	1152	632	1026	988	705	437	1190	47	418	1149	1344	988	1041	PaoABC aldehyde oxidoreductase, FAD-containing subunit
b0286	paoA	428	322	389	330	424	327	524	378	293	74	192	462	420	214	434	316	306	171	287	32	115	420	404	294	403	PaoABC aldehyde oxidoreductase, 2Fe-2S subunit
b0287	yagU	644	707	603	828	662	741	731	662	623	72	296	751	824	400	573	538	492	284	510	26	219	959	645	1021	961	DUF1440 family inner membrane protein
b0288	ykgJ	564	512	550	558	500	351	578	542	449	55	226	592	612	263	477	538	442	165	514	26	216	660	544	753	687	UPF0153 cysteine cluster protein
b0289	ecpE	389	335	405	336	434	363	469	460	353	78	187	341	429	280	428	294	327	443	284	32	160	478	449	429	350	ECP production pilus chaperone
b0290	ecpD	577	549	704	613	559	599	589	649	449	85	366	595	628	400	560	584	473	299	585	43	251	778	651	778	501	polymerized tip adhesin of ECP fibers
b0291	ecpC	1934	1550	1480	1782	2101	1511	3071	2403	1805	490	967	2285	2135	1010	1970	1388	1502	3073	1656	180	604	1341	1575	1625	1327	ECP production outer membrane protein
b0292	ecpB	160	177	160	163	177	104	167	197	139	31	81	162	195	89	194	108	171	124	154	14	75	325	253	197	249	ECP production pilus chaperone
b0293	ecpA	342	271	387	398	304	373	339	487	246	50	183	357	409	254	361	349	157	225	406	25	140	440	414	503	328	ECP pilin
b0294	ecpR	91	113	133	173	84	100	81	86	88	22	53	117	119	36	90	103	42	51	104	10	33	165	88	145	127	putative transcriptional regulator for the ecp operon
b0295	ykgL	13	40	21	80	21	39	15	26	27	6	11	34	29	5	24	46	23	5	31	6	19	56	42	64	15	uncharacterized protein
b0296	ykgM	132	121	177	136	111	106	146	115	87	26	58	178	114	80	101	89	93	26	161	7	52	188	214	155	134	50S ribosomal protein L31 type B; alternative L31 utilized during zinc limitation
b0297	eaeH	163	141	196	273	204	184	161	176	141	44	109	177	156	80	139	164	181	135	159	14	71	288	195	264	333	-
b0298	insE1	NA	NA	NA	NA	NA	NA	NA	NA	NA	NA	NA	NA	NA	NA	NA	NA	NA	NA	NA	NA	NA	NA	NA	NA	NA	IS3 transposase A
b0299	insF1	NA	NA	NA	NA	NA	NA	NA	NA	NA	NA	NA	NA	NA	NA	NA	NA	NA	NA	NA	NA	NA	NA	NA	NA	NA	IS3 transposase B
b0300	ykgA	135	102	144	202	142	160	214	152	151	26	61	164	146	45	157	139	124	51	107	20	45	161	194	217	286	-
b0301	rclC	292	213	285	251	299	164	223	296	275	49	129	325	280	111	221	283	181	74	263	14	89	369	363	385	413	reactive chlorine species (RCS) stress resistance inner membrane protein
b0303	rclB	29	11	22	36	25	5	36	34	6	9	9	25	42	9	34	20	46	3	16	8	12	26	17	65	56	reactive chlorine species (RCS) stress resistance periplasmic protein
b0304	rclA	592	456	736	951	533	611	691	648	539	88	282	686	571	254	527	594	341	320	582	33	206	611	612	1063	877	reactive chlorine stress species (RCS) resistance protein; pyridine nucleotide-dependent disulfide oxidoreductase family
b0305	rclR	185	210	241	243	163	158	186	158	181	43	86	200	130	107	160	195	101	139	168	18	78	144	156	207	295	reactive chlorine species (RCS)-specific activator of the rcl genes
b0306	ykgE	311	271	291	379	254	291	289	292	258	46	161	333	276	160	287	253	255	76	276	18	112	524	342	394	311	cysteine-rich LutA family protein; putative electron transport chain YkgEFG component
b0307	ykgF	258	270	166	303	468	343	368	354	314	100	131	274	290	178	382	207	196	610	126	41	52	192	266	330	253	ferridoxin-like LutB family protein; putative electron transport chain YkgEFG component
b0308	ykgG	90	42	122	118	94	98	78	79	94	19	29	75	142	18	67	54	67	34	64	13	38	123	69	133	85	LutC family protein; putative electron transport chain YkgEFG component
b0310	ykgH	NA	NA	17	23	NA	NA	18	20	NA	NA	NA	19	19	NA	NA	NA	NA	NA	NA	NA	NA	8	11	25	47	putative inner membrane protein
b0311	betA	371	216	304	364	442	376	582	417	365	141	248	379	428	272	620	373	198	598	348	36	146	473	401	406	424	choline dehydrogenase, a flavoprotein
b0312	betB	372	293	426	341	314	341	504	460	356	83	208	407	453	174	490	423	382	144	395	25	176	560	503	437	483	betaine aldehyde dehydrogenase, NAD-dependent
b0313	betI	262	240	365	263	220	237	290	411	205	54	170	290	429	169	355	288	218	150	351	22	174	443	312	328	288	choline-inducible betIBA-betT divergent operon transcriptional repressor
b0314	betT	351	278	440	357	318	483	340	352	353	74	168	442	338	191	395	361	301	399	346	32	145	459	426	481	551	choline transporter of high affinity
b0315	yahA	722	666	839	1064	786	980	904	825	722	115	421	814	940	463	654	647	613	435	737	40	339	799	867	1084	1055	c-di-GMP-specific phosphodiesterase
b0316	yahB	480	494	549	581	525	486	536	503	431	67	248	599	594	245	449	546	373	284	547	29	193	583	463	653	756	putative DNA-bindng transcriptional regulator
b0317	yahC	209	241	236	245	203	227	237	243	156	29	118	244	232	143	201	214	336	99	206	11	88	307	276	287	293	putative inner membrane protein
b0318	yahD	65	47	42	112	66	22	84	65	30	19	24	58	67	22	70	65	18	105	59	18	19	143	36	114	130	ankyrin repeat protein
b0319	yahE	267	303	326	440	279	191	268	290	222	58	159	317	388	258	284	256	223	133	311	25	124	345	360	468	393	DUF2877 family protein
b0320	yahF	573	482	558	496	504	527	535	714	464	106	360	608	552	378	595	592	622	404	669	29	260	762	759	635	837	putative NAD(P)-binding succinyl-CoA synthase
b0321	yahG	753	634	832	641	621	910	725	857	656	143	412	784	783	552	740	756	627	383	893	33	320	1046	963	971	792	DUF1116 family protein
b0323	yahI	243	210	268	257	208	169	289	283	226	33	152	271	193	151	225	276	184	149	234	18	105	376	380	279	277	carbamate kinase-like protein
b0324	yahJ	653	600	707	593	430	467	713	698	466	101	320	624	729	263	629	586	636	246	628	33	256	695	781	691	625	putative metallo-dependent hydrolase domain deaminase
b0325	yahK	438	340	606	529	426	350	439	451	433	84	266	416	594	289	395	352	350	502	383	18	160	551	483	522	582	aldehyde reductase, NADPH-dependent, Zn-containing, broad specificity
b0326	yahL	201	264	178	323	180	304	190	233	189	48	115	194	106	151	170	152	166	62	164	14	51	215	238	291	326	uncharacterized protein
b0327	yahM	254	201	268	264	269	246	241	278	202	28	108	241	262	138	198	188	152	122	190	28	84	341	142	320	378	uncharacterized protein
b0328	yahN	1258	1103	1366	1139	1095	1296	1727	1856	1057	128	613	1318	1405	574	1101	1171	1077	259	1169	47	454	1317	1436	1515	1674	amino acid exporter for proline, lysine, glutamate, homoserine
b0329	yahO	339	278	374	375	306	343	376	406	283	42	181	371	392	151	268	365	221	127	320	18	133	493	386	560	449	periplasmic protein, function unknown, YhcN family
b0330	prpR	664	742	774	713	606	559	845	763	566	118	364	797	874	538	751	733	523	431	668	58	305	1046	913	952	803	propionate catabolism operon regulatory protein
b0331	prpB	229	199	209	162	173	198	256	220	199	51	92	235	188	85	278	164	182	170	221	18	79	258	235	272	224	2-methylisocitrate lyase
b0333	prpC	735	764	725	634	634	807	778	728	621	110	414	860	784	458	755	617	614	297	647	36	327	849	909	844	787	2-methylcitrate synthase
b0334	prpD	721	797	649	701	614	674	804	931	597	73	373	804	974	441	745	602	705	385	765	37	356	1020	936	914	1002	2-methylcitrate dehydratase
b0335	prpE	774	671	828	569	568	750	780	853	644	131	431	846	829	547	804	740	546	345	855	36	321	929	1050	894	803	propionate--CoA ligase
b0336	codB	385	307	341	398	373	248	338	380	311	50	155	438	409	151	417	332	366	372	420	22	146	502	365	410	482	cytosine transporter
b0337	codA	475	544	570	510	430	592	485	576	322	76	279	661	663	396	529	636	477	311	663	26	268	639	759	622	667	cytosine/isoguanine deaminase
b0338	cynR	371	425	331	249	254	311	360	418	356	50	168	378	334	174	323	360	320	286	348	25	135	461	401	357	390	transcriptional activator of cyn operon; autorepressor
b0339	cynT	492	345	494	411	353	281	371	510	418	72	268	459	631	280	425	388	410	173	495	22	196	548	476	468	639	carbonic anhydrase
b0340	cynS	357	438	354	373	515	560	601	491	346	90	178	411	448	240	496	280	400	722	282	53	133	395	429	420	272	cyanate aminohydrolase
b0341	cynX	932	1010	992	671	732	841	779	1095	720	136	473	1029	934	489	853	914	907	131	1036	37	380	1097	1310	1089	913	putative cyanate transporter
b0342	lacA	595	658	750	727	495	545	775	807	564	89	347	811	740	294	571	724	423	196	533	29	263	898	725	857	922	thiogalactoside acetyltransferase
b0343	lacY	575	604	692	743	497	519	682	650	614	101	332	683	603	378	585	637	501	177	689	33	294	718	727	836	849	lactose permease
b0344	lacZ	1801	1830	1935	1578	1594	1527	1741	1965	1398	268	974	1880	1788	907	1698	1838	1400	893	1985	80	810	2070	2215	2103	2235	beta-D-galactosidase
b0345	lacI	312	226	388	291	264	317	313	396	283	49	124	370	360	116	326	200	135	225	224	22	151	336	411	420	340	lactose-inducible lac operon transcriptional repressor
b0346	mhpR	470	477	476	397	469	407	452	504	361	80	244	461	494	320	468	412	448	355	448	18	199	520	529	508	479	mhp operon transcriptional activator
b0347	mhpA	710	734	771	598	492	532	703	778	533	106	421	680	740	325	810	689	389	270	844	36	325	736	915	771	780	3-(3-hydroxyphenyl)propionate hydroxylase
b0348	mhpB	1860	1797	1884	1503	1444	1539	1895	2028	1464	264	1011	1893	2122	1050	1895	1741	1565	511	1889	58	928	1720	2434	1798	1738	2,3-dihydroxyphenylpropionate 1,2-dioxygenase
b0349	mhpC	320	314	334	342	418	396	552	415	382	107	198	334	448	218	446	337	223	600	297	39	127	449	417	434	323	2-hydroxy-6-ketonona-2,4-dienedioic acid hydrolase
b0350	mhpD	716	655	850	634	634	677	834	868	617	119	445	761	801	334	739	733	517	188	918	37	346	666	996	686	740	2-keto-4-pentenoate hydratase
b0351	mhpF	385	298	414	343	291	305	352	355	243	62	170	356	318	143	299	327	335	261	301	18	123	491	468	339	335	acetaldehyde-CoA dehydrogenase II, NAD-binding
b0352	mhpE	595	567	613	440	441	521	485	719	409	105	323	643	581	409	625	521	463	294	586	33	260	628	823	563	525	4-hyroxy-2-oxovalerate/4-hydroxy-2-oxopentanoic acid aldolase, class I
b0353	mhpT	844	857	911	712	575	620	870	885	638	119	450	871	875	592	754	715	813	261	891	26	360	945	1242	828	698	3-hydroxyphenylpropionic transporter
b0354	yaiL	783	588	807	605	599	599	789	834	514	105	302	781	706	414	712	638	587	305	757	36	254	863	1053	795	930	DUF2058 family protein
b0355	frmB	400	398	385	400	384	459	350	476	470	62	172	343	342	205	342	299	386	187	259	18	143	616	409	507	428	S-formylglutathione hydrolase
b0356	frmA	1034	1026	1126	938	840	886	969	1175	775	182	536	1030	1120	801	1020	793	943	343	977	47	408	1057	1388	1074	1036	alcohol dehydrogenase class III/glutathione-dependent formaldehyde dehydrogenase
b0357	frmR	89	92	94	33	74	87	135	71	70	16	29	106	93	31	93	97	43	7	84	13	27	122	120	73	54	regulator protein that represses frmRAB operon
b0358	yaiO	677	618	841	733	614	513	704	671	512	85	313	809	752	276	529	685	521	280	743	26	281	826	772	1106	903	outer membrane protein
b0360	insC1	NA	NA	NA	NA	NA	NA	NA	NA	NA	NA	NA	NA	NA	NA	NA	NA	NA	NA	NA	NA	NA	NA	NA	NA	NA	IS2 repressor TnpA
b0361	insD1	NA	NA	NA	NA	NA	NA	NA	NA	NA	NA	NA	NA	NA	NA	NA	NA	NA	NA	NA	NA	NA	NA	NA	NA	NA	IS2 transposase TnpB
b0363	yaiP	376	400	517	445	350	346	381	373	370	63	228	498	446	249	378	416	285	125	470	33	205	482	353	466	555	putative family 2 glycosyltransferase
b0364	yaiS	86	38	86	62	57	26	81	78	48	17	40	81	72	18	87	55	55	73	62	14	45	123	123	195	236	putative PIG-L family deacetylase
b0365	tauA	321	304	393	337	322	255	392	365	296	86	176	392	303	312	406	286	363	447	407	46	162	452	396	287	503	taurine transporter subunit
b0366	tauB	385	315	338	284	296	325	295	367	264	55	230	402	422	187	383	359	243	154	411	22	180	325	481	501	415	taurine transporter subunit
b0367	tauC	205	192	239	160	183	154	182	247	138	52	123	229	255	129	232	258	173	239	170	14	90	267	251	229	224	taurine transporter subunit
b0368	tauD	218	243	219	252	201	169	248	289	281	33	142	303	251	160	255	251	212	409	267	22	107	211	349	274	229	taurine dioxygenase, 2-oxoglutarate-dependent
b0369	hemB	74	42	71	115	110	153	129	94	108	25	48	48	51	63	176	63	77	289	70	21	16	92	72	69	129	5-aminolevulinate dehydratase (porphobilinogen synthase)
b0372	insF1	NA	NA	NA	NA	NA	NA	NA	NA	NA	NA	NA	NA	NA	NA	NA	NA	NA	NA	NA	NA	NA	NA	NA	NA	NA	IS3 transposase B
b0373	insE1	NA	NA	NA	NA	NA	NA	NA	NA	NA	NA	NA	NA	NA	NA	NA	NA	NA	NA	NA	NA	NA	NA	NA	NA	NA	IS3 transposase A
b0375	yaiV	641	655	663	647	523	583	521	594	476	64	371	574	781	352	589	511	499	267	700	22	267	736	805	692	981	putative transcriptional regulator
b0376	ampH	318	358	431	470	268	307	374	440	180	68	274	312	425	169	301	314	357	232	553	29	163	504	477	525	332	D-alanyl-D-alanine- carboxypeptidase/endopeptidase; penicillin-binding protein; weak beta-lactamase
b0377	sbmA	204	219	221	313	192	154	249	241	186	62	172	271	307	111	190	252	151	156	221	14	102	333	292	248	282	microcin B17 transporter
b0378	yaiW	302	185	256	224	245	281	336	320	319	82	178	308	339	160	382	206	242	269	297	29	115	415	342	268	266	putative lipoprotein
b0379	yaiY	20	14	29	25	24	17	37	23	14	10	13	33	14	14	22	15	37	104	8	11	11	34	36	44	51	DUF2755 family inner membrane protein
b0380	yaiZ	192	181	184	208	218	130	196	135	112	37	135	170	186	54	114	114	106	141	146	11	83	206	163	244	213	DUF2754 family putative inner membrane protein
b0381	ddlA	420	385	460	544	481	430	412	454	490	69	140	551	508	218	447	393	377	106	493	40	194	534	694	483	571	D-alanine-D-alanine ligase A
b0382	iraP	204	211	309	333	103	89	182	100	502	23	64	157	149	49	133	110	72	63	68	18	83	132	87	179	131	anti-RssB factor, RpoS stabilzer during Pi starvation; anti-adapter protein
b0383	phoA	938	995	1173	1162	880	984	1056	955	1151	172	427	995	1069	458	845	816	899	934	783	44	356	1250	962	1190	1150	bacterial alkaline phosphatase
b0384	psiF	240	186	236	155	239	258	275	283	210	41	121	294	249	160	225	180	185	97	233	14	81	295	277	272	218	PsiF family protein
b0385	yaiC	1536	1271	1628	1209	1345	1161	1303	1599	1111	175	753	1487	1432	881	1488	1250	1047	538	1519	47	610	1815	1841	1581	1486	diguanylate cyclase, cellulose regualtor
b0386	proC	23	22	26	25	28	22	15	21	33	7	16	38	35	18	43	24	39	167	18	14	13	37	35	119	256	pyrroline-5-carboxylate reductase, NAD(P)-binding
b0387	yaiI	141	113	131	195	116	191	140	162	154	36	94	124	98	107	124	143	189	57	114	14	79	202	136	160	237	UPF0178 family protein
b0388	aroL	189	225	271	282	186	236	130	198	111	36	98	206	214	76	224	84	124	68	228	14	102	138	76	169	162	shikimate kinase II
b0389	yaiA	198	149	189	193	156	195	195	189	169	29	118	217	226	85	160	145	104	93	171	21	99	294	193	236	174	OxyR-regulated conserved protein
b0390	aroM	27	65	57	43	27	92	54	51	18	13	33	44	42	54	68	50	36	67	58	14	13	46	81	116	98	AroM family protein
b0391	yaiE	322	334	401	433	300	229	247	384	308	59	198	397	432	191	339	385	297	106	338	15	176	381	366	564	476	UPF0345 family protein
b0392	ykiA	205	149	254	235	163	118	264	285	147	37	126	227	177	120	169	270	108	76	246	18	109	200	179	376	400	-
b0393	rdgC	287	260	277	287	230	238	264	312	250	42	199	296	242	120	278	258	300	106	289	25	115	319	314	350	311	nucleoid-associated ssDNA and dsDNA binding protein; competitive inhibitor of RecA function
b0394	mak	370	363	425	417	286	315	360	385	256	54	176	407	402	156	379	297	324	217	366	18	155	358	418	454	293	manno(fructo)kinase
b0396	araJ	783	769	976	881	715	657	757	904	678	106	448	819	789	458	671	835	643	299	810	40	346	756	844	982	812	arabinose-inducible putative transporter, MFS family
b0397	sbcC	1282	1095	1260	1159	1181	1176	1531	1334	985	204	684	1323	1341	654	1402	1184	1097	765	1374	94	545	1514	1532	1489	1507	exonuclease, dsDNA, ATP-dependent
b0398	sbcD	753	736	712	572	613	615	696	759	585	106	430	824	877	374	759	685	522	270	812	40	361	808	928	805	771	exonuclease, dsDNA, ATP-dependent
b0399	phoB	263	315	287	284	307	280	311	298	283	58	173	307	355	187	305	278	292	56	279	22	134	437	363	364	491	response regulator in two-component regulatory system with PhoR (or CreC)
b0400	phoR	352	356	234	423	442	333	485	346	139	44	109	271	243	280	413	482	304	120	343	43	134	402	499	582	851	sensory histidine kinase in two-component regulatory system with PhoB
b0401	brnQ	958	1997	8291	27239	9331	556	791	865	9609	329	405	776	775	369	1967	5303	41772	53580	4058	381757	144385	772	832	809	14150	branched-chain amino acid transport system 2 carrier protein; LIV-II transport system for Ile, Leu, and Val
b0402	proY	949	881	1009	829	873	935	934	1113	810	157	608	1117	1111	698	970	971	931	616	1074	65	467	1072	1400	1113	904	proline-specific permease
b0403	malZ	1091	1052	1275	993	772	921	958	1264	796	174	595	1204	1183	836	1137	1123	896	486	1328	69	567	1197	1399	1070	1219	maltodextrin glucosidase
b0404	acpH	237	197	403	297	230	296	306	338	301	63	196	347	380	107	274	223	224	53	301	22	150	325	455	315	424	acyl carrier protein (ACP) phosphodiesterase; ACP hydrolyase
b0405	queA	140	96	119	98	161	118	142	197	217	50	78	167	156	143	178	182	110	168	205	21	68	239	234	165	259	S-adenosylmethionine:tRNA ribosyltransferase-isomerase
b0406	tgt	123	187	164	111	116	114	124	217	196	36	112	208	228	85	182	182	217	187	272	18	98	218	156	192	359	tRNA-guanine transglycosylase
b0407	yajC	28	25	NA	NA	20	5	21	15	9	NA	NA	12	9	5	18	12	19	70	7	NA	NA	22	9	17	47	SecYEG protein translocase auxillary subunit
b0408	secD	231	177	159	188	324	257	482	308	237	111	109	267	248	174	506	126	241	778	131	47	53	147	258	241	153	SecYEG protein translocase auxillary subunit
b0409	secF	23	20	37	36	31	27	34	29	34	20	17	43	31	27	30	18	24	83	16	10	6	94	60	37	42	SecYEG protein translocase auxillary subunit
b0410	yajD	133	111	127	84	99	185	180	147	81	34	66	116	140	107	135	140	113	76	133	7	52	146	122	168	290	HNH nuclease family protein
b0411	tsx	113	83	124	126	85	83	98	127	97	27	79	104	45	49	80	85	72	264	96	17	43	80	150	143	189	nucleoside channel, receptor of phage T6 and colicin K
b0412	yajI	317	364	267	373	288	297	422	368	234	62	195	387	374	174	320	322	298	254	324	25	115	494	451	346	406	putative lipoprotein
b0413	nrdR	17	10	18	36	18	25	26	16	20	6	2	10	6	49	30	19	20	81	9	8	8	24	31	33	29	Nrd regulon repressor
b0414	ribD	36	57	26	40	33	55	63	31	48	20	35	42	37	58	86	20	55	162	15	13	6	66	94	42	41	fused diaminohydroxyphosphoribosylaminopyrimidine deaminase and 5-amino-6-(5-phosphoribosylamino) uracil reductase
b0415	ribE	17	10	11	21	20	5	21	15	11	5	6	18	22	5	21	8	37	46	21	8	13	34	32	11	72	riboflavin synthase beta chain
b0416	nusB	14	13	20	49	7	10	21	17	22	9	2	17	2	18	16	13	1	25	13	5	1	35	46	20	8	transcription antitermination protein
b0417	thiL	35	25	38	42	42	30	66	19	48	31	39	33	70	14	83	12	62	131	25	24	14	81	77	72	41	thiamine monophosphate kinase
b0418	pgpA	31	25	16	42	20	32	22	26	34	16	12	15	21	27	25	18	48	236	35	10	7	15	21	8	33	phosphatidylglycerophosphatase A
b0419	yajO	86	124	80	125	122	159	93	111	139	30	67	109	96	27	154	103	115	143	105	20	51	134	174	175	137	2-carboxybenzaldehyde reductase
b0420	dxs	49	73	60	79	89	95	43	45	52	22	50	82	42	85	86	45	108	174	63	12	14	61	98	106	193	1-deoxyxylulose-5-phosphate synthase, thiamine triphosphate-binding, FAD-requiring
b0421	ispA	20	33	34	42	35	27	23	52	28	11	18	51	40	14	36	8	57	171	15	11	10	50	83	43	115	geranyltranstransferase
b0422	xseB	NA	NA	NA	NA	NA	NA	NA	NA	NA	NA	NA	NA	NA	NA	NA	NA	NA	NA	NA	NA	NA	3	11	12	26	exonuclease VII small subunit
b0423	thiI	99	78	121	45	69	65	161	61	70	28	87	154	60	18	113	182	83	207	66	21	63	88	90	597	559	tRNA s(4)U8 sulfurtransferase
b0424	yajL	196	193	185	211	213	169	356	252	190	49	133	211	211	80	261	175	160	392	216	32	86	216	231	247	250	oxidative-stress-resistance chaperone
b0425	panE	299	331	293	147	232	223	372	389	293	76	247	280	228	214	315	367	292	158	366	18	133	479	430	429	303	2-dehydropantoate reductase, NADPH-specific
b0426	yajQ	679	688	594	382	652	526	668	720	722	139	357	807	727	400	699	537	535	640	483	50	238	741	730	714	553	phage Phi6 host factor, ATP/GTP binding protein
b0427	yajR	685	666	644	656	742	652	1019	707	762	92	242	822	574	418	776	686	585	347	386	36	292	1146	968	937	963	putative transporter
b0428	cyoE	225	220	377	474	694	327	1100	441	225	71	103	596	184	191	440	475	178	425	107	22	134	916	494	891	894	protoheme IX farnesyltransferase
b0429	cyoD	264	339	610	600	882	620	1871	704	346	36	115	1109	338	414	634	742	290	711	185	15	163	1095	719	1342	1408	cytochrome o ubiquinol oxidase subunit IV
b0430	cyoC	237	261	420	462	634	368	1390	645	264	32	110	789	230	343	665	788	311	836	84	29	178	1104	848	1153	1049	cytochrome o ubiquinol oxidase subunit III
b0431	cyoB	892	855	1521	1680	2221	1555	4276	1604	1008	121	302	2493	970	632	1771	1817	658	1573	344	65	388	3612	2118	3213	3262	cytochrome o ubiquinol oxidase subunit I
b0432	cyoA	1619	1612	2587	2754	3522	2343	7463	2760	1192	174	599	4154	1403	1085	2644	3450	1014	2525	717	80	797	6269	3801	5904	4753	cytochrome o ubiquinol oxidase subunit II
b0433	ampG	1372	1401	1004	815	801	878	1085	882	548	121	295	971	1096	529	956	1002	979	542	887	47	426	1096	1176	1158	1322	muropeptide transporter
b0434	yajG	386	311	246	279	235	218	322	328	87	58	86	299	261	111	296	182	308	158	301	14	97	252	361	396	393	putative lipoprotein
b0435	bolA	538	577	473	350	519	542	551	1000	455	88	276	633	764	400	604	548	487	324	1147	15	239	506	770	600	610	stationary-phase morphogene, transcriptional repressor for mreB; also regulator for dacA, dacC, and ampC
b0436	tig	576	415	1019	849	672	1095	845	1379	130	101	306	1147	1527	778	1383	920	865	379	1886	72	419	1547	1298	1327	1642	peptidyl-prolyl cis/trans isomerase (trigger factor)
b0437	clpP	170	154	85	242	391	385	525	290	250	113	153	226	182	120	346	111	183	830	99	36	37	166	142	293	289	proteolytic subunit of ClpA-ClpP and ClpX-ClpP ATP-dependent serine proteases
b0438	clpX	67	54	61	80	84	80	105	119	85	39	91	103	106	71	147	100	59	312	130	50	49	220	218	542	589	ATPase and specificity subunit of ClpX-ClpP ATP-dependent serine protease
b0439	lon	278	333	190	356	697	506	780	446	615	205	224	401	647	396	607	244	459	1880	307	175	137	533	372	718	440	DNA-binding ATP-dependent protease La
b0440	hupB	848	643	431	293	199	176	406	650	540	52	102	312	386	218	364	394	517	248	426	75	178	468	423	438	420	HU, DNA-binding transcriptional regulator, beta subunit
b0441	ppiD	163	127	343	276	261	241	242	275	237	48	111	281	277	89	314	274	215	690	198	29	126	368	396	325	262	periplasmic folding chaperone, has an inactive PPIase domain
b0442	ybaV	668	701	729	661	539	504	611	746	593	89	325	748	696	445	517	647	549	299	627	29	272	771	685	828	779	putative competence-suppressing periplasmic helix-hairpin-helix DNA-binding protein
b0443	fadM	135	94	115	174	149	78	118	90	129	31	70	134	79	120	147	113	184	24	111	14	47	116	114	149	201	long-chain acyl-CoA thioesterase III
b0444	queC	262	193	215	331	206	197	203	218	219	44	104	239	282	143	256	212	139	237	208	14	65	338	292	239	290	7-cyano-7-deazaguanine (preQ0) synthase; queuosine biosynthesis
b0445	ybaE	526	471	594	539	460	429	511	565	386	85	343	582	487	174	533	582	465	301	599	26	258	635	682	640	625	putative ABC superfamily transporter periplasmic-binding protein
b0446	cof	239	212	266	257	224	232	306	243	213	73	154	272	317	165	229	275	267	143	271	32	117	285	336	211	293	thiamine pyrimidine pyrophosphate hydrolase; HMP-PP phosphatase
b0447	ybaO	22	24	16	32	22	32	7	35	20	10	12	17	40	14	44	34	54	106	33	7	7	37	30	64	61	putative DNA-binding transcriptional regulator
b0448	mdlA	412	530	541	364	324	430	404	535	334	88	237	436	557	254	452	457	331	485	472	18	188	500	679	493	552	putative multidrug transporter subunit of ABC superfamily, ATP-binding component
b0449	mdlB	1419	1275	1879	1037	1155	1093	1177	1551	1109	234	853	1555	1654	890	1399	1439	913	792	1742	65	779	1554	1948	1523	1281	putative multidrug transporter subunit of ABC superfamily, ATP-binding component
b0450	glnK	15	14	10	23	23	14	21	19	15	6	12	19	30	5	4	7	13	76	7	7	6	27	38	16	53	nitrogen assimilation regulatory protein for GlnL, GlnE, and AmtB
b0451	amtB	1496	1511	1600	1223	1273	1335	1396	1521	1235	205	871	1568	1693	796	1466	1345	1136	610	1597	55	667	1409	2016	1516	1336	ammonium transporter
b0452	tesB	172	182	223	267	213	235	248	191	163	68	128	238	229	85	175	194	201	237	189	21	98	296	222	261	191	acyl-CoA thioesterase 2
b0453	ybaY	1836	1931	1931	1482	1343	1505	1860	2080	1243	234	980	1845	1941	965	1762	1492	1446	595	1955	69	800	2015	2446	1782	1702	outer membrane lipoprotein
b0454	ybaZ	122	73	158	101	134	152	156	178	120	31	78	180	143	85	155	166	168	214	163	14	88	106	118	160	192	excision repair protein, alkyltransferase-like protein ATL
b0455	ffs	NA	NA	NA	NA	NA	NA	NA	NA	NA	NA	NA	NA	NA	NA	NA	NA	NA	NA	NA	NA	NA	NA	NA	NA	NA	-
b0456	ybaA	18	4	13	25	19	50	25	19	46	7	5	20	8	14	22	6	27	33	23	10	5	12	32	33	8	DUF1428 family protein
b0457	ylaB	636	628	683	635	458	508	564	726	467	113	314	648	684	387	591	552	381	349	575	36	232	744	606	751	868	putative membrane-anchored cyclic-di-GMP phosphodiesterase
b0458	ylaC	528	393	556	620	511	484	452	559	442	76	295	607	574	378	518	520	339	196	468	22	237	609	615	752	655	DUF1449 family inner membrane protein
b0459	maa	1563	1553	1674	1296	1256	1268	1371	1526	1145	217	787	1480	1715	867	1279	1255	1112	557	1480	62	677	1654	1855	1636	1501	maltose O-acetyltransferase
b0460	hha	346	362	237	185	225	245	275	281	301	52	58	318	241	129	197	135	172	107	122	14	106	364	203	372	388	modulator of gene expression, with H-NS
b0461	tomB	83	172	84	130	69	39	101	87	87	27	67	118	104	58	70	135	72	11	56	10	50	147	120	173	191	Hha toxicity attenuator; conjugation-related protein
b0462	acrB	9672	18410	3591	2885	2931	3288	2160	2668	278	377	1142	2932	3286	1606	2805	2997	2439	1888	2930	130	1616	2813	4008	3272	3408	multidrug efflux system protein
b0463	acrA	1499	2418	643	600	488	402	384	315	49	92	239	536	450	209	466	576	275	432	291	36	263	558	551	530	555	multidrug efflux system
b0464	acrR	1727	1473	587	559	422	2406	1465	1093	2635	321816	110406	2270	12087	423	597	456	441	303	353	110	212	1257	1258	1209	638	transcriptional repressor
b0465	mscK	2956	2477	3196	2456	2649	2308	3207	3282	2172	538	1344	3185	3275	1743	3100	2556	2540	2186	3012	220	1258	3080	3470	2678	2637	mechanosensitive channel protein, intermediate conductance, K+ regulated
b0466	ybaM	NA	NA	NA	NA	NA	NA	NA	NA	NA	NA	NA	NA	NA	NA	NA	NA	NA	NA	NA	NA	NA	NA	NA	NA	NA	DUF2496 family protein
b0467	priC	555	676	620	430	364	324	555	714	385	59	261	482	597	307	564	513	417	217	637	22	262	668	728	574	622	primosomal replication protein N''
b0468	ybaN	209	228	250	193	117	134	210	262	151	36	115	240	204	107	163	242	147	60	291	14	81	182	216	288	206	DUF454 family inner membrane protein
b0469	apt	330	386	321	334	395	441	352	372	373	55	233	393	502	196	496	373	456	141	425	22	213	441	628	352	424	adenine phosphoribosyltransferase
b0470	dnaX	82	61	109	56	128	80	73	94	96	35	42	101	56	27	166	44	191	515	87	18	21	119	143	116	120	DNA polymerase III/DNA elongation factor III, tau and gamma subunits
b0471	ybaB	47	42	70	67	44	42	128	75	11	23	32	58	34	22	50	40	52	40	25	5	7	58	45	90	138	DNA-binding protein, putative nucleoid-associated protein
b0472	recR	292	314	339	347	262	188	634	615	223	49	152	309	362	143	314	293	200	162	412	15	129	375	390	347	331	gap repair protein
b0473	htpG	3307	2979	3181	1961	1637	2037	2244	3609	1963	446	1502	2787	3090	1628	2888	2544	2557	1030	4295	116	1523	2873	3498	2579	2700	protein refolding molecular co-chaperone Hsp90, Hsp70-dependent; heat-shock protein; ATPase
b0474	adk	26	26	15	25	21	14	56	24	27	20	16	31	31	36	43	13	26	99	9	7	4	32	15	47	42	adenylate kinase
b0475	hemH	139	183	108	254	376	281	276	225	244	102	105	104	178	134	247	107	80	805	71	29	32	142	116	172	167	ferrochelatase
b0476	aes	371	276	437	323	358	405	459	504	313	88	258	392	429	232	401	426	422	386	371	33	175	582	594	537	303	acetyl esterase
b0477	gsk	278	281	340	314	182	284	221	306	205	46	161	301	265	151	308	199	194	319	300	21	98	349	394	256	253	inosine/guanosine kinase
b0478	ybaL	873	669	878	504	524	573	599	785	543	150	334	568	854	441	589	443	648	431	748	36	293	698	1018	730	1028	inner membrane putative NAD(P)-binding transporter
b0479	fsr	409	359	336	394	395	319	482	407	292	58	191	464	499	272	401	304	393	158	288	25	145	533	522	455	516	putative fosmidomycin efflux system protein
b0480	ushA	521	592	724	478	460	524	595	660	499	101	317	663	568	369	568	505	458	510	562	33	234	702	722	769	748	bifunctional UDP-sugar hydrolase/5'-nucleotidase
b0481	ybaK	124	79	126	119	132	122	154	116	121	27	77	175	178	71	130	139	144	118	149	10	46	184	155	237	197	Cys-tRNA(Pro)/Cys-tRNA(Cys) deacylase
b0482	ybaP	140	132	187	160	159	175	85	151	105	39	86	141	176	71	164	147	153	155	122	25	110	144	220	206	163	TraB family protein
b0483	ybaQ	134	128	136	104	140	110	116	124	109	27	71	107	108	45	135	142	138	43	151	10	58	204	176	147	231	putative DNA-binding transcriptional regulator
b0484	copA	2321	2190	1181	2394	2802	3004	3265	1839	2367	279	400	2611	2329	1392	2213	1976	2275	2388	493	128	259	3201	3684	3289	3644	copper transporter
b0485	glsA	734	618	855	594	580	640	625	704	639	102	420	700	818	378	626	720	416	513	809	22	306	863	725	770	830	glutaminase 1
b0486	ybaT	227	177	173	152	178	161	210	213	183	48	107	279	145	134	204	219	207	442	201	25	88	181	230	281	242	putative amino acid transporter
b0487	cueR	125	75	103	109	138	56	121	110	84	27	67	102	65	85	113	154	103	70	123	10	49	160	125	112	137	copper-responsive regulon transcriptional regulator
b0488	ybbJ	73	108	111	107	69	121	93	110	108	26	61	116	98	63	116	106	102	59	94	14	49	157	167	121	92	inner membrane protein that stimulates the ftsH htpX mutant suppressor activity of QmcA
b0489	qmcA	666	746	587	699	630	735	609	678	519	105	331	545	807	383	651	497	489	623	504	29	234	1146	578	688	631	PHB domain membrane-anchored putative protease
b0490	fetA	148	156	156	206	81	139	222	193	102	42	71	157	212	103	126	136	53	122	111	10	49	276	171	233	231	iron exporter, ATP-binding subunit, ABC transporter FetAB subunit; peroxide resistance protein
b0491	fetB	329	338	478	459	317	430	424	418	359	51	226	403	387	169	360	380	244	466	371	22	137	507	521	495	495	iron exporter permease subunit, ABC transporter FetAB; peroxide resistance protein
b0492	ybbN	261	326	276	369	300	254	363	375	272	58	196	360	471	236	367	295	272	919	293	49	116	297	209	318	326	DnaK co-chaperone, thioredoxin-like protein
b0493	ybbO	228	181	192	187	206	169	151	217	240	44	114	211	252	111	175	178	154	166	162	18	72	273	249	238	175	putative oxidoreductase
b0494	tesA	42	54	31	44	26	26	46	17	78	17	18	27	42	63	71	54	71	213	26	14	13	78	82	19	56	multifunctional acyl-CoA thioesterase 1; protease I; lysophospholipase L1
b0495	ybbA	185	142	195	175	77	169	129	188	97	48	101	193	149	129	204	206	98	231	169	14	114	244	205	170	142	putative ABC superfamily transporter ATP-binding subunit
b0496	ybbP	599	600	654	621	492	616	560	589	575	98	383	662	574	458	709	708	390	810	497	65	317	838	820	661	658	putative ABC transporter permease
b0497	rhsD	1567	1527	1797	1367	1250	1209	1467	1788	1193	255	849	1626	1854	1072	1628	1624	1322	1147	1905	83	862	1728	2269	1779	1757	Rhs family putative polymorphic toxin
b0498	ybbC	23	4	15	17	4	7	30	25	2	6	11	15	26	22	31	13	23	3	29	7	7	15	20	23	33	putative immunity protein
b0499	rhsH	76	52	61	66	60	43	110	59	93	18	54	77	39	31	84	51	83	138	106	13	32	112	55	89	124	-
b0501	ybbD	13	11	11	13	42	67	50	23	40	14	18	28	35	14	31	18	9	116	12	NA	NA	26	8	31	65	-
b0502	ylbG	91	99	89	77	60	48	91	105	79	19	65	100	125	22	114	60	44	74	103	10	47	86	129	126	127	-
b0503	mnmH	246	165	247	351	226	180	267	245	229	36	104	258	271	178	274	199	280	403	178	18	147	380	304	337	319	tRNA 2-selenouridine synthase, selenophosphate-dependent
b0504	allS	57	86	62	123	60	67	56	112	67	26	55	92	50	22	90	78	85	59	79	19	32	90	70	99	138	allD operon transcriptional activator
b0505	allA	83	84	121	146	132	267	113	138	129	23	74	157	186	107	136	132	115	4172	327	7	66	246	157	187	174	ureidoglycolate lyase, releasing urea
b0506	allR	793	763	735	527	559	635	678	760	591	118	337	789	733	525	715	665	900	515	765	62	413	920	921	859	944	transcriptional repressor of all and gcl operons; glyoxylate-induced
b0507	gcl	339	442	531	445	347	346	537	427	416	96	256	478	488	223	423	397	218	263	527	36	195	557	496	498	536	glyoxylate carboligase
b0508	hyi	34	45	58	54	29	40	57	42	75	29	25	57	36	40	61	80	57	149	77	9	24	138	31	86	55	hydroxypyruvate isomerase
b0509	glxR	383	493	545	481	338	356	558	492	314	71	219	541	507	343	386	446	254	517	506	40	189	647	533	551	610	tartronate semialdehyde reductase, NADH-dependent
b0511	ybbW	248	263	279	310	235	243	218	310	252	48	112	255	332	129	249	275	174	277	251	32	105	323	412	326	324	putative allantoin transporter
b0512	allB	259	359	366	390	242	304	326	401	208	74	163	304	335	125	304	291	206	112	396	29	169	334	330	509	455	allantoinase
b0513	ybbY	704	692	914	745	575	604	712	784	519	118	360	731	744	383	650	584	518	712	675	44	287	832	867	1074	894	putative uracil/xanthine transporter
b0514	glxK	425	411	439	470	348	550	433	585	305	84	253	383	569	276	471	328	291	644	546	40	171	553	448	516	519	glycerate kinase II
b0515	allE	437	433	625	640	399	263	389	444	497	56	285	611	542	223	305	412	355	336	418	25	187	615	510	797	472	S-ureidoglycine aminohydrolase
b0516	allC	520	547	781	719	473	371	594	656	410	105	315	701	642	232	486	642	508	550	691	33	322	755	545	770	679	allantoate amidohydrolase
b0517	allD	91	128	119	223	120	184	123	151	160	24	39	120	174	71	98	94	126	492	108	17	42	158	187	198	202	ureidoglycolate dehydrogenase
b0518	fdrA	182	112	184	195	183	216	238	241	175	44	105	222	278	98	240	212	231	461	159	25	94	272	327	338	230	putative NAD(P)-binding acyl-CoA synthetase
b0520	ylbF	389	330	452	409	285	312	482	480	299	55	221	489	404	160	412	428	440	257	447	33	218	618	508	396	464	putative anaerobic allantoin catabolic oxamate carbamoyltransferase; DUF2877 family protein
b0521	ybcF	250	246	426	277	212	237	323	271	258	48	117	345	263	125	247	253	269	185	340	25	118	504	328	386	251	putative carbonate kinase
b0522	purK	68	46	49	81	43	51	37	55	46	22	11	54	37	22	56	33	80	213	27	15	20	73	81	465	441	N5-carboxyaminoimidazole ribonucleotide synthase
b0523	purE	15	21	19	28	8	29	38	15	24	16	13	27	19	49	33	16	18	27	12	17	13	24	31	144	151	N5-carboxyaminoimidazole ribonucleotide mutase
b0524	lpxH	35	35	24	10	24	39	42	27	31	14	16	43	34	5	49	12	29	148	48	11	9	24	20	41	22	UDP-2,3-diacylglucosamine pyrophosphohydrolase
b0525	ppiB	13	25	18	15	21	27	28	16	17	7	4	27	53	5	30	9	30	106	12	11	1	17	40	14	32	peptidyl-prolyl cis-trans isomerase B (rotamase B)
b0526	cysS	126	138	67	154	214	262	163	187	183	56	60	156	201	151	259	75	114	335	65	33	33	187	211	160	109	cysteinyl-tRNA synthetase
b0527	ybcI	113	140	154	168	99	74	121	189	156	34	67	156	189	98	195	126	222	189	140	14	70	228	283	174	257	DUF457 family inner membrane protein
b0528	ybcJ	74	34	73	39	48	12	112	104	42	19	29	59	29	40	49	51	20	16	84	16	32	69	57	58	40	ribosome-associated protein; putative RNA-binding protein
b0529	folD	57	23	39	52	28	49	63	50	39	22	22	30	50	40	46	52	60	90	53	8	14	92	62	77	55	bifunctional 5,10-methylene-tetrahydrofolate dehydrogenase/ 5,10-methylene-tetrahydrofolate cyclohydrolase
b0530	sfmA	23	30	23	33	32	33	13	18	22	11	18	38	22	22	37	22	29	46	27	11	9	30	59	50	100	FimA homolog, function unknown
b0531	sfmC	219	179	251	277	217	164	259	294	255	37	136	282	199	151	232	259	133	317	283	21	105	210	207	402	345	putative periplasmic pilus chaperone
b0532	sfmD	527	492	693	846	557	487	620	705	519	138	307	707	763	343	617	554	467	915	683	33	311	1022	863	981	879	putative outer membrane export usher protein
b0533	sfmH	148	154	116	230	84	88	107	127	75	23	69	140	115	58	116	94	120	186	80	20	41	211	154	256	139	FimA homolog, function unknown
b0534	sfmF	27	21	33	47	28	10	37	50	40	17	15	34	53	5	83	26	39	85	23	9	15	55	36	32	67	FimA homolog, function unknown
b0535	sfmZ	81	115	125	157	88	127	103	98	55	42	37	97	63	40	90	56	39	105	77	10	35	82	160	138	181	response regulator family protein
b0536	argU	NA	NA	NA	NA	NA	NA	NA	NA	NA	NA	NA	NA	NA	NA	NA	NA	NA	NA	NA	NA	NA	NA	NA	NA	NA	tRNA-Arg
b0537	intD	551	532	538	688	697	880	754	599	644	175	332	602	918	325	598	401	387	1494	354	60	148	786	433	689	605	DLP12 prophage; putative phage integrase
b0539	exoD	619	718	601	543	809	346	1048	833	666	196	355	709	634	325	607	525	456	703	467	33	235	455	580	575	569	-
b0540	insE1	NA	NA	NA	NA	NA	NA	NA	NA	NA	NA	NA	NA	NA	NA	NA	NA	NA	NA	NA	NA	NA	NA	NA	NA	NA	IS3 transposase A
b0541	insF1	NA	NA	NA	NA	NA	NA	NA	NA	NA	NA	NA	NA	NA	NA	NA	NA	NA	NA	NA	NA	NA	NA	NA	NA	NA	IS3 transposase B
b0542		0	0	#N/A	#N/A	#N/A	#N/A	0	0	#N/A	#N/A	#N/A	0	0	#N/A	#N/A	#N/A	#N/A	0	0	#N/A	#N/A	#N/A	#N/A	#N/A	#N/A
b0543	emrE	122	202	155	222	103	99	167	123	127	39	78	196	161	94	99	133	142	212	109	28	66	224	102	244	287	DLP12 prophage; multidrug resistance protein
b0544	ybcK	393	259	392	513	962	559	570	299	491	127	198	394	302	169	398	282	192	881	144	46	106	455	322	495	496	DLP12 prophage; putative recombinase
b0545	ybcL	154	233	200	266	187	201	207	175	162	40	110	254	204	143	194	176	98	37	140	24	60	243	217	282	379	inactive polymorphonuclear leukocyte migration suppressor; DLP12 prophage; secreted protein, UPF0098 family
b0546	ybcM	62	91	48	90	51	35	30	57	55	13	15	89	32	14	41	60	78	341	37	13	34	111	48	83	84	DLP12 prophage; putative DNA-binding transcriptional regulator
b0547	ybcN	74	66	97	83	72	56	73	85	51	14	48	98	88	67	80	66	68	163	71	10	30	121	75	71	199	DLP12 prophage; uncharacterized protein
b0548	ninE	19	16	19	45	6	7	26	31	17	6	1	23	14	5	24	8	9	89	23	5	8	35	30	12	32	DLP12 prophage; conserved protein
b0549	ybcO	324	237	234	320	516	481	729	370	359	130	183	353	467	285	539	284	257	1089	315	32	113	103	269	300	164	DLP12 prophage; uncharacterized protein
b0550	rusA	27	21	36	45	29	33	50	20	27	12	23	18	13	14	16	21	40	63	56	12	4	49	72	45	81	DLP12 prophage; endonuclease RUS
b0551	quuD	182	165	212	174	217	187	166	157	199	33	143	179	211	129	144	143	96	197	161	14	95	301	234	252	320	DLP12 prophage; putative antitermination protein
b0552	insH1	NA	NA	NA	NA	NA	NA	NA	NA	NA	NA	NA	NA	NA	NA	NA	NA	NA	NA	NA	NA	NA	NA	NA	NA	NA	IS5 transposase and trans-activator
b0553		0	0	#N/A	#N/A	#N/A	#N/A	0	0	#N/A	#N/A	#N/A	0	0	#N/A	#N/A	#N/A	#N/A	0	0	#N/A	#N/A	#N/A	#N/A	#N/A	#N/A
b0554	essD	19	12	14	39	NA	NA	21	12	22	NA	NA	28	11	NA	NA	17	14	185	1	NA	NA	13	8	36	15	DLP12 prophage; putative phage lysis protein
b0555	rrrD	86	40	75	74	83	47	68	60	51	18	47	90	50	40	84	65	34	18	69	16	31	83	132	114	113	DLP12 prophage; putative lysozyme
b0556	rzpD	130	189	125	241	167	190	215	198	208	50	71	197	179	120	132	169	172	669	273	27	58	206	211	233	179	DLP12 prophage; putative murein endopeptidase
b0557	borD	490	540	399	459	424	437	450	448	418	63	216	549	539	272	385	387	350	154	405	29	130	716	538	527	667	DLP12 prophage; putative lipoprotein
b0558	ybcV	4	24	7	31	13	9	16	2	17	6	9	19	46	14	7	2	3	43	3	5	1	52	28	6	1	DLP12 prophage; uncharacterized protein
b0559	ybcW	55	31	86	79	36	52	44	22	27	12	27	41	20	5	30	31	51	9	57	16	29	48	68	75	110	DLP12 prophage; uncharacterized protein
b0560	nohD	NA	NA	NA	NA	NA	NA	NA	NA	NA	NA	NA	NA	NA	NA	NA	NA	NA	106	3	NA	NA	1	3	26	31	DLP12 prophage; DNA packaging protein
b0561	tfaD	49	22	29	55	53	98	50	68	60	25	22	39	11	31	56	23	19	100	23	9	17	69	52	72	54	-
b0562	ybcY	304	224	379	379	233	223	322	328	252	37	132	433	264	85	235	266	147	325	299	28	107	383	269	353	444	-
b0563	tfaX	12	4	16	7	8	29	3	18	15	NA	NA	14	2	49	39	NA	NA	17	26	NA	NA	18	10	28	3	-
b0564	appY	21	4	11	4	36	43	33	18	25	7	14	34	8	14	53	8	11	99	6	6	2	30	28	64	89	global transcriptional activator; DLP12 prophage
b0565	ompT	2429	2099	2269	2433	2111	2103	2459	2333	3491	605	7711	2588	2774	1170	1787	1983	1967	1187	1802	101	805	3625	2699	3067	3310	DLP12 prophage; outer membrane protease VII (outer membrane protein 3b)
b0566	envY	352	280	388	372	282	156	336	325	364	71	231	342	358	369	338	265	287	210	352	36	159	441	354	427	427	porin thermoregulatory transcriptional activator
b0567	ybcH	363	412	378	366	362	451	386	514	467	124	245	439	566	263	459	347	314	1020	340	39	161	530	370	477	407	PRK09936 family protein
b0568	nfrA	885	606	848	881	858	722	948	997	835	177	451	905	739	538	1035	784	764	1715	893	79	342	951	1110	1133	781	bacteriophage N4 receptor, outer membrane subunit
b0569	nfrB	707	718	801	725	554	640	664	864	599	127	417	805	663	463	706	837	533	630	919	44	358	966	866	861	968	bacteriophage N4 receptor, inner membrane subunit
b0570	cusS	170	146	297	340	220	135	235	263	243	50	155	279	252	218	247	226	275	256	282	25	95	411	462	263	315	sensory histidine kinase in two-component regulatory system with CusR, senses copper ions
b0571	cusR	54	23	37	81	36	48	17	63	49	21	46	74	30	40	71	53	81	226	55	6	26	88	47	66	96	response regulator in two-component regulatory system with CusS
b0572	cusC	521	427	558	700	518	537	582	609	445	77	327	595	581	338	515	421	358	389	630	44	331	787	718	844	700	copper/silver efflux system, outer membrane component
b0573	cusF	265	206	359	449	252	299	328	304	325	62	194	374	340	187	312	385	119	33	352	15	158	342	372	434	438	periplasmic copper- and silver-binding protein
b0574	cusB	245	244	293	236	207	247	241	282	262	54	156	246	323	120	258	213	101	437	330	22	145	245	304	275	330	copper/silver efflux system, membrane fusion protein
b0575	cusA	772	664	845	778	582	632	792	970	835	152	457	760	888	565	788	713	690	1937	929	62	395	1232	1152	979	831	copper/silver efflux system, membrane component
b0576	pheP	977	975	1083	1093	971	912	1161	1059	891	165	575	1150	1105	556	927	832	839	1020	1073	76	418	1200	1353	1323	1102	phenylalanine transporter
b0577	ybdG	1765	1670	1704	1777	1405	1323	1758	1515	1503	225	838	1779	1830	894	1476	1430	1327	972	1359	80	658	1803	1942	2302	2148	mechanosensitive channel protein, miniconductance
b0578	nfsB	965	1026	1077	1014	818	768	867	915	621	153	555	996	995	623	866	834	574	462	859	40	438	1229	1086	1253	1144	dihydropteridine reductase, NAD(P)H-dependent, oxygen-insensitive
b0579	ybdF	28	44	25	73	24	19	78	49	28	14	18	57	51	5	80	28	61	312	54	16	23	42	70	60	42	DUF419 family protein
b0580	ybdJ	108	87	121	91	44	89	96	100	114	13	40	103	73	40	116	91	73	130	102	10	33	80	157	56	58	DUF1158 family putative inner membrane protein
b0581	ybdK	227	241	235	222	167	111	291	191	228	35	85	271	215	116	225	202	210	258	198	24	53	359	197	240	304	weak gamma-glutamyl:cysteine ligase
b0582	insL1	NA	NA	NA	NA	NA	NA	NA	NA	NA	NA	NA	NA	NA	NA	NA	NA	NA	NA	NA	NA	NA	NA	NA	NA	NA	IS186 transposase
b0583	entD	514	575	586	380	449	498	561	846	319	99	203	687	790	436	591	491	386	534	962	43	236	653	546	569	801	phosphopantetheinyltransferase component of enterobactin synthase multienzyme complex
b0584	fepA	684	629	724	813	989	674	1037	759	600	201	381	1092	941	343	900	527	449	2103	542	79	283	868	1054	943	989	iron-enterobactin outer membrane transporter
b0585	fes	137	63	164	117	463	318	482	249	81	26	52	158	169	98	191	109	96	2873	169	20	35	250	187	627	450	enterobactin/ferric enterobactin esterase
b0586	entF	938	816	1154	936	1033	877	997	1591	838	218	470	1212	1315	565	1469	996	905	2204	1740	97	495	1150	1175	1438	1266	enterobactin synthase multienzyme complex component, ATP-dependent
b0587	fepE	377	343	481	399	295	409	319	387	307	70	192	436	447	191	385	322	259	227	448	29	146	392	422	543	387	regulator of length of O-antigen component of lipopolysaccharide chains
b0588	fepC	49	26	66	35	21	19	98	98	54	42	40	58	54	14	87	83	38	322	25	10	37	78	81	486	517	iron-enterobactin transporter subunit
b0589	fepG	61	35	119	77	57	22	77	59	46	22	23	49	51	40	105	45	55	140	45	19	23	60	100	186	254	iron-enterobactin transporter subunit
b0590	fepD	90	76	147	53	62	76	110	107	76	37	59	68	67	22	121	96	95	263	52	10	53	143	102	578	456	iron-enterobactin transporter subunit
b0591	entS	804	813	1061	769	608	584	702	1015	642	148	471	1112	1017	498	882	855	652	928	1217	29	439	918	1232	1040	918	enterobactin exporter, iron-regulated
b0592	fepB	68	99	88	57	52	17	65	60	78	25	46	65	34	63	80	86	50	169	58	14	50	108	71	554	384	iron-enterobactin transporter subunit
b0593	entC	753	573	769	794	569	658	801	1277	525	155	342	747	934	507	868	765	645	1140	1568	40	269	778	1145	897	802	isochorismate synthase 1
b0594	entE	921	774	971	688	709	693	899	1440	519	151	380	1077	1483	592	1075	945	777	610	1867	58	457	1088	956	1103	1266	2,3-dihydroxybenzoate-AMP ligase component of enterobactin synthase multienzyme complex
b0595	entB	674	579	888	487	523	547	707	937	436	100	231	832	978	498	579	672	594	777	1246	29	325	750	802	753	752	isochorismatase
b0596	entA	789	608	969	710	676	608	928	1341	642	167	350	1006	948	489	915	792	661	792	1586	51	434	817	794	935	709	2,3-dihydro-2,3-dihydroxybenzoate dehydrogenase
b0597	entH	339	379	368	280	266	286	274	466	311	71	199	365	387	303	314	374	312	95	444	18	139	381	471	326	443	enterobactin synthesis proofreading thioesterase
b0598	cstA	1976	1351	1962	1196	1772	1463	2240	2577	1826	499	1125	1985	2234	1357	1996	1698	3272	4492	2480	591	857	1823	1794	1576	1459	carbon starvation protein involved in peptide utilization; APC peptide transporter family protein
b0599	ybdH	495	490	594	352	377	311	368	542	505	92	251	538	497	223	452	436	556	351	469	36	273	453	706	552	453	putative oxidoreductase
b0600	ybdL	360	332	374	375	360	220	367	414	365	51	228	342	313	289	352	304	459	590	438	29	174	397	433	473	630	methionine aminotransferase, PLP-dependent
b0601	ybdM	367	224	258	429	653	368	942	692	531	175	197	495	507	427	509	238	492	1210	303	115	99	301	204	210	232	Spo0J family protein, ParB-like nuclease domain
b0602	ybdN	392	441	585	479	281	363	348	441	380	66	172	410	348	156	372	357	312	800	513	29	151	421	497	569	471	PAPS reductase-like domain protein
b0603	ybdO	51	41	33	51	31	36	73	51	30	11	19	52	34	5	41	33	82	79	19	12	21	100	61	108	63	putative DNA-binding transcriptional regulator
b0604	dsbG	616	626	643	770	628	676	686	723	579	77	347	804	907	383	761	700	503	10485	1074	44	296	834	663	892	923	thiol:disulfide interchange protein, periplasmic
b0605	ahpC	615	296	1046	584	500	611	438	338	274	135	190	610	603	374	555	406	653	149	165	11	222	276	681	822	631	alkyl hydroperoxide reductase, C22 subunit
b0606	ahpF	1919	1834	1945	1935	1502	1570	2180	2674	1322	395	1245	2036	2382	1161	1944	2146	1718	2566	3147	101	972	1862	2460	1810	1977	alkyl hydroperoxide reductase, F52a subunit, FAD/NAD(P)-binding
b0607	uspG	265	279	249	245	156	271	234	309	183	49	132	272	258	89	197	168	256	133	232	18	87	281	312	303	309	universal stress protein UP12
b0608	ybdR	245	319	343	454	221	268	276	260	329	50	172	368	290	89	258	271	240	384	210	28	92	440	300	473	382	putative Zn-dependent NAD(P)-binding oxidoreductase
b0610	rnk	116	68	114	162	123	75	89	119	82	27	79	136	169	63	139	98	38	153	115	24	55	137	136	100	95	regulator of nucleoside diphosphate kinase
b0611	rna	78	106	93	126	82	44	122	85	120	26	63	154	166	45	114	110	86	85	190	24	50	133	98	124	142	ribonuclease I
b0612	citT	757	573	747	650	496	466	672	676	499	102	399	719	616	489	669	664	616	1152	773	29	328	737	910	786	842	citrate:succinate antiporter
b0613	citG	224	147	294	253	141	155	192	230	190	41	141	240	177	178	250	219	147	229	222	25	116	254	270	258	147	2-(5''-triphosphoribosyl)-3'-dephosphocoenzyme-A synthase
b0614	citX	234	211	285	173	116	107	222	226	109	33	125	217	177	156	173	239	157	388	167	14	102	211	263	263	135	apo-citrate lyase phosphoribosyl-dephospho-CoA transferase
b0615	citF	780	521	1106	1019	508	537	718	906	502	115	485	816	770	436	757	735	578	716	1022	47	483	762	1004	854	925	citrate lyase, citrate-ACP transferase (alpha) subunit
b0616	citE	130	128	191	159	118	55	151	188	171	39	82	197	122	80	167	175	157	423	175	14	107	252	222	208	210	citrate lyase, citryl-ACP lyase (beta) subunit
b0617	citD	100	86	139	99	106	60	171	127	85	29	50	112	121	71	110	97	58	3	124	10	37	145	177	67	65	citrate lyase, acyl carrier (gamma) subunit
b0618	citC	253	195	151	259	268	259	387	266	259	127	119	209	347	263	289	220	124	923	226	35	73	180	184	248	145	[citrate [pro-3S]-lyase] ligase
b0619	citA	197	185	293	310	205	80	215	189	157	65	135	257	194	45	229	227	219	616	190	39	98	370	289	351	313	sensory histidine kinase in two-component regulatory system with CitB
b0620	citB	206	204	305	244	150	61	166	313	169	36	104	254	242	94	190	194	158	384	265	39	100	205	317	194	258	response regulator in two-component regulatory system with CitA
b0621	dcuC	600	565	527	723	787	678	1028	720	561	231	286	702	647	360	879	480	502	2411	519	99	182	486	505	606	462	anaerobic C4-dicarboxylate transport
b0622	pagP	234	201	289	206	210	270	250	200	261	40	101	261	217	169	222	237	268	104	260	14	103	269	286	245	346	phospholipid:lipid A palmitoyltransferase
b0623	cspE	1016	973	767	610	569	461	528	355	620	91	223	806	749	258	548	641	830	392	277	18	252	783	714	623	631	constitutive cold shock family transcription antitermination protein; negative regulator of cspA transcription; RNA melting protein; ssDNA-binding protein
b0624	flc	57	19	32	48	49	37	81	70	57	11	22	68	32	14	39	26	53	35	23	8	14	99	70	43	46	fluoride efflux channel, dual topology membrane protein
b0627	tatE	NA	NA	NA	NA	NA	NA	NA	NA	NA	NA	NA	11	24	NA	NA	NA	NA	NA	NA	NA	NA	15	6	24	16	TatABCE protein translocation system subunit
b0628	lipA	80	42	76	92	159	140	224	126	144	73	48	94	168	94	172	64	126	1275	55	36	36	184	85	95	161	lipoate synthase
b0629	ybeF	533	451	592	655	395	530	465	589	487	126	330	527	526	258	490	393	445	772	537	33	221	776	484	919	738	LysR family putative transcriptional regulator
b0630	lipB	30	31	43	36	44	28	53	34	43	19	11	39	48	22	41	43	39	48	21	17	10	38	61	92	74	octanoyltransferase; octanoyl-[ACP]:protein N-octanoyltransferase
b0631	ybeD	11	4	29	27	18	5	7	18	20	10	4	11	9	5	33	6	34	3	9	7	7	78	21	24	8	UPF0250 family protein
b0632	dacA	125	125	162	274	69	75	167	232	52	26	59	166	283	85	151	126	119	751	198	42	98	301	197	356	338	D-alanyl-D-alanine carboxypeptidase (penicillin-binding protein 5)
b0633	rlpA	286	245	286	232	244	198	312	309	61	33	125	305	239	160	283	290	292	581	432	22	165	310	417	282	268	septal ring protein, suppressor of prc, minor lipoprotein
b0634	mrdB	28	42	54	88	70	17	33	37	52	19	27	52	67	36	83	51	66	956	39	20	10	137	46	50	72	cell wall shape-determining protein
b0635	mrdA	82	52	82	89	68	75	81	65	163	38	36	90	67	54	130	69	140	544	39	12	14	193	202	145	190	transpeptidase involved in peptidoglycan synthesis (penicillin-binding protein 2)
b0636	rlmH	389	218	229	304	439	294	714	557	502	162	159	438	363	258	595	98	481	1758	243	104	104	137	170	191	123	23S rRNA m(3)Psi1915 pseudouridine methyltransferase, SAM-dependent
b0637	rsfS	13	21	19	29	16	18	15	26	37	7	5	7	21	5	46	13	28	123	32	4	5	21	26	37	27	ribosomal silencing factor
b0638	cobC	77	119	76	155	121	231	114	121	121	55	52	113	124	54	133	82	78	174	122	23	42	137	88	181	129	putative alpha-ribazole-5'-P phosphatase
b0639	nadD	23	13	34	42	32	15	20	24	22	13	12	18	22	5	27	14	85	125	17	12	18	85	71	17	31	nicotinic acid mononucleotide adenylyltransferase, NAD(P)-dependent
b0640	holA	46	54	60	58	54	64	51	54	70	20	31	41	25	111	96	59	81	760	17	16	25	134	76	75	107	DNA polymerase III, delta subunit
b0641	lptE	15	29	13	49	22	39	12	22	34	7	12	35	25	14	43	46	13	253	37	8	10	79	49	15	36	LPS assembly OM complex LptDE, lipoprotein component
b0642	leuS	110	108	133	127	111	109	78	103	174	56	57	168	134	125	203	97	219	1157	65	30	41	268	264	139	211	leucyl-tRNA synthetase
b0643	ybeL	113	81	108	109	118	87	79	142	58	32	44	158	85	45	83	121	87	403	175	14	51	88	99	159	142	DUF1451 family protein
b0644	ybeQ	547	534	448	463	526	637	649	530	514	136	238	613	709	232	422	412	475	2205	392	71	175	462	385	633	700	Sel1 family TPR-like repeat protein
b0645	ybeR	26	52	47	61	27	31	4	39	87	7	16	30	47	36	33	34	52	263	32	8	9	22	99	74	97	uncharacterized protein
b0646	djlB	301	325	354	467	217	227	286	302	220	78	181	289	280	174	332	231	153	1129	351	28	104	405	444	503	515	putative HscC co-chaperone, uncharacterized J domain-containing protein
b0647	ybeT	52	82	84	182	27	6	108	49	57	15	21	59	19	63	90	52	38	469	24	6	23	133	29	52	149	Sel1 family TPR-like repeat protein
b0648	ybeU	164	231	211	246	283	262	336	294	243	77	79	200	192	134	224	141	163	1237	152	31	69	200	205	246	294	DUF1266 family protein
b0649	djlC	152	175	151	307	190	139	209	198	193	68	116	177	235	22	170	155	226	694	166	28	71	352	203	228	171	J domain-containing HscC co-chaperone; Hsc56
b0650	hscC	130	155	172	182	130	159	125	125	127	26	60	177	179	103	179	130	163	402	147	26	38	188	186	262	174	Hsp70 family chaperone Hsc62, binds to RpoD and inhibits transcription
b0651	rihA	107	208	158	163	133	95	81	130	166	35	74	115	155	45	148	81	116	365	130	18	75	118	118	227	193	ribonucleoside hydrolase 1
b0652	gltL	45	77	47	66	62	24	64	49	109	32	41	66	111	85	34	52	53	213	69	16	27	69	102	88	71	glutamate, aspartate ABC transporter ATP-binding subunit
b0653	gltK	185	210	229	236	142	132	207	167	183	60	118	292	184	125	212	156	156	514	183	14	80	243	230	224	232	glutamate, aspartate ABC transporter permease subunit
b0654	gltJ	148	152	135	159	123	144	135	178	91	27	76	169	157	76	161	145	147	646	183	14	64	213	105	254	216	glutamate, aspartate ABC transporter permease subunit
b0655	gltI	93	109	93	151	99	108	140	57	91	27	71	85	96	54	92	78	95	578	57	20	37	106	111	138	162	glutamate, aspartate binding protein, periplasmic; part of GltJKLI ABC transporter
b0656	insH1	NA	NA	NA	NA	NA	NA	NA	NA	NA	NA	NA	NA	NA	NA	NA	NA	NA	NA	NA	NA	NA	NA	NA	NA	NA	IS5 transposase and trans-activator
b0657	lnt	79	67	79	89	69	48	93	66	69	36	44	72	100	36	101	70	124	864	78	61	48	140	147	155	118	apolipoprotein N-acyltransferase
b0658	ybeX	254	251	529	650	70	65	349	671	237	46	185	314	602	107	386	419	229	4221	669	267	357	464	413	317	392	putative ion transport
b0659	ybeY	18	8	24	6	46	16	43	45	30	15	25	14	19	27	31	35	38	257	9	10	6	57	60	22	21	ssRNA-specific endoribonuclease; co-endoribonuclease working with RNase R in 16S rRNA 3' end maturation and quality control; rRNA transcription antitermination factor
b0660	ybeZ	123	58	105	197	157	188	122	153	181	39	83	164	316	94	172	240	247	717	126	37	59	363	298	130	273	PhoH-like heat shock protein
b0661	miaB	348	310	568	545	431	429	353	488	964	103	210	592	551	285	434	562	280	651	467	26	228	496	619	451	368	tRNA-i(6)A37 methylthiotransferase
b0662	ubiF	83	48	61	84	74	92	62	68	70	43	45	77	87	76	108	60	78	1332	49	25	21	135	135	80	147	2-octaprenyl-3-methyl-6-methoxy-1,4-benzoquinol oxygenase
b0664	glnX	18	8	35	17	55	64	12	29	2	22	24	20	15	5	18	2	1	3	41	4	4	49	19	36	100	tRNA-Gln
b0665	glnV	NA	NA	NA	NA	NA	NA	NA	NA	NA	NA	NA	NA	NA	NA	NA	NA	NA	NA	NA	NA	NA	NA	NA	NA	NA	tRNA-Gln
b0666	metU	NA	NA	NA	NA	NA	NA	NA	NA	NA	NA	NA	NA	NA	NA	NA	NA	NA	NA	NA	NA	NA	NA	NA	NA	NA	tRNA-Met
b0668	glnW	NA	NA	NA	NA	NA	NA	NA	NA	NA	NA	NA	NA	NA	NA	NA	NA	NA	143	4	NA	NA	NA	NA	NA	NA	tRNA-Gln
b0670	glnU	NA	NA	NA	NA	NA	NA	NA	NA	NA	NA	NA	NA	NA	NA	NA	NA	NA	NA	NA	NA	NA	NA	NA	NA	NA	tRNA-Gln
b0672	leuW	NA	NA	NA	NA	NA	NA	NA	NA	NA	NA	NA	NA	NA	NA	NA	NA	NA	NA	NA	NA	NA	NA	NA	NA	NA	tRNA-Leu
b0673	metT	NA	NA	NA	NA	NA	NA	NA	NA	NA	NA	NA	NA	NA	NA	NA	NA	NA	NA	NA	NA	NA	NA	NA	NA	NA	tRNA-Met
b0674	asnB	1113	1098	993	977	828	845	994	1179	930	140	551	1043	1168	734	1109	915	804	1358	1170	72	490	1285	1337	1062	1056	asparagine synthetase B
b0675	umpH	828	885	506	632	693	810	685	840	816	81	398	953	1130	623	776	783	741	1887	771	51	396	888	1223	869	1146	UMP phosphatase
b0676	nagC	269	346	474	458	306	542	652	2155	663	93	340	432	1153	685	696	338	476	1795	2419	39	123	480	637	525	571	N-acetylglucosamine-inducible nag divergent operon transcriptional repressor
b0677	nagA	164	223	240	268	123	226	247	829	130	65	155	209	467	360	346	262	245	492	1076	14	72	260	234	322	298	N-acetylglucosamine-6-phosphate deacetylase
b0678	nagB	210	263	238	281	254	322	157	257	207	25	133	311	249	218	222	214	144	545	283	18	89	228	253	248	264	glucosamine-6-phosphate deaminase
b0679	nagE	2891	3038	2671	2390	2245	2057	2729	2754	2003	424	1364	2851	2832	1272	2403	2390	2460	3166	2486	119	1234	3216	3523	2993	3255	fused N-acetyl glucosamine specific PTS enzyme: IIC, IIB, and IIA components
b0680	glnS	73	73	78	140	80	87	78	76	61	28	43	85	102	5	116	43	71	1134	68	42	23	167	129	118	182	glutamyl-tRNA synthetase
b0681	chiP	310	351	470	362	283	188	373	317	313	78	188	461	349	209	302	337	224	694	375	29	142	495	362	506	354	chitoporin, uptake of chitosugars
b0682	chiQ	37	60	48	80	39	27	68	56	30	18	47	47	40	67	47	43	46	240	45	9	26	43	98	24	81	chitosugar-induced verified lipoprotein
b0683	fur	15	4	10	25	55	17	26	34	15	11	20	10	28	NA	64	16	26	223	4	NA	NA	14	12	17	44	ferric iron uptake regulon transcriptional repressor; autorepressor
b0684	fldA	23	15	10	8	74	30	17	32	43	32	43	41	37	5	25	11	47	280	25	14	13	78	43	75	88	flavodoxin 1
b0685	ybfE	180	104	192	186	151	152	136	265	117	30	63	154	140	116	198	173	37	585	118	20	51	171	140	225	146	LexA-regulated protein, CopB family
b0686	ybfF	387	255	364	408	366	359	399	386	311	76	122	467	301	138	320	305	192	776	394	22	150	519	439	477	385	acyl-CoA esterase
b0687	seqA	17	35	16	19	12	13	8	19	40	15	23	25	33	36	15	24	22	441	10	10	8	72	30	22	79	negative modulator of initiation of replication
b0688	pgm	104	74	87	149	119	75	195	94	120	44	52	141	114	67	133	146	88	1088	66	43	37	113	169	239	279	phosphoglucomutase
b0689	ybfP	141	90	166	112	164	108	111	161	136	23	81	155	141	89	153	150	128	316	132	21	64	251	244	274	210	lipoprotein
b0691	ybfG	96	103	156	142	105	118	127	47	111	22	55	106	86	76	74	111	119	379	80	13	35	159	104	152	203	-
b0692	potE	1027	893	1090	987	763	857	968	1030	738	166	608	1169	1222	512	847	1013	698	1150	971	51	515	897	1053	1191	1333	putrescine/proton symporter: putrescine/ornithine antiporter
b0693	speF	331	276	385	462	237	303	365	345	250	70	168	359	331	183	323	361	218	1080	339	53	121	350	455	468	508	ornithine decarboxylase isozyme, inducible
b0694	kdpE	70	87	93	88	40	74	97	71	43	11	19	64	144	14	74	88	83	830	75	20	32	106	115	118	58	response regulator in two-component regulatory system with KdpD
b0695	kdpD	1282	1257	1509	1049	923	886	1362	1352	912	266	655	1341	1251	650	1233	1054	989	3207	1141	76	472	1594	1505	1383	1465	fused sensory histidine kinase in two-component regulatory system with KdpE: signal sensing protein
b0696	kdpC	97	70	142	196	137	147	126	113	115	49	61	127	128	89	105	85	91	715	140	27	50	162	174	160	202	potassium translocating ATPase, subunit C
b0697	kdpB	1053	1026	1203	943	790	996	1026	1158	1003	195	593	1189	1008	601	1079	1005	725	2296	1267	69	558	1135	1612	1049	1155	potassium translocating ATPase, subunit B
b0698	kdpA	664	799	795	689	586	400	1043	935	702	160	437	943	720	289	872	905	513	1679	952	83	413	900	943	817	824	potassium translocating ATPase, subunit A
b0699	ybfA	739	932	736	726	700	623	794	770	518	81	335	694	1033	414	606	692	790	932	710	37	348	1024	902	796	837	DUF2517 family protein
b0700	rhsC	569	452	816	701	462	562	680	816	575	113	324	751	705	343	647	583	646	1287	831	44	332	800	751	554	607	Rhs family putative polymorphic toxin
b0702	ybfB	13	17	10	22	15	16	3	18	21	7	12	17	23	27	18	5	11	26	1	13	5	28	4	21	65	putative membrane protein
b0703	rhsO	527	419	495	733	469	252	610	601	454	68	301	534	487	151	455	577	410	1998	520	54	223	575	693	867	714	-
b0704	ybfC	33	61	62	53	39	32	35	19	45	14	45	58	58	14	73	17	7	452	25	6	20	110	26	91	133	putative periplasmic protein
b0705	ybfL	18	31	10	37	22	46	12	22	21	13	14	26	5	5	36	31	24	165	16	11	12	144	45	39	67	-
b0706	ybfD	81	94	81	173	114	82	105	114	84	26	53	97	88	49	102	86	176	141	116	10	47	169	87	182	205	H repeat-associated putative transposase
b0707	ybgA	104	85	89	86	96	42	110	90	84	24	36	74	52	67	73	91	142	253	88	17	38	98	120	125	108	DUF1722 family protein
b0708	phr	373	404	370	427	252	188	350	343	373	75	194	370	542	165	342	312	257	1036	415	39	151	474	453	432	400	deoxyribodipyrimidine photolyase, FAD-binding
b0709	dtpD	498	514	549	650	419	515	411	592	557	109	295	525	677	356	600	517	432	2653	534	64	223	620	533	619	729	dipeptide and tripeptide permease D
b0710	ybgI	556	428	519	276	282	350	350	310	255	70	186	473	333	227	412	476	341	2875	241	29	209	572	650	459	404	NIF3 family metal-binding protein
b0711	ybgJ	254	261	313	201	180	213	160	228	151	54	164	242	311	143	286	364	296	462	287	15	128	389	377	301	283	putative allophanate hydrolase, subunit 1
b0712	ybgK	320	329	397	311	211	182	249	372	199	86	171	397	344	143	296	361	314	1892	335	29	142	259	363	428	392	putative allophanate hydrolase, subunit 2
b0713	ybgL	372	395	508	365	317	356	353	394	213	71	210	390	344	218	348	385	315	1548	384	22	222	465	404	450	321	UPF0271 family protein
b0714	nei	236	175	343	326	221	165	211	360	240	45	144	285	280	134	172	306	139	99	236	25	124	356	293	371	342	endonuclease VIII/ 5-formyluracil/5-hydroxymethyluracil DNA glycosylase
b0715	abrB	416	454	549	412	218	348	369	444	331	60	300	489	397	272	355	409	387	1282	431	43	210	469	493	508	448	regulator of aidB expression; inner membrane protein
b0716	ybgO	264	206	300	274	287	317	205	320	253	57	144	272	378	120	284	262	302	1785	273	46	126	371	288	278	254	putative fimbrial protein
b0717	ybgP	237	212	220	139	214	204	202	334	187	40	98	341	245	58	271	259	204	1680	249	18	83	332	247	310	398	putative periplasmic pilin chaperone
b0718	ybgQ	586	617	700	743	435	523	658	719	588	126	347	720	756	392	554	559	507	3431	564	68	317	931	669	774	727	putative outer membrane protein
b0719	ybgD	41	20	17	30	36	64	29	56	45	29	45	28	104	5	36	33	36	1287	32	15	14	24	26	105	93	putative fimbrial-like adhesin protein
b0720	gltA	50	104	72	72	88	30	119	66	66	40	52	73	15	14	80	53	73	152	47	12	16	144	89	359	250	citrate synthase
b0721	sdhC	89	47	52	106	111	151	188	71	106	65	40	52	107	89	101	44	26	943	7	18	14	89	24	113	161	succinate dehydrogenase, membrane subunit, binds cytochrome b556
b0722	sdhD	26	52	60	66	39	34	75	26	55	13	32	33	38	36	22	33	36	1033	16	15	14	17	18	27	34	succinate dehydrogenase, membrane subunit, binds cytochrome b556
b0723	sdhA	272	305	226	293	352	344	495	308	311	53	63	326	297	200	311	267	140	4182	165	76	95	800	462	643	459	succinate dehydrogenase, flavoprotein subunit
b0724	sdhB	175	140	111	240	341	179	384	113	274	28	43	294	127	178	116	130	84	3609	103	40	51	498	190	522	263	succinate dehydrogenase, FeS subunit
b0726	sucA	141	139	127	227	203	194	138	167	207	61	68	172	188	169	232	81	105	4457	131	53	44	270	311	179	238	2-oxoglutarate decarboxylase, thiamine triphosphate-binding
b0727	sucB	39	20	64	78	73	119	62	46	39	27	32	54	100	27	136	70	70	746	44	26	29	108	98	87	124	dihydrolipoyltranssuccinase
b0728	sucC	268	272	168	134	228	177	268	170	235	66	90	269	204	94	178	204	211	1225	117	30	42	251	260	257	242	succinyl-CoA synthetase, beta subunit
b0729	sucD	462	364	200	168	288	173	473	145	349	30	165	451	191	245	164	331	268	1577	138	42	122	639	416	367	367	succinyl-CoA synthetase, NAD(P)-binding, alpha subunit
b0730	mngR	32	84	80	86	62	69	142	66	78	20	33	82	50	49	77	41	50	578	39	15	16	111	70	94	150	Transcriptional repressor for the mannosyl-D-glycerate catabolic operon
b0731	mngA	993	921	803	1749	2378	1996	2496	1719	1987	933	812	1276	1482	658	2123	758	1050	16884	392	287	269	537	545	1061	694	fused 2-O-a-mannosyl-D-glycerate specific PTS enzymes: IIA component/IIB component/IIC component
b0732	mngB	916	901	1117	1004	805	865	918	1045	921	153	505	1069	964	618	1051	830	771	5946	1017	44	431	1006	1172	1034	1261	alpha-mannosidase
b0733	cydA	86	77	59	166	148	100	125	164	120	41	57	63	163	103	155	109	123	6567	92	38	24	177	217	110	150	cytochrome d terminal oxidase, subunit I
b0734	cydB	437	403	380	392	553	387	841	629	534	299	216	393	577	312	758	255	424	18143	433	115	113	294	280	281	162	cytochrome d terminal oxidase, subunit II
b0735	ybgE	85	46	27	49	57	19	40	80	67	16	26	37	131	27	64	23	41	2402	68	9	23	96	44	82	37	putative inner membrane protein in cydABX-ybgE operon
b0736	ybgC	19	72	55	65	61	53	48	39	30	20	36	84	57	5	37	57	18	151	86	6	20	109	100	94	85	acyl-CoA thioester hydrolase
b0737	tolQ	21	37	21	36	27	33	9	33	15	14	19	34	67	58	43	22	25	2224	30	23	9	79	41	16	73	membrane spanning protein in TolA-TolQ-TolR complex
b0738	tolR	27	29	11	20	39	11	26	19	40	19	0	37	56	5	50	18	47	311	30	12	20	72	35	63	75	membrane spanning protein in TolA-TolQ-TolR complex
b0739	tolA	168	206	91	114	187	231	243	214	237	70	95	156	162	160	250	88	139	6922	90	33	32	174	102	329	401	membrane anchored protein in TolA-TolQ-TolR complex
b0740	tolB	58	72	87	93	87	66	64	80	51	24	37	118	121	71	104	106	123	1430	48	23	34	113	151	277	317	periplasmic protein
b0741	pal	61	21	65	71	84	66	89	61	85	45	34	70	76	36	127	34	97	4905	39	15	15	53	40	134	155	peptidoglycan-associated outer membrane lipoprotein
b0742	ybgF	937	864	1008	817	564	737	1111	1256	1105	86	495	1264	1194	272	992	558	458	5799	889	54	446	1391	1326	1413	1408	periplasmic TolA-binding protein
b0743	lysT	NA	NA	NA	NA	NA	NA	NA	NA	NA	NA	NA	NA	NA	NA	NA	NA	NA	NA	NA	NA	NA	NA	NA	NA	NA	tRNA-Lys
b0744	valT	NA	NA	NA	NA	NA	NA	NA	NA	NA	NA	NA	NA	NA	NA	NA	NA	NA	NA	NA	NA	NA	20	1	4	17	tRNA-Val
b0745	lysW	NA	NA	NA	NA	NA	NA	12	10	15	13	13	NA	NA	NA	12	NA	NA	NA	NA	NA	NA	20	10	13	1	tRNA-Lys
b0746	valZ	150	111	126	90	61	172	154	282	213	46	175	195	152	94	155	200	160	106	250	7	41	134	287	221	177	tRNA-Val
b0747	lysY	NA	NA	NA	NA	NA	NA	NA	NA	NA	NA	NA	NA	NA	NA	NA	NA	NA	NA	NA	NA	NA	NA	NA	NA	NA	tRNA-Lys
b0748	lysZ	NA	NA	NA	NA	NA	NA	NA	NA	NA	NA	NA	NA	NA	NA	NA	NA	NA	NA	NA	NA	NA	NA	NA	NA	NA	tRNA-Lys
b0749	lysQ	NA	NA	NA	NA	NA	NA	NA	NA	NA	NA	NA	NA	NA	NA	NA	NA	NA	NA	NA	NA	NA	NA	NA	NA	NA	tRNA-Lys
b0750	nadA	63	27	49	39	58	86	59	46	142	16	33	49	91	49	68	18	45	5467	49	10	33	94	75	157	144	quinolinate synthase, subunit A
b0751	pnuC	133	79	136	153	135	142	81	137	87	35	75	116	200	71	118	110	83	1707	103	24	50	108	106	113	192	nicotinamide riboside transporter
b0752	zitB	284	309	371	253	237	319	345	323	308	130	187	314	415	218	379	367	196	4336	337	32	167	323	456	435	389	zinc efflux system
b0753	ybgS	268	309	343	238	270	332	227	317	256	61	155	379	266	218	274	330	164	4300	408	15	142	293	266	254	389	putative periplasmic protein
b0754	aroG	490	483	1661	1383	449	521	965	1293	593	161	521	901	794	472	768	1081	921	16982	1243	51	459	1135	1266	1076	953	3-deoxy-D-arabino-heptulosonate-7-phosphate synthase, phenylalanine repressible
b0755	gpmA	149	169	239	94	150	69	316	487	76	62	90	313	258	174	190	181	150	2791	264	28	86	274	238	297	329	phosphoglyceromutase 1
b0756	galM	240	358	299	334	168	156	310	501	240	42	193	392	387	240	306	312	283	12868	628	32	141	372	369	275	409	aldose 1-epimerase; type-1 mutarotase
b0757	galK	409	339	493	391	412	269	395	688	371	104	228	456	573	249	419	476	350	15584	983	43	208	507	450	392	496	galactokinase
b0758	galT	393	372	550	403	397	439	562	578	454	88	242	478	502	352	431	521	427	16436	653	33	197	650	516	549	504	galactose-1-phosphate uridylyltransferase
b0759	galE	72	157	202	247	244	188	332	290	48	31	74	219	151	71	210	153	142	19331	253	18	106	190	273	261	170	UDP-galactose-4-epimerase
b0760	modF	945	757	840	927	877	632	1156	1183	877	288	453	808	807	587	943	724	647	62087	788	143	355	651	684	1024	703	fused molybdate transporter subunits of ABC superfamily: ATP-binding components
b0761	modE	312	254	421	223	296	287	303	448	231	58	172	329	412	174	336	433	248	22951	465	22	184	414	354	458	465	transcriptional repressor for the molybdenum transport operon modABC
b0762	acrZ	844	730	347	317	343	468	261	352	34	39	84	405	443	160	318	331	279	1338	270	22	113	308	444	374	400	AcrAB-TolC efflux pump accessory protein, membrane-associated
b0763	modA	692	642	775	705	524	466	739	740	594	135	404	739	699	423	743	776	532	41580	706	51	341	754	781	801	843	molybdate transporter subunit
b0764	modB	338	192	344	196	256	279	250	276	418	69	150	342	219	94	272	253	285	58587	245	32	134	284	413	354	371	molybdate transporter subunit
b0765	modC	354	293	328	265	270	299	282	318	222	50	170	355	376	187	277	339	213	137800	294	25	138	438	439	312	367	molybdate transporter subunit
b0766	ybhA	282	249	355	258	226	135	188	309	304	37	145	252	342	174	234	270	244	125905	271	18	106	296	382	322	338	pyridoxal phosphate (PLP) phosphatase
b0767	pgl	36	45	58	62	37	46	55	85	88	21	46	62	26	40	108	47	43	51451	50	29	33	45	79	179	176	6-phosphogluconolactonase
b0768	ybhD	303	338	300	250	302	373	268	300	270	68	124	344	347	232	335	312	239	5711	268	25	133	351	380	525	439	putative DNA-binding transcriptional regulator
b0769	ybhH	66	37	51	81	104	131	76	66	124	27	36	84	127	27	77	53	68	3941	31	25	21	59	100	155	134	putative PrpF family isomerase
b0770	ybhI	697	592	893	635	653	493	782	740	650	143	394	838	685	494	737	666	472	28942	758	29	324	792	1031	811	813	putative transporter
b0771	ybhJ	1466	1491	1881	1446	1016	1329	1359	1782	1142	197	1045	1723	1590	814	1402	1904	1018	40907	1742	76	866	1692	1901	1857	1750	putative hydratase
b0772	ybhC	2245	2348	2829	1673	1594	1499	2047	3097	2093	349	1284	2262	2596	1272	2237	2285	1673	19789	3364	87	1323	1919	2832	1972	2238	acyl-CoA thioesterase, lipoprotein
b0773	ybhB	85	138	127	71	114	55	130	120	70	47	90	102	109	49	117	105	64	3744	87	17	67	111	187	132	167	kinase inhibitor homolog, UPF0098 family
b0774	bioA	279	240	528	361	188	94	429	379	174	115	191	300	264	178	301	482	312	14056	176	22	236	535	425	620	505	7,8-diaminopelargonic acid synthase, PLP-dependent
b0775	bioB	104	87	101	127	93	108	135	116	115	60	120	100	182	120	218	203	163	7266	90	28	104	140	150	226	167	biotin synthase
b0776	bioF	417	374	713	513	172	281	570	508	115	124	249	481	282	338	287	626	477	3981	449	22	307	492	621	751	707	8-amino-7-oxononanoate synthase
b0777	bioC	495	310	760	452	265	254	773	527	67	121	298	559	324	165	295	715	270	7938	468	26	412	531	684	738	638	malonyl-ACP O-methyltransferase, SAM-dependent
b0778	bioD	373	237	538	480	157	165	463	341	39	135	192	354	208	223	194	523	316	3280	340	15	219	318	462	643	795	dethiobiotin synthetase
b0779	uvrB	701	688	932	817	704	498	852	764	1040	140	458	1137	1031	432	767	1071	643	10762	866	112	584	974	927	910	1000	excinulease of nucleotide excision repair, DNA damage recognition component
b0780	ybhK	205	219	336	341	256	296	300	288	286	83	116	230	285	165	324	268	217	9112	344	54	182	238	274	222	483	putative NAD(P)-binding transferase
b0781	moaA	291	266	337	280	218	278	354	348	286	62	172	330	283	134	274	297	122	2531	305	36	142	471	367	335	249	molybdopterin biosynthesis protein A
b0782	moaB	139	109	138	125	127	68	138	202	112	47	93	148	154	85	184	96	166	2211	138	18	78	238	158	131	183	inactive molybdopterin adenylyltransferase
b0783	moaC	90	107	165	156	110	79	74	132	157	32	93	186	132	120	161	82	75	1441	135	14	59	268	332	110	92	molybdopterin biosynthesis, protein C
b0784	moaD	203	149	266	135	141	98	239	165	90	40	115	189	185	49	169	154	102	1028	205	14	92	130	222	133	187	molybdopterin synthase, small subunit
b0785	moaE	35	31	41	27	22	10	24	29	20	11	16	48	37	5	49	61	47	777	28	11	9	115	34	32	86	molybdopterin synthase, large subunit
b0786	ybhL	56	80	52	100	30	122	110	104	49	36	48	68	68	49	46	53	84	1886	68	17	61	72	78	118	94	UPF0005 family inner membrane protein
b0787	ybhM	244	283	419	332	247	321	366	300	317	74	183	327	326	134	275	228	378	1806	314	18	92	309	424	435	496	UPF0005 family inner membrane protein
b0788	ybhN	154	203	203	233	129	105	164	125	129	56	109	204	201	85	111	107	90	3912	193	25	116	172	214	198	179	UPF0104 family inner membrane protein
b0789	clsB	235	250	311	259	250	210	259	308	262	38	157	347	253	227	338	306	139	3316	331	29	160	269	392	340	229	cardiolipin synthase 2
b0790	ybhP	127	142	109	199	110	141	127	179	181	31	76	154	189	49	166	108	73	1539	119	17	55	96	158	200	134	endo/exonuclease/phosphatase family protein
b0791	ybhQ	31	25	63	78	42	75	72	55	54	18	52	74	26	27	71	80	124	377	61	16	33	61	25	77	22	inner membrane protein
b0792	ybhR	191	299	272	293	229	157	244	437	222	52	119	288	406	134	247	241	231	1836	392	25	152	392	301	305	336	inner membrane putative ABC superfamily transporter permease
b0793	ybhS	228	184	262	158	131	209	103	206	156	48	103	242	207	205	237	186	119	587	220	25	85	276	177	237	298	inner membrane putative ABC superfamily transporter permease
b0794	ybhF	794	614	964	878	486	700	902	1154	692	152	410	1015	909	587	868	978	660	4389	1250	72	489	1155	954	1071	973	putative transporter subunit of ABC superfamily: ATP-binding component
b0795	ybhG	411	383	396	389	309	330	310	520	377	116	253	468	346	249	413	361	290	2890	635	22	197	586	527	443	645	putative membrane fusion protein (MFP) component of efflux pump, membrane anchor
b0796	ybiH	121	193	195	153	120	68	178	256	136	40	107	214	294	111	163	151	99	1053	225	21	68	208	257	186	208	DUF1956 domain-containing tetR family putative transcriptional regulator
b0797	rhlE	760	645	876	633	556	622	591	708	533	180	386	737	824	436	623	716	582	2844	851	47	413	939	820	742	992	ATP-dependent RNA helicase
b0798	ybiA	77	44	137	118	81	85	76	160	93	33	51	103	69	54	98	121	97	883	110	21	65	150	106	109	135	DUF1768 family protein
b0799	dinG	570	604	630	616	620	574	692	744	716	204	364	620	561	405	798	408	603	6276	591	61	250	838	661	717	473	ATP-dependent DNA helicase
b0800	ybiB	753	658	846	446	583	599	440	573	764	152	470	619	713	320	682	637	323	2890	643	44	306	916	680	863	660	putative family 3 glycosyltransferase
b0801	ybiC	1039	762	1080	894	787	942	1231	1102	939	268	473	1004	984	547	1223	975	606	7298	1247	104	422	957	1183	998	1004	putative dehydrogenase
b0802	ybiJ	38	52	73	62	45	30	79	74	36	26	29	42	69	18	28	45	89	601	77	8	10	51	40	58	17	DUF1471 family putative periplasmic protein
b0803	ybiI	94	67	132	139	63	89	135	111	127	19	79	210	158	76	127	164	42	1019	111	23	39	165	185	247	106	DksA-type zinc finger protein
b0804	ybiX	379	458	434	427	307	434	386	546	280	72	265	489	301	276	406	405	211	672	433	29	254	496	465	500	396	Fe(II)-dependent oxygenase superfamily protein
b0805	fiu	723	758	827	753	569	405	764	859	660	182	518	912	896	418	765	853	639	4796	840	40	465	889	979	982	973	catecholate siderophore receptor Fiu
b0806	mcbA	88	51	73	45	69	84	65	120	70	19	60	108	46	27	61	46	66	43	80	14	55	151	52	56	78	colanic acid mucoidy stimulation protein
b0807	rlmF	614	600	774	493	452	450	560	615	737	118	321	705	631	303	694	695	682	2224	604	58	296	668	972	805	887	23S rRNA m(6)A1618 methyltransferase, SAM-dependent
b0808	ybiO	702	537	872	794	583	489	600	789	500	142	347	781	691	374	665	740	529	3455	899	65	315	984	834	860	942	mechanosensitive channel protein, intermediate conductance
b0809	glnQ	201	295	312	242	148	108	144	252	271	33	142	258	183	169	232	233	127	2833	261	25	118	166	253	264	315	glutamine transporter subunit
b0810	glnP	89	44	101	42	54	95	124	100	67	15	68	81	43	54	53	93	62	954	126	21	60	146	80	82	62	glutamine transporter subunit
b0811	glnH	309	269	300	286	207	202	277	337	210	77	135	271	280	98	244	176	142	2155	314	25	129	292	333	275	430	glutamine transporter subunit
b0812	dps	263	302	300	414	338	311	304	242	322	46	153	382	201	196	203	277	184	445	286	29	151	384	418	387	498	Fe-binding and storage protein; stress-inducible DNA-binding protetin
b0813	rhtA	485	533	623	549	514	440	470	606	449	109	312	444	493	280	420	467	402	3964	474	40	241	706	611	693	686	threonine and homoserine efflux system
b0814	ompX	2839	2895	3643	2613	1974	2090	2752	2921	1269	434	1767	3105	3450	1379	2759	2560	2781	5449	2423	137	1451	3532	4816	3346	3668	outer membrane protein X
b0815	ybiP	426	500	621	561	427	325	615	505	524	109	279	518	450	254	459	463	276	1450	426	29	194	538	685	682	789	putative EptAB family phosphoethanolamine transferase, inner membrane protein
b0817	mntR	64	93	50	59	69	60	54	84	67	32	24	84	70	54	46	41	28	190	46	16	26	143	78	72	43	Mn(2+)-responsive manganese regulon transcriptional regulator
b0818	ybiR	142	79	137	188	202	89	245	191	150	62	85	167	127	54	160	161	134	1267	201	28	111	178	295	260	288	putative transporter
b0819	ldtB	566	647	593	423	468	473	733	686	371	112	227	774	651	352	705	811	617	1186	855	58	332	700	813	679	848	L,D-transpeptidase linking Lpp to murein
b0820	ybiT	1116	1026	1137	910	890	930	1131	1248	1397	257	561	1222	1135	569	1045	1180	766	1744	1114	90	580	1477	1471	1369	1375	putative transporter subunit of ABC superfamily: ATP-binding component
b0821	ybiU	1071	1087	1163	912	991	964	1248	1352	1028	282	575	1195	1018	787	1144	1063	771	3606	1140	105	680	991	1302	1127	1221	DUF1479 family protein
b0822	ybiV	186	165	156	181	179	91	201	246	123	48	109	199	241	103	175	161	162	509	167	34	69	109	263	253	158	sugar phosphatase; preference for fructose-1-P, ribose-5-P and glucose-6-P
b0823	ybiW	1098	985	1367	1064	773	939	1183	1314	1028	150	760	1258	1026	694	1264	1262	909	4580	1434	87	667	1470	1398	1468	1055	putative pyruvate formate lyase
b0824	ybiY	126	245	273	208	179	72	158	199	178	57	139	307	206	76	203	296	199	1076	291	32	149	364	202	344	238	putative pyruvate formate lyase activating enzyme
b0825	fsaA	183	189	273	258	213	209	242	252	207	72	119	234	336	54	187	282	169	851	249	28	96	195	369	214	416	fructose-6-phosphate aldolase 1
b0826	moeB	662	513	786	504	521	527	671	542	581	77	350	676	652	552	586	722	408	2076	763	51	368	968	771	777	694	molybdopterin synthase sulfurylase
b0827	moeA	322	418	366	431	207	242	347	322	368	83	225	337	277	272	271	333	277	1546	377	36	152	450	372	382	365	molybdopterin molybdenumtransferase; molybdopterin biosynthesis protein
b0828	iaaA	186	150	228	226	123	90	138	110	243	69	138	185	158	103	234	194	190	1122	58	41	69	282	212	136	231	Isoaspartyl peptidase
b0829	gsiA	402	274	622	772	444	432	892	585	654	230	443	579	588	209	607	554	412	3809	581	75	296	589	532	582	603	glutathione transporter ATP-binding protein, ABC superfamily
b0830	gsiB	659	633	848	804	465	368	631	700	449	122	372	759	628	454	534	565	473	2317	747	51	315	855	934	911	720	glutathione periplasmic binding protein, ABC superfamily transporter
b0831	gsiC	383	328	425	502	341	458	235	471	323	117	307	386	454	200	432	489	344	697	455	57	227	405	581	610	573	glutathione transporter, permease component, ABC superfamily
b0832	gsiD	126	92	134	135	130	147	102	228	148	29	115	159	77	125	86	216	80	405	195	21	56	194	226	261	242	glutathione transporter, permease component, ABC superfamily
b0833	yliE	276	292	208	233	311	202	183	352	296	76	120	321	307	138	272	274	366	2113	242	39	96	352	372	518	259	putative membrane-anchored cyclic-di-GMP phosphodiesterase
b0834	yliF	189	170	355	357	190	136	268	165	274	68	113	210	275	129	192	142	180	1132	152	32	98	179	304	249	510	putative membrane-anchored diguanylate cyclase
b0835	rimO	136	155	137	160	123	77	147	98	157	42	67	152	159	89	175	75	155	1584	109	18	69	209	204	194	107	ribosomal protein S12 methylthiotransferase; radical SAM superfamily
b0836	bssR	174	214	235	133	128	134	142	219	210	26	55	154	167	89	228	85	183	662	98	21	80	245	146	206	189	repressor of biofilm formation by indole transport regulation
b0837	yliI	446	431	468	406	340	473	405	400	431	55	213	511	558	236	370	415	320	3148	470	26	191	624	487	455	585	soluble aldose sugar dehydrogenase
b0838	gstB	223	434	422	221	254	175	287	247	287	38	172	371	231	129	235	284	278	197	200	25	156	174	294	377	340	glutathione S-transferase
b0839	dacC	118	110	131	116	118	139	107	133	126	47	90	156	94	67	144	103	113	725	63	17	52	275	165	220	189	D-alanyl-D-alanine carboxypeptidase (penicillin-binding protein 6a)
b0840	deoR	199	176	127	125	155	91	139	262	102	49	69	158	180	116	194	188	98	591	255	17	53	196	228	180	174	deoxyribose-5-phosphate-inducible deoxyribose operon transcriptional repressor; repressor of nupG and tsx
b0841	ybjG	31	11	36	22	41	14	9	41	34	20	30	35	39	5	25	42	22	23	34	4	6	19	111	63	53	undecaprenyl pyrophosphate phosphatase
b0842	mdfA	145	122	172	191	94	108	52	177	216	40	100	134	151	80	160	94	116	952	157	34	59	192	149	191	248	multidrug efflux system protein
b0843	ybjH	168	182	316	252	237	117	232	278	184	64	117	244	214	116	167	224	87	145	208	11	118	186	210	332	122	uncharacterized protein
b0844	ybjI	209	177	197	174	155	54	156	178	184	49	61	196	152	143	155	226	212	287	99	21	57	147	144	176	257	5-amino-6-(5-phospho-D-ribitylamino)uracil phosphatase; pyrimidine phosphatase; riboflavin synthesis
b0845	ybjJ	243	235	327	419	251	138	255	302	284	85	158	336	316	116	234	189	190	623	292	18	135	313	327	435	337	putative transporter
b0846	rcdA	78	52	66	71	72	75	54	59	99	18	46	66	77	40	33	34	66	82	48	10	33	56	102	102	49	transcriptional regulator of csgD and ybiJI; autoregulator
b0847	ybjL	834	706	1447	1734	601	617	675	1207	850	127	475	1028	832	489	934	857	620	2122	1173	62	413	754	1076	790	1132	putative transporter
b0848	ybjM	348	423	391	371	308	313	451	393	286	66	194	506	421	267	281	366	262	506	355	40	169	325	385	434	465	inner membrane protein
b0849	grxA	426	370	343	229	281	307	346	457	475	92	232	479	547	191	284	435	339	930	444	36	214	384	275	423	594	glutaredoxin 1, redox coenzyme for ribonucleotide reductase (RNR1a)
b0850	ybjC	88	75	128	77	101	64	91	106	99	31	70	84	123	67	90	121	105	348	111	10	48	102	140	100	99	DUF1418 family protein
b0851	nfsA	126	83	151	196	76	44	109	143	181	16	105	141	195	116	121	71	90	41	162	31	63	302	110	268	302	nitroreductase A, NADPH-dependent, FMN-dependent
b0852	rimK	381	458	625	497	302	242	410	470	467	80	297	599	356	227	417	464	410	439	581	47	174	552	605	466	426	ribosomal protein S6 modification protein
b0853	ybjN	49	34	75	92	34	25	78	53	58	39	42	36	39	31	111	18	148	78	96	6	27	41	52	76	42	negative regulator of motility; multicopy suppressor of coaA(Ts)
b0854	potF	163	131	254	285	148	86	184	106	240	63	96	176	41	80	192	131	149	709	152	35	94	134	177	163	200	putrescine transporter subunit: periplasmic-binding component of ABC superfamily
b0855	potG	245	210	268	254	224	260	159	285	386	71	195	298	233	116	262	293	208	409	313	33	184	329	339	343	301	putrescine transporter subunit: ATP-binding component of ABC superfamily
b0856	potH	858	1077	979	1046	981	1295	705	773	1963	128	531	1104	1261	418	828	526	853	951	661	93	364	1231	1355	969	941	putrescine transporter subunit: membrane component of ABC superfamily
b0857	potI	166	101	272	197	125	166	58	142	207	80	73	141	183	31	142	105	150	652	141	28	65	223	193	222	159	putrescine transporter subunit: membrane component of ABC superfamily
b0858	ybjO	167	272	244	228	138	348	169	222	183	29	119	203	234	129	192	150	189	612	263	31	69	178	254	228	297	DUF2593 family inner membrane protein
b0859	rlmC	338	293	416	405	318	282	420	520	409	67	201	342	370	156	352	369	373	716	441	22	206	518	417	539	419	23S rRNA m(5)U747 methyltransferase, SAM-dependent
b0860	artJ	88	98	53	142	103	45	103	97	192	37	56	85	90	54	99	104	100	954	86	22	28	133	81	163	146	arginine binding protein, periplasmic
b0861	artM	260	270	310	327	177	201	307	273	410	57	142	259	265	129	197	276	237	334	264	29	199	248	316	288	192	arginine transporter subunit
b0862	artQ	70	36	89	81	56	43	51	52	109	27	67	91	82	80	73	49	38	400	42	13	43	25	81	56	95	arginine transporter subunit
b0863	artI	329	468	366	312	276	219	410	362	394	70	174	338	371	169	240	375	228	2128	317	25	142	321	265	329	289	arginine transporter subunit
b0864	artP	131	172	263	250	157	106	242	234	241	38	73	232	113	67	190	221	181	344	213	25	78	138	194	272	325	arginine transporter subunit
b0865	ybjP	234	175	238	217	204	242	463	306	262	85	151	298	325	94	272	194	225	633	288	35	85	254	230	259	263	lipoprotein
b0866	ybjQ	62	74	78	23	36	41	70	117	76	28	41	91	53	67	99	63	58	155	101	13	26	98	82	117	64	UPF0145 family protein
b0867	amiD	194	174	227	290	140	240	255	328	243	74	97	320	182	156	222	218	260	525	313	43	164	451	268	321	349	1,6-anhydro-N-acetylmuramyl-L-alanine amidase, Zn-dependent; OM lipoprotein
b0868	ybjS	255	186	426	519	230	190	214	278	292	67	103	285	287	129	210	287	245	1038	385	25	132	416	495	368	274	putative NAD(P)H-dependent oxidoreductase with NAD(P)-binding Rossmann-fold domain
b0869	ybjT	236	354	416	378	225	205	233	368	350	47	224	304	326	156	341	353	236	431	471	43	178	249	388	389	303	putative NAD-dependent oxidoreductase
b0870	ltaE	398	328	628	459	270	368	330	557	439	104	243	490	459	258	403	571	411	917	626	29	196	412	531	626	658	L-allo-threonine aldolase, PLP-dependent
b0871	poxB	611	626	633	419	389	311	600	706	536	142	317	641	703	258	521	708	398	848	731	40	281	470	687	546	672	pyruvate dehydrogenase (pyruvate oxidase), thiamine triphosphate-binding, FAD-binding
b0872	hcr	191	134	255	215	131	142	124	179	177	80	123	195	194	143	222	190	95	1091	215	41	61	201	322	181	184	HCP oxidoreductase, NADH-dependent
b0873	hcp	413	426	605	572	447	460	463	543	391	104	257	503	473	285	401	487	352	1190	505	68	216	604	530	571	523	hybrid-cluster [4Fe-2S-2O] protein in anaerobic terminal reductases
b0874	ybjE	823	765	901	707	664	500	581	781	799	126	347	859	707	476	500	594	585	645	758	40	292	923	806	1006	1108	putative transporter
b0875	aqpZ	354	438	559	701	392	405	435	665	422	88	279	576	429	120	401	409	382	1026	687	15	254	510	428	523	573	aquaporin Z
b0876	ybjD	250	268	308	207	265	284	228	263	178	50	186	362	273	107	231	230	356	1227	319	28	103	500	330	409	302	putative OLD family ATP-dependent endonuclease; DUF2813 family protein
b0877	ybjX	658	485	661	398	436	360	467	572	229	62	184	638	619	449	545	657	389	1578	531	65	263	765	614	661	729	DUF535 family protein
b0878	macA	1128	1022	1003	789	723	852	1164	1390	623	265	541	993	1073	721	1205	1005	889	2183	1161	94	406	1479	1229	1083	1121	macrolide transporter subunit, membrane fusion protein (MFP) component
b0879	macB	1131	902	1091	1049	875	1094	989	1324	933	219	508	1232	957	543	1004	1145	826	2099	1429	44	489	1492	1305	1120	1401	fused macrolide transporter subunits of ABC superfamily: ATP-binding component/membrane component
b0880	cspD	47	40	32	85	69	141	34	70	52	24	40	45	104	80	73	35	36	324	70	7	4	47	73	73	119	inhibitor of DNA replication, cold shock protein homolog
b0881	clpS	27	5	24	75	36	29	49	22	15	17	7	51	41	31	61	53	36	148	5	11	11	23	76	73	108	regulatory protein for ClpA substrate specificity
b0882	clpA	1040	982	1110	1779	1292	1382	745	583	566	140	503	966	852	543	771	1049	584	2818	420	54	283	1025	1231	1777	1303	ATPase and specificity subunit of ClpA-ClpP ATP-dependent serine protease, chaperone activity
b0883	serW	NA	NA	NA	NA	NA	NA	NA	NA	NA	NA	NA	NA	NA	NA	NA	NA	NA	NA	NA	NA	NA	NA	NA	NA	NA	tRNA-Ser
b0884	infA	24	32	5	10	28	13	44	25	36	NA	NA	9	10	18	13	24	1	31	8	NA	NA	29	1	41	3	translation initiation factor IF-1
b0885	aat	229	239	365	246	226	366	217	233	322	58	155	321	289	94	317	246	224	344	261	29	122	207	396	263	150	leucyl/phenylalanyl-tRNA-protein transferase
b0886	cydC	107	91	119	114	102	67	123	80	91	60	63	93	55	80	138	99	186	566	112	27	41	103	146	93	189	fused glutathione, cysteine exporter subunits of ABC superfamily: membrane component/ATP-binding component
b0887	cydD	123	138	96	136	91	66	119	125	112	37	55	84	115	45	90	66	109	866	43	44	62	158	208	75	109	fused glutathione, cysteine exporter subunits of ABC superfamily: membrane component/ATP-binding component
b0888	trxB	91	55	36	99	26	17	23	97	52	35	39	68	33	18	98	31	84	305	63	9	19	78	77	161	88	thioredoxin reductase, FAD/NAD(P)-binding
b0889	lrp	22	22	62	30	34	93	39	34	49	138	103	26	49	18	98	44	11	288	36	15	17	82	58	346	290	leucine-responsive global transcriptional regulator
b0890	ftsK	181	184	238	264	236	115	294	243	311	77	144	208	307	134	278	153	286	2818	163	101	97	378	465	380	268	DNA translocase at septal ring sorting daughter chromsomes
b0891	lolA	63	53	59	87	83	59	107	67	109	49	38	74	80	94	111	64	27	454	44	22	23	76	114	67	39	lipoprotein chaperone
b0892	rarA	503	486	572	593	475	723	657	597	753	129	264	586	652	329	546	453	432	795	420	47	288	576	743	805	568	DNA-dependent ATPase involved in processing recombination intermediates at replication forks
b0893	serS	80	36	59	58	89	130	46	60	127	41	56	52	67	85	90	51	66	236	59	20	37	87	107	109	129	seryl-tRNA synthetase, also charges selenocysteinyl-tRNA with serine
b0894	dmsA	327	355	362	298	342	298	410	400	344	62	189	365	284	200	357	294	366	1152	324	43	169	461	484	329	468	dimethyl sulfoxide reductase, anaerobic, subunit A
b0895	dmsB	146	166	144	276	133	112	271	144	262	35	77	176	274	58	151	196	98	105	176	21	60	222	209	132	247	dimethyl sulfoxide reductase, anaerobic, subunit B
b0896	dmsC	377	419	448	286	298	204	311	388	293	59	224	403	254	294	354	260	227	741	376	33	173	289	485	369	261	dimethyl sulfoxide reductase, anaerobic, subunit C
b0897	ycaC	127	92	143	158	120	21	140	122	120	53	65	151	87	58	116	129	75	382	208	11	74	130	92	176	100	putative isochorismatase family hydrolase
b0898	ycaD	535	573	646	629	412	449	556	538	573	134	305	567	432	134	452	481	480	368	685	51	284	643	573	646	666	putative MFS-type transporter
b0899	ycaM	514	749	717	784	488	496	822	800	762	143	387	736	645	374	884	694	601	513	926	33	468	540	685	696	932	putative transporter
b0900	ycaN	128	87	145	155	109	67	60	135	120	27	73	168	149	58	164	134	125	534	115	14	64	191	233	207	171	LysR family putative transcriptional regulator
b0901	ycaK	223	256	238	377	220	230	273	176	204	63	104	242	184	85	111	217	138	237	264	25	124	321	250	439	332	putative NAD(P)H-dependent oxidoreductase
b0902	pflA	525	386	513	519	542	525	640	490	542	260	271	578	375	294	494	483	203	458	410	39	152	375	468	502	462	[formate-C-acetyltransferase 1]-activating enzyme; pyruvate formate-lyase 1-activating enzyme
b0903	pflB	871	678	971	865	792	678	733	1113	701	190	506	971	1029	467	1020	904	831	746	1084	97	460	1129	930	1207	1195	formate C-acetyltransferase 1, anaerobic; pyruvate formate-lyase 1
b0904	focA	198	164	312	266	260	103	306	257	301	68	123	280	252	111	194	194	178	388	282	35	108	294	290	276	263	formate channel
b0905	ycaO	479	468	823	590	365	415	474	622	566	101	330	583	630	280	389	629	301	1138	662	40	241	509	540	772	658	ribosomal protein S12 methylthiotransferase accessory factor
b0906	ycaP	287	264	271	390	148	120	200	276	267	49	146	247	207	125	173	269	194	216	262	21	96	298	312	346	278	UPF0702 family putative inner membrane protein
b0907	serC	127	33	63	31	45	51	59	38	94	33	28	104	91	31	87	13	79	190	77	36	36	154	156	563	646	3-phosphoserine/phosphohydroxythreonine aminotransferase
b0908	aroA	124	50	68	112	86	35	84	64	99	60	38	101	82	5	120	33	70	400	60	41	20	114	161	235	312	5-enolpyruvylshikimate-3-phosphate synthetase
b0909	ycaL	133	168	260	213	135	80	118	160	189	44	100	187	199	138	133	180	152	665	223	25	141	225	296	308	360	putative peptidase-related chaperone
b0910	cmk	393	343	350	274	309	409	202	313	473	77	150	431	469	125	388	360	428	476	280	22	155	350	514	401	373	cytidylate kinase
b0911	rpsA	85	105	68	86	62	170	80	114	166	53	40	107	65	45	145	67	90	507	81	40	39	191	249	116	154	30S ribosomal subunit protein S1
b0912	ihfB	30	17	40	9	NA	NA	26	18	42	NA	NA	38	3	NA	22	45	21	NA	NA	NA	NA	3	15	455	356	integration host factor (IHF), DNA-binding protein, beta subunit
b0913	ycaI	1273	1366	1350	1381	1366	1169	2496	1881	1578	732	881	1835	1231	1085	1612	1235	772	2242	1533	158	762	1114	1403	1533	1111	ComEC family inner membrane protein
b0914	msbA	122	87	124	168	82	159	99	97	208	69	72	140	114	111	129	43	153	450	33	58	18	186	182	151	99	fused lipid transporter subunits of ABC superfamily: membrane component/ATP-binding component
b0915	lpxK	52	65	76	128	106	106	169	152	154	82	51	99	181	18	212	58	153	358	66	54	47	169	120	117	137	lipid A 4'kinase
b0916	ycaQ	152	145	218	139	136	88	182	140	172	81	82	171	97	138	163	142	153	136	126	31	75	178	291	152	245	DUF1006 family protein with C-terminal wHTH domain
b0917	ycaR	NA	NA	NA	NA	NA	NA	15	18	33	NA	NA	NA	NA	NA	NA	NA	NA	112	9	NA	NA	NA	NA	NA	NA	peroxide and acid resistance protein, UPF0434 family
b0918	kdsB	32	29	53	131	74	73	118	91	87	21	40	62	39	31	89	40	18	255	30	21	15	38	104	109	113	3-deoxy-manno-octulosonate cytidylyltransferase
b0919	ycbJ	64	62	127	119	89	20	49	127	91	21	43	96	123	45	96	43	47	715	134	40	37	113	138	134	88	protein kinase-like domain protein
b0920	ycbC	50	49	53	77	47	104	73	50	64	27	31	73	43	31	76	23	80	263	53	9	15	41	118	58	98	DUF218 superfamily protein
b0921	smtA	88	168	128	101	65	106	124	94	109	31	81	88	66	31	89	92	51	165	61	41	71	124	145	166	185	putative S-adenosyl-L-methionine-dependent methyltransferase
b0922	mukF	128	94	77	74	57	19	42	57	123	29	48	88	47	5	89	44	183	488	57	56	35	139	118	166	118	chromosome condensin MukBEF, kleisin-like subunit, binds calcium
b0923	mukE	155	152	133	238	233	220	346	241	250	70	86	128	242	178	246	118	88	1391	196	36	35	248	80	174	156	chromosome condensin MukBEF, MukE localization factor
b0924	mukB	363	302	368	496	411	380	399	395	436	147	190	344	312	191	604	200	576	2298	289	105	137	446	541	490	428	chromosome condensin MukBEF, ATPase and DNA-binding subunit
b0925	ldtD	694	579	713	584	434	541	664	840	561	183	305	587	687	574	619	612	399	1395	469	58	318	578	671	714	795	murein L,D-transpeptidase
b0926	ycbK	12	50	30	90	85	15	67	78	33	32	102	71	70	45	84	48	98	96	54	26	38	76	50	115	103	M15A protease-related family periplasmic protein
b0927	ycbL	65	87	98	111	87	88	118	71	84	23	64	101	102	45	114	64	82	280	79	17	61	154	64	109	114	putative metal-binding enzyme
b0928	aspC	67	74	130	88	98	67	118	71	84	28	95	115	75	98	118	68	82	239	75	20	33	140	133	232	261	aspartate aminotransferase, PLP-dependent
b0929	ompF	998	1246	953	843	750	693	1179	1044	3132	167	822	1147	1153	685	1135	1054	921	423	841	98	676	1302	1229	1122	1412	outer membrane porin 1a (Ia;b;F)
b0930	asnS	186	155	146	204	240	235	422	212	368	112	140	145	290	183	315	84	96	1019	91	40	49	248	116	228	261	asparaginyl tRNA synthetase
b0931	pncB	1293	1160	1508	1109	877	1256	1284	2055	916	180	953	1553	1631	743	1251	1231	1176	752	2554	55	685	1475	1726	1545	1271	nicotinate phosphoribosyltransferase
b0932	pepN	352	365	473	475	289	257	404	363	412	100	232	404	393	307	455	392	443	1152	533	61	235	429	520	546	574	aminopeptidase N
b0933	ssuB	347	449	426	309	285	216	348	556	334	103	192	440	330	143	326	284	292	558	526	18	225	546	367	449	512	alkanesulfonate transporter subunit
b0934	ssuC	249	220	260	229	192	131	221	298	252	57	151	217	205	103	221	208	215	202	274	15	127	290	295	203	257	putative alkanesulfonate transporter subunit
b0935	ssuD	182	193	341	236	142	98	162	275	261	53	127	202	140	18	241	188	221	447	257	39	108	264	221	265	211	alkanesulfonate monooxygenase, FMNH(2)-dependent
b0936	ssuA	269	227	334	313	342	182	367	253	344	144	215	297	270	116	339	331	286	650	307	50	139	255	396	355	321	aliphatic sulfonate binding protein, SsuABC ABC transporter
b0937	ssuE	88	69	220	162	99	89	97	170	150	31	86	161	159	58	120	171	106	549	159	11	73	182	235	243	225	NAD(P)H-dependent FMN reductase
b0938	elfA	41	54	94	98	40	18	56	52	57	43	42	51	44	18	86	68	29	32	38	9	21	53	113	93	64	laminin-binding fimbrin subunit
b0939	elfD	636	600	506	711	677	718	1068	686	340	132	245	685	1081	320	702	442	545	693	561	65	244	947	825	909	1049	putative periplasmic pilin chaperone
b0940	elfC	613	574	848	816	436	310	597	732	796	139	376	742	509	392	651	669	480	590	691	93	282	863	791	852	925	putative outer membrane fimbrial subunit export usher protein
b0941	elfG	190	234	303	285	143	76	236	203	310	37	124	251	235	129	179	178	181	70	193	45	96	330	205	339	249	putative fimbrial-like adhesin protein
b0942	ycbU	28	46	103	142	44	51	37	65	81	12	24	81	117	31	77	58	55	59	72	26	30	118	103	73	88	putative fimbriae protein
b0943	ycbV	73	114	79	129	62	41	32	166	100	52	59	93	126	31	104	140	29	126	89	14	50	122	141	62	214	putative fimbrial-like adhesin protein
b0944	ycbF	198	305	295	272	219	222	203	265	193	50	159	251	142	58	234	281	120	164	226	18	136	263	219	218	341	putative periplasmic pilin chaperone
b0945	pyrD	56	55	54	76	70	53	96	92	94	29	53	81	67	18	81	65	76	494	43	33	10	113	135	375	259	dihydro-orotate oxidase, FMN-linked
b0946	zapC	41	60	47	79	95	50	82	55	72	43	44	57	44	18	99	59	76	219	43	8	14	113	89	82	66	FtsZ stabilizer
b0947	ycbX	146	149	231	327	156	91	231	202	184	48	109	257	170	129	172	158	179	218	131	21	57	228	318	146	264	6-N-hydroxylaminopurine detoxification oxidoreductase
b0948	rlmL	462	383	604	730	418	312	508	590	410	156	218	670	400	338	494	551	454	1179	463	68	204	541	669	810	728	fused 23S rRNA m(2)G2445 and m(7)G2069 methyltransferase, SAM-dependent
b0949	uup	244	231	277	439	182	370	370	229	199	58	85	279	222	31	269	336	297	438	241	53	128	391	404	314	387	putative transporter subunit of ABC superfamily: ATP-binding component
b0950	pqiA	343	345	512	345	344	331	528	368	133	86	162	460	424	174	403	338	290	464	318	51	250	561	515	526	611	paraquat-inducible, SoxRS-regulated inner membrane protein
b0951	pqiB	298	331	417	321	220	343	259	286	166	136	132	271	307	174	330	274	208	1028	393	57	200	425	349	263	279	paraquat-inducible, SoxRS-regulated MCE domain protein
b0952	pqiC	1182	1164	1570	1382	878	884	1223	1394	120	251	421	1401	1258	481	1316	1100	987	194	1676	51	721	1999	1600	1345	1233	DUF330 family putative lipoprotein
b0953	rmf	19	16	26	28	7	10	37	50	30	9	35	47	7	45	40	13	18	21	39	9	23	60	68	50	41	ribosome modulation factor
b0954	fabA	36	35	43	76	39	21	3	23	34	19	11	49	54	31	36	30	87	29	18	6	16	60	44	39	55	beta-hydroxydecanoyl thioester dehydrase
b0955	ycbZ	1787	1490	1060	996	1048	998	627	766	656	167	339	762	849	547	545	613	657	601	802	108	442	750	1107	791	946	putative peptidase
b0956	matP	36	29	14	38	26	97	17	29	39	19	11	34	39	5	19	23	36	29	23	6	19	102	30	38	10	Ter macrodomain organizer matS-binding protein
b0957	ompA	400	467	930	833	284	219	805	718	358	291	633	842	861	423	866	1254	1766	695	1038	130	1112	3346	3280	4018	4071	outer membrane protein A (3a;II*;G;d)
b0958	sulA	87	71	121	56	58	59	124	99	87	31	36	56	30	18	83	59	36	152	44	32	31	115	62	80	51	SOS cell division inhibitor
b0959	sxy	484	442	351	498	551	676	731	660	534	211	281	421	739	285	465	377	254	1278	431	89	223	451	404	552	454	CRP-S-dependent promoter expression factor
b0960	yccS	611	585	994	787	536	535	665	872	698	107	451	959	881	441	842	657	365	569	841	79	370	876	977	673	778	putative transporter, FUSC superfamily inner membrane protein, tandem domains
b0961	yccF	84	84	31	73	65	15	71	91	54	23	81	122	51	18	101	98	98	47	151	10	31	72	80	152	62	DUF307 family inner membrane protein
b0962	helD	499	362	596	531	221	295	426	461	461	85	320	598	495	232	383	585	497	284	373	47	268	671	824	583	761	DNA helicase IV
b0963	mgsA	712	633	690	693	548	395	757	824	620	123	393	680	789	356	536	697	436	599	686	37	428	837	1081	678	714	methylglyoxal synthase
b0964	yccT	67	52	68	42	45	33	124	94	54	51	47	67	91	31	53	107	88	211	61	24	47	97	127	104	139	UPF0319 family protein
b0965	yccU	255	246	377	233	171	226	250	366	376	74	173	411	269	160	295	316	350	125	348	49	111	325	393	338	349	putative CoA-binding protein
b0966	hspQ	301	161	294	250	383	413	333	464	208	58	191	302	439	187	329	311	252	230	563	43	168	382	421	262	293	heat shock protein involved in degradation of mutant DnaA; hemimethylated oriC DNA-binding protein
b0967	rlmI	140	158	260	81	108	223	120	132	165	61	71	162	149	116	126	98	144	453	224	25	88	145	173	227	201	23S rRNA m(5)C1962 methyltransferase, SAM-dependent
b0968	yccX	49	18	80	23	34	160	52	85	127	25	45	65	68	31	105	69	19	287	79	25	23	143	37	63	67	weak acylphosphatase
b0969	tusE	29	23	10	5	10	21	2	7	21	11	17	10	24	5	19	13	29	173	27	5	10	32	1	45	15	mnm(5)-s(2)U34-tRNA 2-thiolation sulfurtransferase
b0970	yccA	123	125	164	153	136	127	168	160	156	47	89	166	74	49	110	136	189	191	191	21	84	211	192	174	67	HflBKC-binding inner membrane protein, UPF0005 family
b0971	serT	NA	NA	NA	NA	NA	NA	NA	NA	NA	NA	NA	NA	NA	NA	NA	NA	NA	NA	NA	NA	NA	NA	NA	NA	NA	tRNA-Ser
b0972	hyaA	391	471	404	361	370	314	389	560	488	121	280	339	393	272	520	322	327	655	415	96	238	413	531	395	423	hydrogenase 1, small subunit
b0973	hyaB	532	521	778	556	408	309	603	572	494	188	355	650	565	329	594	655	530	898	696	61	303	591	795	639	796	hydrogenase 1, large subunit
b0974	hyaC	257	236	338	310	189	204	293	316	296	69	140	266	298	120	305	360	124	164	360	43	178	254	315	345	228	hydrogenase 1, b-type cytochrome subunit
b0975	hyaD	200	333	258	206	127	139	259	291	258	33	136	278	280	289	292	344	124	214	248	25	172	300	366	378	151	hydrogenase 1 maturation protease
b0976	hyaE	242	169	186	193	143	93	95	324	234	25	120	205	346	258	179	189	131	206	269	22	112	264	254	246	297	putative HyaA chaperone
b0977	hyaF	145	73	148	133	67	116	168	162	181	40	112	120	140	89	161	147	152	137	222	32	107	258	113	157	151	protein involved in nickel incorporation into hydrogenase-1 proteins
b0978	cbdA	577	408	663	658	322	394	440	696	478	176	360	500	529	263	426	657	325	204	530	54	297	648	616	419	492	cytochrome bd-II oxidase, subunit I
b0979	cbdB	947	1030	1230	1157	693	721	808	1169	692	181	456	1015	980	432	801	1013	848	565	1108	22	457	912	1106	1189	932	cytochrome bd-II oxidase, subunit II
b0980	appA	517	564	767	789	446	338	656	672	484	105	289	724	608	245	531	583	378	420	828	47	323	580	498	600	583	phosphoanhydride phosphorylase
b0981	etk	774	751	1034	745	706	498	977	1051	844	227	543	931	848	405	897	956	720	1163	1107	112	551	981	1309	1050	703	tyrosine-protein kinase, role in O-antigen capsule formation
b0982	etp	101	86	124	120	34	93	121	106	99	13	32	87	75	31	136	174	62	339	106	17	41	214	172	114	200	Protein-tyrosine-phosphatase, role in O-antigen capsule formation; dephosphorylates Etk-P
b0983	gfcE	225	149	218	243	190	179	116	208	237	36	109	152	290	134	241	250	167	267	267	180	200	406	285	144	241	putative O-antigen capsule outer membrane auxillary protein export channel
b0984	gfcD	354	354	629	523	230	306	408	440	275	116	258	358	368	205	463	440	366	518	408	68	212	622	449	581	556	putative O-antigen capsule production periplasmic protein
b0985	gfcC	97	65	171	86	84	97	39	152	90	29	48	112	112	5	98	133	125	132	124	31	58	123	111	128	80	putative O-antigen capsule production periplasmic protein
b0986	gfcB	357	395	406	503	357	124	276	481	389	46	199	304	254	178	272	415	359	116	488	29	220	571	453	288	434	O-antigen capsule production lipoprotein
b0987	gfcA	109	118	66	165	249	173	309	160	252	141	86	158	80	134	225	52	129	262	124	30	43	117	147	164	104	O-antigen capsule production threonine-rich inner membrane protein
b0988	insB1	NA	NA	NA	NA	NA	NA	NA	NA	NA	NA	NA	NA	NA	NA	NA	NA	NA	NA	NA	NA	NA	4	1	19	25	IS1 transposase B
b0989	cspH	24	30	55	9	48	21	18	40	25	23	28	35	41	76	37	60	15	34	45	13	8	62	37	87	5	stress protein, member of the CspA-family
b0990	cspG	32	31	65	43	5	15	50	36	17	9	9	35	27	5	19	50	37	33	23	6	23	47	27	40	35	cold shock protein homolog, cold-inducible
b0991	ymcE	97	65	134	244	119	149	66	77	144	33	54	97	122	107	111	106	104	20	58	10	36	151	89	182	177	cold shock gene
b0992	yccM	459	370	539	371	349	324	593	626	524	129	263	638	462	294	444	552	524	284	402	40	250	673	553	542	480	putative 4Fe-4S membrane protein
b0993	torS	824	717	1198	1157	607	587	980	875	816	218	469	847	798	423	865	880	507	978	963	62	494	723	1136	1015	744	hybrid sensory histidine kinase in two-component regulatory system with TorR
b0994	torT	185	182	236	221	227	195	333	268	259	68	114	246	240	165	269	307	250	353	280	36	117	224	338	299	383	periplasmic sensory protein associated with the TorRS two-component regulatory system
b0995	torR	128	121	121	128	90	98	67	160	141	30	67	134	71	49	151	150	204	35	249	17	60	164	199	97	177	response regulator in two-component regulatory system with TorS
b0996	torC	206	258	284	379	233	359	377	378	368	188	207	275	443	191	358	215	276	642	382	49	125	400	390	436	320	trimethylamine N-oxide (TMAO) reductase I, cytochrome c-type subunit
b0997	torA	613	415	745	635	524	293	717	742	603	106	408	549	645	467	719	785	431	1127	787	83	376	671	914	652	647	trimethylamine N-oxide (TMAO) reductase I, catalytic subunit
b0998	torD	681	479	686	466	447	343	346	831	500	89	361	805	754	267	623	764	366	261	748	37	377	546	741	762	718	TorA-maturation chaperone
b0999	cbpM	387	296	342	342	569	314	918	734	505	256	287	438	578	525	499	234	1605	1309	424	436	188	275	396	384	229	modulator of CbpA co-chaperone
b1000	cbpA	106	60	126	143	90	98	101	95	111	30	57	73	137	107	73	62	112	329	94	44	49	131	167	73	105	DnaK co-chaperone; curved DNA-binding protein
b1001	yccE	152	150	84	204	181	178	167	192	211	87	109	207	182	49	235	91	234	174	81	52	77	155	86	264	294	uncharacterized protein
b1002	agp	225	254	273	250	215	174	309	313	202	72	117	298	388	196	213	281	149	319	234	29	131	362	382	301	370	glucose-1-phosphatase/inositol phosphatase
b1003	yccJ	55	71	126	123	73	49	80	108	42	27	34	73	104	76	68	88	27	26	59	7	44	56	68	88	64	uncharacterized protein
b1004	wrbA	136	128	247	133	84	97	194	134	192	57	73	176	178	151	121	194	85	41	153	18	115	139	308	124	135	NAD(P)H:quinone oxidoreductase
b1006	rutG	771	662	889	718	400	291	760	758	714	168	411	768	689	325	687	744	926	785	745	62	390	979	713	951	956	pyrimidine permease
b1007	rutF	40	76	49	51	55	69	47	86	106	12	24	107	91	36	121	56	23	11	55	10	30	143	168	124	81	flavin:NADH reductase
b1008	rutE	111	81	162	194	56	29	109	112	117	30	57	127	38	76	113	119	184	124	140	26	30	84	223	133	173	putative malonic semialdehyde reductase
b1009	rutD	297	297	254	372	125	179	254	345	253	38	189	296	180	107	308	240	247	102	405	40	173	314	435	271	393	putative aminoacrylate hydrolase, reactive intermediate detoxification
b1010	rutC	282	283	361	344	204	202	352	299	238	77	149	368	355	178	255	229	318	125	280	32	149	333	447	244	188	putative aminoacrylate deaminase, reactive intermediate detoxification; weak enamine/imine deaminase activity
b1011	rutB	106	101	135	69	85	49	69	152	52	25	47	133	71	76	210	75	167	543	150	25	88	109	76	94	57	ureidoacrylate amidohydrolase
b1012	rutA	146	29	119	91	98	170	195	191	148	31	72	190	110	76	117	108	189	72	100	40	47	324	239	181	113	pyrimidine oxygenase, FMN-dependent
b1013	rutR	111	68	75	65	59	132	76	139	52	40	28	98	86	76	113	68	77	161	78	29	25	157	76	113	164	rut operon transcriptional repressor for
b1014	putA	1013	1107	1412	1589	895	1045	1333	1422	1118	267	802	1541	1035	650	1269	1554	971	1274	1030	176	719	1596	1732	1267	1729	fused DNA-binding transcriptional regulator/proline dehydrogenase/pyrroline-5-carboxylate dehydrogenase
b1015	putP	504	616	740	734	415	380	738	662	422	142	323	831	601	272	483	639	477	263	748	93	377	712	827	591	627	proline:sodium symporter
b1018	efeO	156	171	215	117	133	92	246	149	133	35	90	267	83	107	126	108	136	298	219	62	87	244	169	170	128	inactive ferrous ion transporter EfeUOB
b1019	efeB	110	56	129	249	106	50	103	114	154	47	94	157	77	80	104	143	244	289	65	31	53	201	233	113	210	deferrrochelatase, periplasmic
b1020	phoH	83	73	168	189	114	80	160	134	114	51	97	147	121	63	216	109	151	178	137	30	50	157	245	237	217	ATP-binding protein; putative PhoH family P-loop ATPase
b1021	pgaD	37	64	32	59	49	35	53	57	22	12	9	39	17	18	77	25	77	89	24	14	13	19	50	52	11	biofilm PGA synthase PgaCD, regulatory subunit; c-di-GMP-stimulated activity and dimerization
b1022	pgaC	94	47	128	91	94	113	82	124	175	42	37	147	62	63	158	75	147	222	111	60	35	107	212	219	209	biofilm PGA synthase PgaCD, catalytic subunit; poly-beta-1,6-N-acetyl-D-glucosamine synthase; c-di-GMP-stimulated activity and dimerization
b1023	pgaB	367	211	358	385	198	320	467	374	508	111	211	367	237	258	261	299	199	432	298	75	179	603	418	560	652	poly-beta-1,6-N-acetyl-D-glucosamine (PGA) N-deacetylase outer membrane export lipoprotein
b1024	pgaA	545	382	580	722	531	341	535	642	638	101	301	583	411	285	563	582	404	504	615	68	292	454	679	695	849	biofilm adhesin polysaccharide PGA secretin; OM porin; poly-beta-1,6-N-acetyl-D-glucosamine export protein
b1025	ycdT	75	94	86	139	78	126	53	75	109	37	59	131	121	5	118	64	85	167	60	17	39	102	88	153	144	diguanylate cyclase, membrane-anchored
b1026	insF1	NA	NA	NA	NA	NA	NA	NA	NA	NA	NA	NA	NA	NA	NA	NA	NA	NA	NA	NA	NA	NA	NA	NA	NA	NA	IS3 transposase B
b1027	insE1	NA	NA	NA	NA	NA	NA	NA	NA	NA	NA	NA	NA	NA	NA	NA	NA	NA	NA	NA	NA	NA	NA	NA	NA	NA	IS3 transposase A
b1028	ymdE	15	10	10	8	17	31	19	66	48	12	23	23	12	5	33	3	34	244	19	16	6	30	31	32	23	-
b1029	ycdU	100	82	111	70	87	78	83	88	120	38	73	116	112	94	123	30	38	103	79	23	31	117	156	89	80	putative inner membrane protein
b1032	serX	NA	NA	NA	NA	NA	NA	NA	NA	NA	NA	NA	NA	NA	NA	NA	NA	NA	NA	NA	NA	NA	NA	NA	NA	NA	tRNA-Ser
b1033	ghrA	148	84	174	205	129	144	162	149	141	75	56	142	92	80	178	143	82	109	43	27	54	83	96	160	223	glyoxylate/hydroxypyruvate reductase A
b1034	ycdX	59	86	72	56	42	46	33	72	130	36	26	58	47	49	96	38	118	206	19	15	21	80	58	60	107	alkaline phosphatase
b1035	ycdY	94	61	81	96	51	76	55	89	27	45	59	113	112	49	92	103	38	237	84	17	49	48	168	35	128	redox enzyme maturation protein (REMP) chaperone for YcdX
b1036	ycdZ	210	175	223	162	271	126	302	209	235	78	89	196	257	111	259	110	167	279	227	51	69	236	152	141	85	DUF1097 family inner membrane protein
b1037	csgG	137	153	273	268	126	174	152	258	157	47	87	200	73	80	178	200	119	292	181	36	117	314	164	312	263	curli production assembly/transport outer membrane lipoprotein
b1038	csgF	11	9	15	16	7	22	10	25	37	14	18	20	36	18	24	3	23	121	52	10	6	30	32	32	63	curli nucleation outer membrane protein
b1039	csgE	164	97	118	104	168	153	105	126	132	34	66	184	147	94	147	121	82	39	131	10	51	248	172	172	194	curlin secretion specificity factor
b1040	csgD	43	52	29	52	39	67	19	69	58	21	18	33	32	49	56	48	82	276	6	19	8	90	59	56	36	csgBAC operon transcriptional regulator
b1041	csgB	49	26	108	78	81	100	34	138	105	38	68	152	68	49	87	81	53	24	173	14	77	39	168	218	241	curlin nucleator protein, minor subunit in curli complex
b1042	csgA	215	338	313	255	188	191	201	241	189	73	134	210	249	169	191	294	312	39	234	22	128	188	328	312	231	curlin subunit, amyloid curli fibers, cryptic
b1043	csgC	27	19	59	104	49	54	19	66	37	12	29	78	7	36	56	47	31	3	61	6	24	30	13	105	179	curli assembly protein
b1044	ymdA	41	20	42	74	38	27	24	28	12	8	25	40	37	5	61	38	101	23	25	6	16	32	43	113	38	uncharacterized protein
b1045	ymdB	101	61	86	100	42	46	56	110	90	34	31	94	92	36	65	86	68	51	52	17	44	71	112	126	77	O-acetyl-ADP-ribose deacetylase; RNase III inhibitor during cold shock; putative cardiolipin synthase C regulatory subunit
b1046	clsC	170	84	185	141	95	64	194	136	178	36	92	152	103	80	138	86	60	373	80	38	75	271	305	285	239	stationary phase cardiolipin synthase 3
b1047	opgC	127	56	104	155	116	116	121	133	75	55	52	168	163	18	197	88	179	30	145	24	47	255	158	112	145	osmoregulated periplasmic glucan succinylation membrane protein
b1048	opgG	140	139	104	138	85	93	128	134	85	18	55	133	228	94	138	104	94	230	48	33	37	125	162	218	219	osmoregulated periplasmic glucan (OPG) biosynthesis periplasmic protein
b1049	opgH	337	278	244	233	366	364	492	318	326	118	164	314	377	169	452	254	262	652	240	168	137	393	398	328	398	membrane glycosyltransferase; nutrient-dependent cell size regulator, FtsZ assembly antagonist
b1050	yceK	104	70	114	90	60	50	115	179	133	25	44	101	68	36	107	151	143	45	160	31	58	58	78	81	103	outer membrane integrity lipoprotein
b1051	msyB	31	25	15	16	38	20	18	35	28	7	16	27	22	18	47	3	46	167	19	21	16	87	100	10	8	multicopy suppressor of secY and secA
b1053	mdtG	90	40	87	149	86	71	129	158	211	78	53	146	98	94	92	89	124	270	137	17	60	282	181	130	128	putative drug efflux system protein
b1054	lpxL	44	58	29	93	51	119	24	32	102	28	43	55	77	49	87	64	50	24	76	27	16	84	66	54	63	lauryl-acyl carrier protein (ACP)-dependent acyltransferase
b1055	yceA	570	597	632	504	540	397	674	794	707	180	356	700	577	263	607	746	629	420	870	76	377	564	874	847	733	putative rhodanese-related sulfurtransferase
b1056	yceI	53	20	56	108	42	28	26	74	64	49	35	59	17	36	43	44	106	220	105	16	24	104	54	99	93	secreted protein
b1057	yceJ	1354	1071	945	1344	2470	1306	3611	1732	2031	984	808	1859	1236	1036	2286	789	1361	3106	909	417	476	693	949	1047	412	putative cytochrome b561
b1058	yceO	20	4	10	16	15	5	3	26	12	8	8	24	2	18	2	12	1	9	25	5	9	36	9	11	41	uncharacterized protein
b1059	solA	46	73	96	120	72	106	129	173	144	32	47	96	39	67	120	61	113	111	48	17	55	194	56	216	131	N-methyltryptophan oxidase, FAD-binding
b1060	bssS	145	92	111	175	114	131	111	37	139	48	104	85	73	36	133	106	118	84	104	7	89	120	147	213	168	biofilm regulator
b1061	dinI	31	25	39	105	26	6	26	92	22	12	9	33	97	49	19	24	8	9	39	8	14	20	28	57	36	DNA damage-inducible protein I
b1062	pyrC	44	87	55	57	56	36	35	102	102	25	50	31	12	94	89	61	98	70	86	50	37	81	124	84	53	dihydro-orotase
b1063	yceB	307	187	263	280	319	217	258	498	235	89	141	359	329	156	321	227	223	152	393	63	131	387	289	296	163	lipoprotein, DUF1439 family
b1064	grxB	73	165	119	109	95	108	79	112	91	25	50	85	99	80	116	86	20	164	119	20	40	71	94	210	108	glutaredoxin 2 (Grx2)
b1065	mdtH	251	158	282	250	188	126	161	281	225	86	93	278	242	143	235	396	346	359	280	42	92	148	483	272	208	multidrug resistance efflux transporter conferring overexpression resistance to norfloxacin and enoxacin
b1066	rimJ	180	114	133	317	168	141	181	132	135	67	58	138	69	125	80	136	174	57	77	46	30	75	89	109	144	ribosomal-protein-S5-alanine N-acetyltransferase
b1067	yceH	47	40	52	105	56	36	78	80	87	32	40	80	9	36	65	67	136	123	68	16	27	87	186	167	43	UPF0502 family protein
b1068	yceM	137	56	119	142	87	30	86	105	102	38	71	89	123	111	144	85	151	289	191	24	59	88	144	85	189	putative oxidoreductase
b1069	murJ	267	201	247	489	576	602	835	333	560	278	214	403	285	218	754	205	133	742	201	64	140	200	260	226	148	putative peptidoglycan lipid II flippase
b1070	flgN	28	25	33	27	56	69	97	45	55	12	30	69	59	18	80	54	73	167	48	12	22	120	94	96	18	export chaperone for FlgK and FlgL
b1071	flgM	47	52	70	76	52	35	62	78	70	26	29	93	69	18	34	49	35	24	115	19	22	104	75	97	126	anti-sigma factor for FliA (sigma 28)
b1072	flgA	93	76	129	135	56	43	91	67	103	21	47	142	64	67	130	66	39	268	125	34	50	165	218	146	134	assembly protein for flagellar basal-body periplasmic P ring
b1073	flgB	83	34	65	76	61	64	28	113	28	13	34	109	53	5	71	105	13	9	134	26	30	79	86	149	159	flagellar component of cell-proximal portion of basal-body rod
b1074	flgC	145	134	192	203	89	52	213	182	114	22	52	168	140	98	157	186	58	43	206	28	64	204	136	217	157	flagellar component of cell-proximal portion of basal-body rod
b1075	flgD	93	76	79	116	59	43	72	127	28	26	57	54	28	36	111	49	69	201	101	25	101	39	136	131	112	flagellar hook assembly protein
b1076	flgE	173	135	265	154	186	74	153	119	183	16	101	220	126	129	163	236	292	220	101	45	96	266	117	196	272	flagellar hook protein
b1077	flgF	287	296	279	222	198	134	200	354	322	68	125	339	193	111	235	242	277	148	316	47	169	240	451	211	300	flagellar component of cell-proximal portion of basal-body rod
b1078	flgG	129	142	157	147	122	75	50	229	232	51	85	122	141	98	121	112	114	331	187	24	61	205	141	140	99	flagellar component of cell-distal portion of basal-body rod
b1079	flgH	85	63	88	98	68	44	128	70	87	30	16	103	59	18	121	55	119	153	64	30	46	46	160	78	61	flagellar protein of basal-body outer-membrane L ring
b1080	flgI	171	93	307	242	129	61	229	203	226	58	87	175	182	111	232	199	88	357	207	35	102	383	238	243	205	putative flagellar basal body protein
b1081	flgJ	184	123	180	133	184	156	148	239	168	108	125	106	135	143	191	50	96	199	155	35	91	205	130	181	192	flagellar rod assembly protein and murein hydrolase; flagellum-specific muramidase
b1082	flgK	117	285	294	350	149	192	185	215	190	37	130	181	208	160	195	179	205	407	298	39	99	258	308	261	255	flagellar hook-filament junction protein 1
b1083	flgL	96	120	175	100	127	68	220	130	168	52	34	153	126	98	121	131	172	191	101	37	54	111	191	144	245	flagellar hook-filament junction protein
b1084	rne	250	152	264	378	343	354	451	412	514	179	195	294	354	174	620	308	286	808	333	133	131	385	578	488	590	fused ribonucleaseE: endoribonuclease/RNA-binding protein/RNA degradosome binding protein
b1085	yceQ	45	26	32	9	45	63	4	29	22	10	14	31	32	18	30	8	13	33	10	11	9	43	32	51	64	uncharacterized protein
b1086	rluC	871	1132	867	1143	1074	1165	784	1288	1072	208	656	1031	1117	854	927	1130	855	230	1419	76	712	1249	1477	1001	1075	23S rRNA pseudouridine(955,2504,2580) synthase
b1087	yceF	391	322	402	496	413	332	621	569	521	72	268	546	433	174	363	451	390	158	498	44	323	477	544	526	440	Maf-like protein
b1088	yceD	127	64	67	186	78	44	41	79	99	36	50	100	75	236	108	61	104	337	35	23	36	108	153	94	84	DUF177 family protein
b1089	rpmF	3	20	12	38	6	9	30	11	28	5	5	24	28	18	15	2	5	15	15	8	14	17	43	5	19	50S ribosomal subunit protein L32
b1090	plsX	295	290	435	447	388	281	391	294	576	267	907	398	329	67	386	349	192	356	127	79	226	455	307	443	412	putative phosphate acyltransferase
b1091	fabH	53	47	48	62	50	14	169	135	115	40	50	100	59	49	117	32	36	142	26	20	44	158	115	153	51	3-oxoacyl-[acyl-carrier-protein] synthase III
b1092	fabD	158	44	113	129	143	132	369	226	241	84	68	169	153	143	354	97	161	463	69	36	36	128	80	191	155	malonyl-CoA-[acyl-carrier-protein] transacylase
b1093	fabG	89	155	53	88	73	58	131	111	78	52	62	77	64	67	90	67	77	310	83	46	31	79	154	98	143	3-oxoacyl-[acyl-carrier-protein] reductase
b1094	acpP	20	24	24	20	25	5	NA	NA	NA	NA	NA	24	2	NA	NA	NA	NA	79	26	NA	NA	4	13	30	82	acyl carrier protein (ACP)
b1095	fabF	439	470	400	581	683	534	832	629	883	313	262	567	487	160	967	316	373	1317	322	138	179	358	573	511	231	3-oxoacyl-[acyl-carrier-protein] synthase II
b1096	pabC	172	72	451	354	147	16	134	247	214	84	118	167	86	191	62	168	212	284	297	25	117	237	162	303	242	4-amino-4-deoxychorismate lyase component of para-aminobenzoate synthase multienzyme complex
b1097	yceG	315	468	205	392	383	500	434	459	493	247	260	260	324	129	462	240	250	759	351	76	79	306	229	310	262	septation protein, ampicillin sensitivity
b1098	tmk	20	24	38	35	15	5	91	25	94	21	21	70	74	5	53	15	21	15	35	22	20	44	48	57	39	thymidylate kinase
b1099	holB	76	48	44	160	95	38	70	65	61	12	28	70	106	36	47	27	111	286	45	27	12	86	131	150	166	DNA polymerase III, delta prime subunit
b1100	ycfH	131	121	191	119	108	89	149	186	133	65	76	154	137	5	173	144	67	122	220	21	87	142	186	157	239	putative DNase
b1101	ptsG	292	206	493	303	249	195	463	185	275	160	234	433	259	116	327	347	331	279	181	65	365	320	249	1150	843	fused glucose-specific PTS enzymes: IIB component/IIC component
b1102	fhuE	1024	853	751	1254	1504	1205	1726	1722	1618	666	586	1223	1264	721	1507	719	1051	2086	802	332	434	1172	762	908	699	ferric-rhodotorulic acid outer membrane transporter
b1103	hinT	68	27	25	46	19	59	54	22	18	19	5	55	44	54	86	38	28	52	26	8	9	24	36	132	38	purine nucleoside phosphoramidase, dadA activator protein
b1104	ycfL	68	35	76	58	57	71	74	134	100	21	19	51	99	36	81	102	51	22	79	20	45	53	135	92	51	uncharacterized protein
b1105	lpoB	64	41	81	77	36	41	38	22	73	34	35	101	45	22	71	90	40	3	75	23	42	106	128	105	75	OM lipoprotein stimulator of MrcB transpeptidase
b1106	thiK	159	122	146	253	118	141	264	169	166	64	110	184	81	36	179	133	133	115	103	48	80	175	206	273	121	thiamine kinase
b1107	nagZ	145	130	207	131	121	75	210	140	133	57	76	231	144	36	155	145	94	147	158	35	78	165	211	252	215	beta N-acetyl-glucosaminidase
b1108	ycfP	106	135	90	115	81	23	27	58	139	65	69	84	35	54	104	96	25	151	114	14	45	228	119	155	92	putative UPF0227 family esterase
b1109	ndh	254	199	426	243	189	159	129	405	343	127	110	355	406	129	333	344	268	395	305	43	155	318	310	334	278	respiratory NADH dehydrogenase 2/cupric reductase
b1110	ycfJ	159	131	217	238	116	75	228	263	90	55	101	162	139	191	203	223	106	189	291	25	166	272	250	105	189	uncharacterized protein
b1111	ycfQ	34	53	20	54	55	14	10	23	63	25	24	44	54	36	86	50	82	138	36	15	20	97	112	80	60	repressor for bhsA(ycfR)
b1112	bhsA	31	88	48	36	33	41	73	102	46	12	29	71	54	5	43	48	32	100	60	13	32	93	56	80	62	biofilm, cell surface and signaling protein
b1113	ldtC	159	131	212	231	165	165	182	257	195	52	122	216	191	116	227	135	190	350	257	25	136	378	275	302	284	L,D-transpeptidase linking Lpp to murein
b1114	mfd	371	289	535	543	322	374	369	463	350	99	193	467	288	160	494	628	609	1076	441	153	277	669	536	516	751	transcription-repair coupling factor
b1115	ycfT	252	244	315	140	175	143	407	312	229	88	130	343	245	116	218	279	215	298	253	32	168	316	267	300	340	inner membrane protein
b1116	lolC	79	56	76	75	36	55	28	96	112	50	79	102	92	54	209	61	33	215	60	43	40	184	116	133	73	lipoprotein-releasing system transmembrane protein
b1117	lolD	29	11	25	70	33	34	64	44	57	61	40	42	54	36	39	26	47	22	41	17	12	157	57	92	41	outer membrane-specific lipoprotein transporter subunit
b1118	lolE	40	20	114	117	78	124	27	67	79	26	54	71	50	54	114	79	29	264	76	37	45	201	145	178	213	lipoprotein-releasing system transmembrane protein
b1119	nagK	79	85	114	75	88	45	151	128	141	43	24	89	128	5	118	81	98	143	125	37	51	84	172	76	106	N-acetyl-D-glucosamine kinase
b1120	cobB	48	54	40	74	67	65	28	85	130	40	26	75	76	67	114	74	67	94	71	18	21	64	81	83	83	deacetylase of acs and cheY, chemotaxis regulator
b1121	ycfZ	25	66	44	40	45	92	87	55	34	51	47	55	29	22	30	32	40	94	51	28	18	64	81	76	90	inner membrane protein
b1122	ymfA	82	57	110	44	51	7	102	32	102	15	61	55	29	98	58	81	80	57	66	10	43	51	77	99	119	DUF3592 family inner membrane protein
b1123	potD	605	593	705	500	440	383	521	394	476	108	230	665	522	352	496	632	314	326	544	58	379	620	851	531	514	polyamine transporter subunit
b1124	potC	185	221	243	260	149	263	318	299	365	37	152	284	304	98	284	209	291	39	479	18	189	314	277	379	293	polyamine transporter subunit
b1125	potB	195	125	182	237	171	69	231	224	186	72	124	200	156	36	161	202	193	137	270	39	105	190	308	254	273	polyamine transporter subunit
b1126	potA	407	246	456	381	280	221	381	329	382	121	163	443	241	147	308	342	279	214	291	61	214	314	465	424	473	polyamine transporter subunit
b1127	pepT	76	106	176	156	117	31	135	129	114	64	63	132	171	54	144	110	88	70	171	33	34	194	161	115	168	peptidase T
b1128	roxA	166	205	201	245	133	164	222	135	214	44	54	258	167	116	238	227	162	189	152	28	94	188	253	250	132	50S ribosomal protein L16 arginine hydroxylase; 2-oxoglutarate oxygenase
b1129	phoQ	57	63	88	226	64	72	122	144	85	75	63	103	61	54	110	45	76	346	131	33	38	172	97	135	165	sensory histidine kinase in two-component regulatory system with PhoP
b1130	phoP	57	41	16	13	15	44	72	59	114	25	10	42	3	5	77	69	44	86	81	25	26	61	65	147	88	response regulator in two-component regulatory system with PhoQ
b1131	purB	103	28	68	114	81	117	89	88	187	31	38	117	45	36	124	87	88	289	101	27	60	195	241	181	217	adenylosuccinate lyase
b1132	hflD	243	98	244	231	325	300	453	409	542	146	162	290	242	214	574	240	222	608	338	71	166	232	370	204	132	putative lysogenization regulator
b1133	mnmA	51	84	35	144	101	52	81	67	132	41	59	48	96	85	153	87	119	312	36	37	43	108	114	134	119	tRNA(Gln,Lys,Glu) U34 2-thiouridylase, first step in mnm(5)-s(2)U34-tRNA synthesis
b1134	nudJ	26	52	11	16	27	26	62	22	40	35	10	35	34	22	34	9	32	14	6	6	18	108	69	46	50	bifunctional thiamine pyrimidine pyrophosphate hydrolase/ thiamine pyrophosphate hydrolase
b1135	rluE	85	65	110	133	84	80	50	75	160	41	62	82	113	165	58	100	104	58	217	13	35	132	110	166	88	23S rRNA pseudouridine(2457) synthase
b1136	icd	60	41	97	86	86	102	176	122	148	49	69	113	82	22	116	93	91	282	36	17	41	243	170	143	112	e14 prophage; isocitrate dehydrogenase, specific for NADP+
b1137	ymfD	15	17	34	28	35	20	56	22	40	10	5	28	2	5	53	58	115	66	6	11	13	35	62	39	81	e14 prophage; putative SAM-dependent methyltransferase
b1138	ymfE	26	67	34	25	24	19	47	18	46	16	29	48	44	22	83	32	52	66	6	9	4	159	22	55	96	e14 prophage; putative inner membrane protein
b1139	lit	77	65	149	138	95	172	192	126	69	44	52	90	25	85	96	63	68	9	51	26	35	186	150	159	146	e14 prophage; cell death peptidase, inhibitor of T4 late gene expression
b1140	intE	125	183	102	220	122	82	147	179	138	68	66	212	148	147	167	174	210	187	122	31	64	277	243	192	267	e14 prophage; putative integrase
b1141	xisE	0	20	49	41	6	9	38	3	18	7	15	18	2	22	30	15	29	24	6	9	4	14	25	86	29	e14 prophage; putative excisionase
b1143	ymfI	45	69	78	68	70	29	11	38	30	13	15	49	71	36	21	56	26	85	16	10	6	28	50	115	39	e14 prophage; uncharacterized protein
b1144	ymfJ	48	113	92	88	53	21	136	96	52	6	10	69	97	54	87	76	65	20	102	21	18	41	114	118	94	e14 prophage; uncharacterized protein
b1145	cohE	82	138	27	157	136	189	170	212	150	83	61	90	125	103	216	35	111	219	32	61	15	112	66	84	47	e14 prophage; repressor protein phage e14
b1146	croE	15	31	11	28	NA	NA	3	24	24	NA	NA	18	27	22	10	NA	NA	3	16	9	18	4	30	36	29	e14 prophage; putative DNA-binding transcriptional regulator
b1147	ymfL	626	441	356	596	1008	600	1679	786	1008	428	384	751	545	227	725	273	215	669	341	114	233	274	284	506	192	e14 prophage; putative DNA-binding transcriptional regulator
b1148	ymfM	326	362	379	244	288	360	403	424	451	70	168	411	351	183	292	360	342	68	336	25	145	790	433	446	448	e14 prophage; uncharacterized protein
b1150	ymfR	9	22	16	13	3	34	24	11	18	8	8	35	39	5	21	2	5	53	6	6	4	35	66	24	32	e14 prophage; uncharacterized protein
b1151	beeE	221	224	189	287	305	401	418	327	355	135	114	175	276	196	345	89	128	543	92	78	53	170	66	210	120	-
b1152	jayE	100	57	126	150	89	45	138	157	93	41	57	120	51	85	145	106	33	133	199	27	59	277	232	147	71	-
b1153	ymfQ	66	41	89	146	60	93	75	124	105	27	72	80	35	85	111	150	128	103	123	36	39	79	94	94	130	prohage e14 tail protein homolog
b1154	stfP	262	180	266	252	205	229	339	298	184	57	152	230	217	183	278	255	188	133	220	31	68	298	309	348	267	e14 prophage; uncharacterized protein
b1155	tfaP	103	110	131	205	98	89	114	112	99	42	67	210	126	67	78	125	125	74	143	14	68	174	115	119	294	e14 prophage; uncharacterized protein
b1156	tfaE	406	363	496	320	279	340	428	384	419	47	235	319	432	276	354	377	156	97	363	22	233	311	454	396	358	e14 prophage; putative tail fiber assembly protein
b1157	stfE	15	37	54	76	15	51	73	45	52	25	10	35	24	5	40	45	76	20	88	15	18	58	111	65	76	-
b1158	pinE	72	50	117	139	38	41	44	147	87	23	27	83	72	36	87	101	89	130	83	18	18	166	160	135	197	e14 prophage; site-specific DNA recombinase
b1159	mcrA	75	71	40	95	49	42	96	49	70	42	22	35	86	5	59	69	69	96	37	23	30	140	78	201	151	putative 5-methylcytosine/5-hydroxymethylcytosine-specific restriction nuclease; 5-methylcytosine DNA binding protein; e14 prophage gene
b1160	iraM	26	26	2	21	20	5	10	16	18	12	25	32	3	5	6	7	1	19	11	4	6	18	46	21	45	RpoS stabilzer during Mg starvation, anti-RssB factor
b1161	ycgX	9	24	39	36	10	4	10	16	18	17	15	29	8	22	10	9	21	3	6	20	10	39	13	37	110	DUF1398 family protein
b1162	bluR	34	47	113	88	82	95	137	63	162	28	41	55	67	54	87	71	184	142	27	24	53	14	146	135	104	repressor of blue light-responsive genes
b1163	bluF	80	65	79	155	111	67	74	72	139	10	41	87	99	36	121	94	65	94	57	44	53	167	127	138	97	anti-repressor for YcgE, blue light-responsive; FAD-binding; has c-di-GMP phosphodiesterase-like EAL domain, but does not degrade c-di-GMP
b1164	ycgZ	277	288	291	159	141	212	164	260	133	47	82	183	197	151	222	146	224	3	185	39	109	272	213	141	232	RcsB connector protein for regulation of biofilm and acid-resistance
b1165	ymgA	6	29	40	29	10	17	4	28	20	7	3	11	28	22	16	2	5	9	11	5	13	73	6	13	4	RcsB connector protein for regulation of biofilm
b1166	ariR	894	774	822	687	544	965	745	922	1283	157	495	925	949	472	762	761	870	160	662	83	398	1145	900	1115	886	RcsB connector protein for regulation of biofilm and acid-resistance
b1167	ymgC	NA	NA	NA	NA	NA	NA	NA	NA	30	NA	NA	29	12	NA	30	15	33	NA	NA	NA	NA	4	21	5	27	Blue light, low temperature and stress induced protein
b1168	ycgG	248	294	253	404	311	247	324	252	398	97	144	290	381	116	380	244	149	350	134	59	95	245	242	323	250	putative membrane-anchored cyclic-di-GMP phosphodiesterase
b1171	ymgD	87	44	142	76	101	91	75	110	216	50	44	139	111	54	59	65	101	163	57	11	69	127	160	119	92	uncharacterized protein
b1172	ymgG	41	42	78	72	31	100	65	38	64	39	42	46	13	36	44	58	42	43	93	12	22	69	50	81	87	UPF0757 family protein
b1174	minE	4	15	6	5	10	17	28	100	8	12	25	1	1	54	21	3	25	53	1	6	24	1	78	49	40	cell division topological specificity factor
b1175	minD	47	34	83	100	65	58	79	18	117	31	39	42	76	5	87	41	148	169	27	25	80	72	74	100	128	membrane ATPase of the MinC-MinD-MinE system
b1176	minC	32	27	60	69	92	52	68	88	14	27	32	56	77	54	87	16	65	219	42	30	13	69	112	33	67	cell division inhibitor
b1177	ycgJ	10	11	31	25	32	13	11	16	24	13	37	7	28	5	10	3	41	53	1	11	13	42	58	45	16	uncharacterized protein
b1178	pliG	35	27	12	52	27	47	19	24	48	23	15	32	66	5	44	21	25	26	42	11	13	73	34	68	14	periplasmic inhibitor of g-type lysozyme
b1179	ycgL	4	28	6	13	18	12	19	24	8	21	18	11	8	5	40	2	1	9	11	10	7	39	21	45	6	UPF0745 family protein
b1180	ycgM	181	189	182	272	166	205	111	255	175	47	87	184	186	85	198	189	174	283	269	28	75	308	194	257	168	putative isomerase/hydrolase
b1181	ycgN	61	29	98	97	25	13	91	57	76	18	49	43	45	54	70	65	61	117	32	27	54	86	107	46	100	UPF0153 family cysteine cluster protein
b1182	hlyE	50	49	55	92	36	130	98	64	82	37	32	53	34	36	74	54	230	156	27	29	31	25	99	62	71	hemolysin E
b1183	umuD	15	25	26	33	25	19	32	11	8	28	22	49	45	22	31	40	42	104	11	14	10	46	34	100	26	DNA polymerase V, subunit D
b1184	umuC	161	143	221	255	133	78	229	209	165	103	121	226	128	85	213	214	166	231	203	29	117	179	288	324	202	DNA polymerase V, subunit C
b1185	dsbB	110	127	294	204	164	123	223	259	270	45	145	641	477	85	237	397	283	231	224	22	221	521	505	236	322	oxidoreductase that catalyzes reoxidation of DsbA protein disulfide isomerase I
b1186	nhaB	786	911	821	894	1077	1016	1122	1234	1085	488	470	801	859	463	1452	619	557	869	598	193	376	548	739	1037	661	sodium:proton antiporter
b1187	fadR	377	246	372	336	397	195	842	525	561	201	218	390	298	169	401	273	223	315	453	79	323	192	260	216	207	fatty acid metabolism regulon transcriptional regulator
b1188	ycgB	1094	721	871	966	1526	915	2616	1346	1506	742	596	1298	933	543	1449	790	1320	1219	745	421	500	484	1031	1016	622	SpoVR family stationary phase protein
b1189	dadA	121	148	80	156	131	122	187	88	136	38	73	150	172	71	161	85	146	155	111	41	55	200	145	142	113	D-amino acid dehydrogenase
b1190	dadX	144	265	154	281	229	140	215	195	219	108	136	265	183	54	228	197	211	358	153	52	79	220	244	210	182	alanine racemase, catabolic, PLP-binding
b1191	cvrA	202	243	163	265	136	159	208	249	253	83	103	161	156	71	166	159	119	222	158	46	112	190	239	230	197	putative cation/proton antiporter
b1192	ldcA	44	56	65	118	54	57	82	62	72	39	45	70	116	22	50	27	41	182	64	52	28	225	149	110	56	murein tetrapeptide carboxypeptidase; LD-carboxypeptidase A
b1193	emtA	38	48	12	53	37	41	41	11	108	13	35	39	18	22	36	22	70	64	22	19	28	118	63	82	129	lytic murein endotransglycosylase E
b1194	ycgR	73	133	51	77	75	68	84	69	90	49	37	81	110	54	138	78	138	149	116	29	34	49	124	107	69	flagellar velocity braking protein, c-di-GMP-regulated
b1195	ymgE	56	21	70	74	35	20	34	23	60	6	8	29	56	54	55	70	42	3	43	10	28	38	120	36	11	UPF0410 family putative inner membrane protein
b1196	ycgY	43	167	55	81	78	90	35	39	102	58	25	46	30	36	78	9	49	52	11	12	16	91	21	52	27	uncharacterized protein
b1197	treA	133	181	178	290	196	171	346	257	237	110	95	203	139	120	210	173	325	232	80	49	88	256	199	285	315	periplasmic trehalase
b1198	dhaM	145	120	134	254	150	192	223	165	219	59	106	192	162	187	132	60	236	384	179	82	61	62	253	181	258	putative dihydroxyacetone-specific PTS enzymes: HPr component/EI component
b1199	dhaL	53	49	94	41	28	13	100	61	43	34	30	74	79	71	50	22	57	186	43	20	41	63	38	68	79	dihydroxyacetone kinase, C-terminal domain
b1200	dhaK	55	71	56	98	73	97	91	69	90	45	62	54	45	36	108	54	196	159	90	46	40	267	113	105	137	dihydroxyacetone kinase, PTS-dependent, dihydroxyacetone-binding subunit
b1201	dhaR	350	263	272	367	531	316	744	454	503	163	184	340	354	254	483	194	342	717	296	123	171	391	233	350	371	dhaKLM operon transcription activator
b1202	ycgV	301	239	436	360	314	250	292	448	427	191	176	351	322	169	332	314	376	902	296	75	214	550	560	585	497	putative adhesin
b1203	ychF	53	43	71	98	75	104	21	90	114	51	52	78	112	36	59	58	38	274	43	50	40	35	208	98	180	catalase inhibitor protein; ATPase, K+-dependent, ribosome-associated
b1204	pth	20	68	26	73	73	141	53	55	67	53	35	57	36	22	55	47	78	146	38	22	25	91	63	63	45	peptidyl-tRNA hydrolase
b1205	ychH	107	173	194	115	141	85	135	116	298	124	231	180	140	120	59	198	116	60	175	14	106	223	150	224	264	DUF2583 family putative inner membrane protein
b1206	dauA	105	120	160	283	160	193	275	190	244	60	111	254	152	151	308	118	245	396	128	66	90	212	237	205	195	C4-dicarboxylic acid transporter
b1207	prs	47	108	62	118	112	121	134	97	114	34	63	64	15	89	84	35	115	285	70	29	25	122	126	72	72	phosphoribosylpyrophosphate synthase
b1208	ispE	68	58	76	90	75	82	20	64	49	11	18	43	78	71	84	41	99	102	49	38	25	143	88	94	77	4-diphosphocytidyl-2-C-methylerythritol kinase
b1209	lolB	47	56	45	50	52	14	3	21	20	24	36	22	56	22	31	60	70	25	17	22	23	171	76	66	27	lipoprotein localization factor
b1210	hemA	76	81	91	78	53	142	76	67	31	22	58	131	31	89	123	80	165	251	86	47	44	126	97	128	124	glutamyl tRNA reductase
b1211	prfA	29	63	91	122	64	74	79	122	133	34	33	99	36	103	84	98	112	147	108	40	41	241	130	112	90	peptide chain release factor RF-1
b1212	prmC	41	108	76	82	74	30	36	83	115	21	46	89	52	54	95	73	104	57	76	40	38	105	138	70	125	N5-glutamine methyltransferase, modifies release factors RF-1 and RF-2
b1213	ychQ	21	18	47	70	17	31	13	68	55	7	13	32	24	5	50	9	33	9	49	16	23	43	109	78	35	SIRB family inner membrane protein
b1214	ychA	297	357	305	407	429	404	735	405	467	148	223	335	418	89	509	335	133	803	294	74	165	317	317	332	381	transglutaminase-like TPR-repeat protein
b1215	kdsA	58	66	76	75	75	82	53	63	61	13	40	68	51	36	95	41	112	96	65	54	48	123	72	59	104	3-deoxy-D-manno-octulosonate 8-phosphate synthase
b1216	chaA	1353	1001	1565	1119	993	1025	956	1275	1036	262	652	1329	1087	605	1061	1319	959	322	1270	98	691	1337	1535	1390	1439	calcium/sodium:proton antiporter
b1217	chaB	21	39	2	13	13	4	10	5	8	23	31	26	40	22	16	15	22	12	1	6	26	57	18	43	54	cation transport regulator
b1218	chaC	198	176	201	289	156	200	269	246	319	129	95	184	179	272	192	111	190	84	151	15	125	220	344	280	286	cation transport regulator
b1219	ychN	137	130	146	135	69	75	136	176	109	39	83	188	86	89	110	125	137	14	102	29	29	119	147	77	163	putative sulfur relay protein
b1220	ychO	184	215	280	180	194	149	146	224	331	128	125	227	236	103	392	144	190	179	263	88	126	426	231	196	181	putative invasin
b1221	narL	82	204	216	193	131	154	203	236	379	108	80	213	152	103	139	157	232	195	135	45	76	248	264	177	257	response regulator in two-component regulatory system with NarX (or NarQ)
b1222	narX	1142	1105	730	1182	1219	957	1971	1393	1448	558	660	1398	1603	654	1446	602	891	2092	826	282	389	1353	1116	901	665	sensory histidine kinase in two-component regulatory system with NarL
b1223	narK	1123	1050	1171	739	631	794	1127	1112	987	183	659	1068	1230	672	1118	841	607	469	1228	73	797	947	1088	1002	913	nitrate/nitrite transporter
b1224	narG	482	416	752	973	527	453	657	585	514	175	358	527	376	272	767	396	365	609	458	97	293	832	746	545	689	nitrate reductase 1, alpha subunit
b1225	narH	188	223	207	205	185	109	155	233	320	39	86	234	181	107	184	183	187	346	249	51	70	312	295	274	258	nitrate reductase 1, beta (Fe-S) subunit
b1226	narJ	109	220	151	63	63	89	46	159	105	48	53	164	75	107	154	206	31	101	109	18	118	88	273	239	229	molybdenum-cofactor-assembly chaperone subunit (delta subunit) of nitrate reductase 1
b1227	narI	305	312	408	398	212	305	315	402	479	101	156	330	550	138	429	358	316	259	394	71	200	305	345	360	481	nitrate reductase 1, gamma (cytochrome b(NR)) subunit
b1229	tpr	NA	NA	NA	NA	25	19	19	25	NA	NA	NA	NA	NA	NA	NA	NA	NA	77	12	NA	NA	4	5	36	11	protamine-like protein
b1230	tyrV	NA	NA	NA	NA	NA	NA	NA	NA	NA	NA	NA	NA	NA	NA	NA	NA	NA	NA	NA	NA	NA	NA	NA	NA	NA	tRNA-Tyr
b1231	tyrT	NA	NA	NA	NA	NA	NA	NA	NA	NA	NA	NA	NA	NA	NA	NA	NA	NA	NA	NA	NA	NA	NA	NA	NA	NA	tRNA-Tyr
b1232	purU	32	86	66	87	74	37	18	17	147	35	39	61	9	54	80	73	76	213	49	51	20	134	85	83	35	formyltetrahydrofolate hydrolase
b1233	ychJ	109	91	197	129	64	67	188	194	141	57	147	142	159	107	95	131	109	74	211	15	134	254	73	213	245	UPF0225 family protein
b1234	rssA	71	44	87	96	56	150	45	72	123	73	79	93	86	40	76	55	108	88	34	56	30	106	111	153	88	putative patatin-like family phospholipase
b1235	rssB	88	128	71	91	146	225	105	179	111	62	175	129	25	54	169	91	27	322	55	41	65	134	156	376	418	PcnB-degradosome interaction factor; response regulator
b1236	galU	92	59	61	66	33	20	4	41	111	31	33	104	63	22	65	55	105	60	23	17	39	107	81	112	139	glucose-1-phosphate uridylyltransferase
b1237	hns	63	37	16	38	25	42	36	32	37	8	21	47	14	5	76	46	14	29	17	28	17	110	55	288	282	global DNA-binding transcriptional dual regulator H-NS
b1238	tdk	36	64	67	165	30	78	45	81	49	56	64	55	9	22	61	86	38	35	17	29	32	131	27	47	86	thymidine kinase/deoxyuridine kinase
b1241	adhE	973	1080	1095	1021	835	655	934	1153	1247	271	732	1292	1014	561	1021	889	940	788	1075	151	560	1392	1247	1133	1255	fused acetaldehyde-CoA dehydrogenase/iron-dependent alcohol dehydrogenase/pyruvate-formate lyase deactivase
b1242	ychE	77	144	147	195	132	187	155	131	258	56	112	122	170	89	95	139	185	314	72	69	81	166	153	141	187	UPF0056 family inner membrane protein
b1243	oppA	2712	3399	1492	1757	2126	2064	2841	1851	2810	481	2518	3157	1773	1285	1930	2785	2015	563	931	119	1566	3665	3207	3142	2781	oligopeptide transporter subunit
b1244	oppB	3516	3017	1362	1297	2202	1671	2655	1725	2575	299	1559	2905	1824	867	1423	2389	1687	936	1003	169	1089	2685	2428	2464	2851	oligopeptide transporter subunit
b1245	oppC	533	667	386	299	422	271	434	270	581	124	245	536	273	223	287	519	427	174	175	54	262	617	685	391	600	oligopeptide transporter subunit
b1246	oppD	312	355	208	166	278	166	282	191	313	79	212	340	195	71	278	252	368	341	116	18	156	321	428	345	249	oligopeptide transporter subunit
b1247	oppF	1459	1375	498	621	783	657	819	629	826	73	506	1153	574	294	545	1042	465	288	290	44	447	1601	1382	1097	1324	oligopeptide transporter subunit
b1248	yciU	90	15	63	87	54	59	45	40	69	21	21	83	74	54	80	72	6	119	78	14	56	92	48	96	132	UPF0263 family protein
b1249	clsA	116	54	153	187	96	30	63	93	99	56	59	94	59	22	120	60	81	496	94	70	43	210	153	117	246	cardiolipin synthase 1
b1250	kch	74	121	93	146	71	68	112	109	222	43	26	105	42	40	120	81	89	142	39	12	21	202	132	76	97	voltage-gated potassium channel
b1251	yciI	128	109	200	183	57	36	173	148	112	26	60	172	143	5	95	113	56	72	88	14	53	79	69	250	204	putative DGPF domain-containing enzyme
b1252	tonB	98	84	123	142	213	127	343	304	186	96	75	172	116	156	238	94	165	40	67	53	37	142	98	237	195	membrane spanning protein in TonB-ExbB-ExbD transport complex
b1253	yciA	48	73	77	79	42	72	46	77	8	20	34	62	108	5	71	20	14	77	23	21	13	103	95	37	12	acyl-CoA esterase
b1254	yciB	12	38	37	42	46	141	20	49	69	20	16	44	20	40	71	49	119	140	23	15	17	39	39	50	38	IspA family inner membrane protein
b1255	yciC	60	15	37	96	87	30	104	92	118	25	44	108	65	54	105	54	73	215	6	51	53	46	110	47	108	UPF0259 family inner membrane protein
b1256	ompW	166	156	195	233	111	99	150	245	229	51	100	212	229	107	145	211	135	168	182	32	144	107	187	198	183	outer membrane protein W
b1257	yciE	33	41	47	63	35	13	43	16	87	8	21	15	57	5	31	9	39	167	23	5	11	39	48	28	87	putative rubrerythrin/ferritin-like metal-binding protein
b1258	yciF	42	28	16	30	33	20	52	53	75	38	18	59	14	89	71	35	52	19	12	11	14	37	48	90	70	putative rubrerythrin/ferritin-like metal-binding protein
b1259	yciG	15	17	NA	NA	NA	NA	11	13	14	NA	NA	19	2	NA	16	NA	NA	9	23	NA	NA	8	18	8	65	KGG family protein
b1260	trpA	51	43	77	52	69	89	70	65	75	25	50	72	76	54	96	68	76	225	29	17	43	57	103	132	51	tryptophan synthase, alpha subunit
b1261	trpB	80	83	58	88	78	122	188	105	94	25	44	76	126	107	126	68	98	236	78	10	43	114	179	221	171	tryptophan synthase, beta subunit
b1262	trpC	142	185	216	283	245	205	292	281	328	113	144	190	302	143	225	147	190	510	238	74	135	206	192	345	519	fused indole-3-glycerolphosphate synthetase/N-(5-phosphoribosyl)anthranilate isomerase
b1263	trpD	134	31	225	143	131	63	150	250	138	48	101	104	194	143	190	127	144	413	238	31	57	160	234	355	257	fused glutamine amidotransferase (component II) of anthranilate synthase/anthranilate phosphoribosyl transferase
b1264	trpE	175	87	124	92	135	71	174	206	138	70	86	133	98	40	200	180	232	110	238	56	96	281	184	261	257	component I of anthranilate synthase
b1265	trpL	NA	NA	NA	NA	NA	NA	NA	NA	NA	NA	NA	NA	NA	NA	NA	NA	NA	NA	NA	NA	NA	NA	NA	NA	NA	trp operon leader peptide
b1266	yciV	152	147	267	143	104	108	235	226	124	36	99	194	127	40	145	212	111	124	260	43	136	313	176	162	207	PHP domain protein
b1267	yciO	49	20	42	80	35	13	44	25	82	42	3	47	31	40	52	23	64	509	177	18	17	143	74	64	100	putative RNA binding protein
b1268	yciQ	204	275	333	359	250	253	209	347	316	108	140	278	151	107	324	187	236	190	398	67	146	355	312	336	295	enhancer of membrane protein expression; putative inner membrane protein
b1269	rluB	477	303	288	335	216	189	91	187	225	62	163	256	213	143	250	300	355	279	222	54	259	420	206	353	375	23S rRNA pseudouridine(2605) synthase
b1270	btuR	60	82	88	89	55	14	61	61	39	29	14	77	64	5	76	30	128	208	12	37	17	90	56	45	188	cob(I)yrinic acid a,c-diamide adenosyltransferase
b1271	yciK	60	51	103	93	70	67	72	151	69	46	39	30	35	54	90	55	52	82	61	29	27	75	99	142	25	putative EmrKY-TolC system oxoacyl-(acyl carrier protein) reductase
b1272	sohB	173	63	210	139	94	76	98	126	112	34	70	181	71	143	225	74	77	220	151	35	114	189	218	209	277	inner membrane protein, S49 peptidase family protein
b1273	yciN	441	431	375	340	243	238	245	381	274	120	246	472	424	312	210	417	213	72	317	18	216	438	529	389	319	DUF2498 protein YciN
b1274	topA	185	157	211	255	189	174	252	178	207	86	102	159	274	160	206	135	301	411	211	71	48	360	329	280	481	DNA topoisomerase I, omega subunit
b1275	cysB	48	81	83	64	72	68	72	122	169	92	47	58	108	22	111	69	158	282	68	27	54	136	95	367	298	N-acetylserine-responsive cysteine regulon transcriptional activator; autorepressor
b1276	acnA	246	229	262	365	246	183	398	312	349	110	169	231	174	143	290	359	204	512	251	122	114	507	441	379	362	aconitate hydratase 1
b1277	ribA	43	14	48	117	45	44	45	41	57	14	19	26	74	22	67	23	44	43	12	22	21	65	82	67	36	GTP cyclohydrolase II
b1278	pgpB	66	68	79	101	84	47	48	131	88	30	32	77	143	40	56	67	31	40	79	13	31	76	82	185	51	phosphatidylglycerophosphatase B
b1279	yciS	140	202	114	160	160	220	303	166	301	129	57	98	190	143	147	108	213	426	179	72	71	161	266	113	223	DUF1049 family inner membrane protein, function unknown
b1280	yciM	205	198	130	189	309	303	669	463	301	225	135	206	247	263	250	116	191	526	229	134	58	215	219	208	207	envelope integrity maintenance protein; EnvC-interacting protein
b1281	pyrF	63	82	58	138	67	91	130	65	76	62	48	88	59	71	132	24	86	186	68	37	48	190	74	153	181	orotidine-5'-phosphate decarboxylase
b1282	yciH	60	43	11	30	8	16	51	12	8	22	11	41	42	22	37	66	19	20	56	26	11	66	35	70	41	initiation factor function partial mimic, SUI1 family
b1283	osmB	9	76	27	59	43	28	29	58	14	30	16	26	63	5	41	40	14	45	79	18	18	33	48	28	60	lipoprotein
b1284	yciT	107	203	110	222	139	56	132	143	244	67	94	149	156	58	201	126	27	62	135	42	118	101	130	225	202	global regulator of transcription; DeoR family
b1285	gmr	1714	1346	1174	1905	2675	1757	5130	2556	3096	1416	1020	2095	1896	1254	2256	977	2013	2622	1245	690	660	750	1113	1096	798	cyclic-di-GMP phosphodiesterase; csgD regulator; modulator of Rnase II stability
b1286	rnb	132	132	207	169	162	220	226	139	240	72	113	218	118	160	216	110	243	218	163	84	109	276	202	236	251	ribonuclease II
b1287	yciW	185	165	233	211	111	138	219	228	252	113	150	283	112	160	252	288	188	260	247	57	204	333	327	189	351	putative oxidoreductase
b1288	fabI	34	19	44	156	45	151	98	98	58	35	19	81	59	125	81	49	52	234	46	22	24	177	78	83	101	enoyl-[acyl-carrier-protein] reductase, NADH-dependent
b1289	ycjD	693	775	692	715	734	700	907	934	871	260	477	1003	971	316	471	784	687	135	688	79	427	1195	965	892	600	DUF559 family endonuclease-related protein
b1290	sapF	64	21	37	106	52	38	55	62	127	25	22	62	75	58	61	55	57	60	29	22	28	101	125	71	103	antimicrobial peptide transport ABC system ATP-binding protein
b1291	sapD	70	29	43	72	45	80	115	82	82	15	64	33	42	58	132	61	44	144	51	22	24	248	147	87	130	antimicrobial peptide transport ABC system ATP-binding protein
b1292	sapC	76	52	74	98	53	7	29	58	108	39	46	109	38	5	117	36	175	44	69	45	28	79	142	67	122	antimicrobial peptide transport ABC transporter permease
b1293	sapB	52	37	89	72	57	59	62	33	102	61	24	62	37	5	126	24	103	113	74	22	28	112	92	107	89	antimicrobial peptide transport ABC transporter permease
b1294	sapA	99	70	83	93	138	103	98	111	139	62	82	171	100	89	166	123	248	160	135	48	59	201	194	156	113	antimicrobial peptide transport ABC transporter periplasmic binding protein
b1295	ymjA	67	46	64	64	60	52	63	66	84	57	69	128	94	40	71	75	39	9	114	23	39	29	65	87	122	DUF2543 family protein
b1296	puuP	537	573	863	658	473	249	867	884	591	122	355	602	731	347	651	571	534	261	882	72	399	634	1004	780	829	putrescine importer
b1297	puuA	125	260	176	182	146	180	202	164	184	123	71	131	299	143	126	229	292	118	169	51	62	262	130	375	259	glutamate--putrescine ligase
b1298	puuD	245	160	224	216	222	175	358	225	210	150	108	277	294	107	256	183	134	361	248	67	117	198	229	206	270	gamma-glutamyl-gamma-aminobutyrate hydrolase
b1299	puuR	185	174	255	208	94	100	299	205	165	54	74	201	175	214	197	229	125	145	181	36	172	234	147	269	235	repressor for the divergent puu operons, putrescine inducible
b1300	puuC	201	230	384	318	241	208	222	333	241	142	163	302	312	89	298	403	198	309	338	46	159	506	534	423	241	gamma-glutamyl-gamma-aminobutyraldehyde dehydrogenase; succinate semialdehyde dehydrogenase
b1301	puuB	102	139	188	233	125	16	151	194	190	63	107	171	157	178	167	168	104	149	215	49	114	198	271	269	326	gamma-glutamylputrescine oxidoreductase
b1302	puuE	281	225	301	322	188	174	310	403	133	45	130	280	301	125	262	250	159	45	288	82	251	158	328	305	362	4-aminobutyrate aminotransferase, PLP-dependent
b1303	pspF	138	172	229	204	64	121	169	211	210	67	101	106	180	125	218	147	19	24	238	28	104	256	174	130	74	psp operon transcriptional activator
b1304	pspA	206	318	556	449	227	359	442	625	335	108	268	484	434	334	428	359	587	345	429	136	421	460	671	540	723	regulatory protein for phage-shock-protein operon
b1305	pspB	34	19	59	40	27	56	29	25	33	26	14	23	25	5	27	35	56	3	46	13	8	58	62	12	31	psp operon transcription co-activator
b1306	pspC	37	14	23	56	15	54	3	22	8	19	11	33	20	5	27	9	26	60	18	5	14	69	10	20	6	psp operon transcription co-activator
b1307	pspD	27	34	73	35	53	28	62	41	14	10	12	67	71	40	46	48	27	9	18	11	11	59	14	48	66	peripheral inner membrane phage-shock protein
b1308	pspE	118	62	136	82	52	105	124	91	90	32	40	154	169	76	71	123	104	24	165	25	22	192	92	143	136	thiosulfate:cyanide sulfurtransferase (rhodanese)
b1309	ycjM	553	454	308	796	1065	626	1510	991	1106	354	394	640	532	369	1306	291	498	996	323	176	169	608	405	484	270	alpha amylase catalytic domain family protein
b1310	ycjN	189	191	240	289	129	70	222	219	192	80	117	172	175	58	172	144	206	334	215	80	87	206	363	226	117	putative ABC superfamily sugar transporter periplasmic-binding protein
b1311	ycjO	210	104	177	145	104	108	83	145	135	37	54	110	72	58	96	116	66	138	109	39	132	145	173	236	365	inner membrane putative ABC superfamily sugar transporter permease
b1312	ycjP	154	103	167	98	62	160	83	183	109	54	78	186	140	89	138	129	87	107	136	52	87	123	212	157	147	inner membrane putative ABC superfamily sugar transporter permease
b1313	ycjQ	171	135	235	175	148	235	274	256	337	46	184	212	239	214	197	91	237	202	233	39	132	288	358	170	255	putative Zn-dependent NAD(P)-binding oxidoreductase
b1314	ycjR	91	101	224	95	127	102	162	236	84	98	61	132	67	40	132	135	79	62	149	44	46	231	148	190	155	putative TIM alpha/beta barrel enzyme
b1315	ycjS	285	202	235	315	200	262	318	355	388	141	144	353	348	298	409	257	194	445	312	102	126	397	294	263	241	putative NADH-binding oxidoreductase
b1316	ycjT	1590	1192	1951	1816	1363	1413	2367	2136	1699	730	1061	1671	1625	1010	1754	1581	907	1159	2051	180	1223	1375	1850	1571	1590	putative family 65 glycosyl hydrolase
b1317	ycjU	135	204	334	184	154	78	180	241	249	45	128	208	221	89	132	145	255	286	267	74	158	166	307	256	252	beta-phosphoglucomutase
b1319	ompG	202	113	157	222	92	115	171	286	249	76	134	176	186	76	138	117	148	177	211	14	102	199	182	183	211	outer membrane porin G
b1320	ycjW	706	627	398	944	1356	1161	2511	1012	1512	757	506	846	747	334	1318	366	414	900	285	173	189	405	377	690	271	LacI family putative transcriptional repressor
b1321	ycjX	181	118	142	234	178	111	160	145	281	98	102	165	84	107	238	124	264	197	131	111	99	218	178	184	252	DUF463 family protein, putative P-loop NTPase
b1322	ycjF	189	223	330	384	200	167	310	269	338	74	171	300	354	178	308	407	285	146	336	75	186	484	570	355	409	UPF0283 family inner membrane protein
b1323	tyrR	181	191	324	175	188	191	267	224	205	109	150	219	169	76	318	258	165	177	297	60	120	214	385	383	306	aromatic amino acid biosynthesis and transport regulon transcriptional regulator; autorepressor; ATPase; phosphatase
b1324	tpx	36	74	59	40	80	15	149	53	72	33	57	48	37	125	67	44	95	75	24	47	43	120	118	97	79	lipid hydroperoxide peroxidase
b1325	ycjG	94	116	127	247	143	197	198	258	219	93	86	161	186	143	258	158	204	166	143	83	82	109	173	104	128	L-Ala-D/L-Glu epimerase
b1326	mpaA	36	88	96	95	50	45	141	87	40	18	57	59	54	40	107	76	78	103	92	17	68	88	122	77	71	murein peptide amidase A
b1327	ycjY	58	51	100	104	60	67	99	88	129	36	43	85	38	22	92	94	23	149	115	27	50	58	114	190	144	S9 homolog non-peptidase family protein
b1328	pgrR	94	38	96	150	121	109	187	154	160	61	68	103	78	58	123	63	70	186	64	32	25	134	152	161	182	murein peptide degradation regulator
b1329	mppA	262	201	184	265	146	172	197	183	270	35	89	198	142	94	148	191	165	281	86	80	93	304	213	220	301	murein tripeptide (L-ala-gamma-D-glutamyl-meso-DAP) transporter subunit
b1330	ynaI	73	52	85	82	95	69	30	51	109	35	39	133	61	58	47	64	96	82	70	41	64	124	100	118	166	mechanosensitive channel protein, very small conductance
b1331	insH1	NA	NA	NA	NA	NA	NA	NA	NA	NA	NA	NA	NA	NA	NA	NA	NA	NA	NA	NA	NA	NA	NA	NA	NA	NA	IS5 transposase and trans-activator
b1332	ynaJ	153	216	116	99	106	163	223	142	264	16	103	165	273	76	132	143	79	201	81	7	117	95	183	204	198	DUF2534 family putative inner membrane protein
b1333	uspE	45	67	91	150	69	84	142	117	174	55	55	114	72	94	123	70	75	166	115	18	69	84	127	91	96	stress-induced protein
b1334	fnr	543	562	598	658	415	411	912	557	602	122	320	564	426	369	419	464	576	177	720	118	280	705	784	661	390	oxygen-sensing anaerobic growth regulon transcriptional regulator; autorepressor
b1335	ogt	58	53	48	61	19	12	95	16	84	15	3	41	8	5	47	35	10	18	7	11	12	55	96	55	61	O-6-alkylguanine-DNA:cysteine-protein methyltransferase
b1336	abgT	255	225	399	330	171	238	295	325	314	81	159	177	302	111	259	273	196	334	401	33	203	167	278	310	404	p-aminobenzoyl-glutamate transporter; membrane protein
b1337	abgB	127	125	128	168	196	97	178	159	199	71	57	100	210	40	157	64	105	281	201	84	129	196	156	204	350	p-aminobenzoyl-glutamate hydrolase, B subunit
b1338	abgA	139	183	236	202	114	102	84	227	314	76	124	187	240	76	209	239	105	66	327	79	65	233	187	223	218	p-aminobenzoyl-glutamate hydrolase, A subunit
b1339	abgR	151	120	257	266	106	133	153	138	193	39	79	261	188	143	158	171	97	51	104	42	90	268	300	299	242	putative DNA-binding transcriptional regulator of abgABT operon
b1340	smrA	55	45	142	173	75	68	73	80	117	34	60	89	38	111	127	96	100	107	116	27	43	88	66	88	174	DNA endonuclease
b1341	ydaM	253	210	227	338	197	335	321	280	283	107	122	271	293	232	259	173	312	187	264	88	158	464	434	307	461	diguanylate cyclase, csgD regulator
b1342	ydaN	94	92	75	78	64	121	144	125	123	37	55	81	83	40	113	50	105	79	41	20	44	128	105	95	96	putative Zn(II) transporter
b1343	dbpA	487	375	384	630	752	463	1254	876	585	291	386	612	451	285	693	486	391	500	477	160	244	301	690	526	359	ATP-dependent RNA helicase, specific for 23S rRNA
b1344	ttcA	175	95	289	181	116	134	101	189	162	58	174	129	112	111	167	117	127	369	133	77	123	192	222	214	204	tRNA 2-thiocytidine biosynthesis protein
b1345	intR	562	621	904	648	410	452	652	748	810	226	398	641	642	387	486	806	717	280	815	55	527	822	695	918	594	Rac prophage; integrase
b1346	ydaQ	2749	3134	3206	1826	2050	2736	3009	3845	3250	629	2342	2761	3442	2032	2755	2560	2423	480	3284	252	1971	3253	3939	3215	3575	Rac prophage; conserved protein
b1347	rcbA	3	77	27	10	16	5	34	4	8	19	4	4	29	5	16	8	6	NA	NA	15	15	11	22	12	18	double-strand break reduction protein, Rac prophage
b1348	ralR	4	10	17	19	0	29	19	13	2	11	6	16	2	5	6	16	23	6	7	5	12	30	14	1	1	Rac prophage; restriction alleviation protein
b1349	recT	109	101	107	142	74	107	66	173	207	47	85	132	89	58	98	99	210	65	93	38	66	109	145	226	147	Rac prophage; recombination and repair protein
b1350	recE	1138	1020	1025	1098	1309	1073	2759	1558	1383	541	647	1451	1184	512	1403	964	701	830	1259	240	708	1337	1233	1114	1266	Rac prophage; exonuclease VIII, 5' -> 3' specific dsDNA exonuclease
b1351	racC	6	31	NA	NA	NA	NA	38	47	85	NA	NA	23	2	76	37	NA	NA	NA	NA	NA	NA	12	10	21	50	Rac prophage; uncharacterized protein
b1352	kilR	7	3	2	18	16	11	10	5	8	4	4	12	8	5	6	2	10	6	7	3	1	11	32	15	42	Rac prophage; inhibitor of ftsZ, killing protein
b1353	sieB	27	81	34	95	30	13	63	34	27	22	22	38	20	22	27	27	11	47	7	21	19	36	70	37	20	Rac prophage; phage superinfection exclusion protein
b1355	ydaG	NA	NA	NA	NA	NA	NA	20	22	NA	NA	NA	NA	NA	NA	NA	NA	NA	NA	NA	NA	NA	NA	NA	NA	NA	Rac prophage; uncharacterized protein
b1356	racR	4	10	27	27	22	86	30	38	85	11	17	19	41	40	27	9	35	7	12	15	15	74	36	38	33	Rac prophage; putative DNA-binding transcriptional regulator
b1357	ydaS	37	14	7	60	32	50	63	29	85	29	53	19	30	22	62	16	14	148	18	9	4	45	6	48	50	Rac prophage; putative DNA-binding transcriptional regulator
b1358	ydaT	37	27	23	60	28	35	48	81	72	18	22	34	31	5	77	22	28	158	24	20	41	11	66	58	55	Rac prophage; uncharacterized protein
b1359	ydaU	58	45	79	57	82	61	90	71	91	30	28	70	94	76	67	62	36	132	82	31	59	106	70	55	110	Rac prophage; conserved protein
b1360	ydaV	241	186	190	280	306	409	439	394	439	253	196	290	432	94	466	165	93	226	82	108	113	397	305	257	206	Rac prophage; putative DNA replication protein
b1361	ydaW	33	65	27	14	25	5	105	37	85	12	26	46	14	22	41	16	23	17	24	18	19	22	45	61	47	-
b1362	rzpR	58	59	54	87	58	52	100	139	117	49	66	19	58	5	108	17	92	96	41	25	19	41	27	84	58	-
b1363	trkG	99	141	132	113	100	62	276	129	130	50	72	137	55	22	108	104	123	148	65	24	55	160	105	233	128	Rac prophage; potassium transporter subunit
b1365	ynaK	25	42	27	22	25	26	13	48	60	22	22	38	3	22	6	3	62	7	65	10	33	52	57	19	120	Rac prophage; conserved protein
b1366	ydaY	30	35	28	87	32	95	81	76	85	10	15	59	105	58	77	29	57	17	41	33	37	77	36	81	61	-
b1368	tmpR	85	46	70	62	40	51	171	164	105	23	64	63	54	22	83	84	84	174	87	72	73	91	105	154	153	-
b1370	insH1	100	86	169	165	115	16	153	127	111	70	50	155	78	94	127	99	171	55	87	58	59	207	287	204	177	-
b1372	stfR	413	277	423	469	391	251	643	428	428	173	251	456	620	196	512	440	411	409	393	145	230	317	622	546	557	Rac prophage; putative tail fiber protein
b1373	tfaR	16	19	NA	NA	NA	NA	19	9	46	NA	NA	16	2	NA	NA	3	23	NA	NA	NA	NA	15	10	18	4	Rac prophage; putative tail fiber assembly protein
b1374	pinR	7	3	1	6	6	22	3	14	2	7	17	20	8	22	16	16	14	3	12	8	12	42	6	11	9	Rac prophage; putative site-specific recombinase
b1375	ynaE	NA	NA	2	26	NA	NA	NA	NA	15	NA	NA	8	13	NA	NA	NA	NA	NA	NA	NA	NA	NA	NA	NA	NA	cold shock protein, Rac prophage
b1376	uspF	28	21	54	35	50	52	73	46	99	7	15	49	105	5	47	16	23	59	47	9	15	55	66	77	41	stress-induced protein, ATP-binding protein
b1377	ompN	230	186	207	131	201	112	288	248	305	52	118	214	205	94	188	120	280	654	169	32	133	288	210	306	171	outer membrane pore protein N, non-specific
b1378	pfo	550	599	471	625	686	519	1218	1005	1141	336	328	665	574	338	891	490	699	976	504	317	370	593	649	623	350	pyruvate-flavodoxin oxidoreductase
b1379	hslJ	241	291	191	187	167	42	342	252	786	28	102	236	311	94	169	282	185	39	273	36	148	223	353	187	218	heat-inducible lipoprotein involved in novobiocin resistance
b1380	ldhA	401	367	592	798	474	445	628	531	611	84	280	482	452	232	420	495	412	372	488	75	298	641	515	507	549	fermentative D-lactate dehydrogenase, NAD-dependent
b1381	ydbH	311	325	381	260	289	272	502	332	397	91	229	365	289	214	431	379	334	495	361	92	174	568	476	427	666	putative membrane-anchored protein, function unknown
b1382	ynbE	4	10	32	2	8	16	2	5	21	3	1	1	18	5	27	21	6	64	18	5	15	30	28	15	4	lipoprotein
b1383	ydbL	19	4	17	6	16	5	71	25	15	8	20	20	2	5	16	35	11	3	12	27	1	19	28	61	20	DUF1318 family protein
b1384	feaR	227	90	186	208	114	196	164	241	235	63	94	140	235	129	194	113	176	137	158	71	145	281	162	264	381	transcriptional activator for tynA and feaB
b1385	feaB	368	376	550	540	294	360	683	514	494	128	251	424	475	320	527	524	504	284	436	124	237	346	475	403	492	phenylacetaldehyde dehydrogenase
b1386	tynA	332	220	513	519	242	240	494	379	418	103	196	321	289	111	274	256	282	281	234	114	212	488	536	503	459	tyramine oxidase, copper-requiring
b1387	paaZ	371	326	472	519	321	361	470	485	385	151	196	409	422	165	361	462	334	437	332	85	197	357	723	523	364	fused oxepin-CoA hydrolase/3-oxo-5,6-dehydrosuberyl-CoA semialdehyde dehydrogenase
b1388	paaA	380	270	271	291	558	341	1104	459	579	255	253	387	318	147	517	215	216	390	204	101	116	233	328	380	286	ring 1,2-phenylacetyl-CoA epoxidase subunit
b1389	paaB	55	45	133	80	30	71	23	90	105	23	62	104	124	94	31	103	36	76	164	53	41	63	14	31	74	putative ring 1,2-phenylacetyl-CoA epoxidase subunit
b1390	paaC	199	258	276	273	247	344	344	397	229	163	202	152	218	129	320	270	220	225	292	43	123	278	205	337	245	ring 1,2-phenylacetyl-CoA epoxidase subunit
b1391	paaD	25	26	49	27	23	19	12	30	79	21	20	53	14	22	77	29	54	90	36	34	15	135	105	34	17	ring 1,2-phenylacetyl-CoA epoxidase subunit
b1392	paaE	145	120	113	209	109	41	190	119	132	27	73	137	107	40	163	153	155	235	123	32	109	154	284	200	164	ring 1,2-phenylacetyl-CoA epoxidase, NAD(P)H oxidoreductase component
b1393	paaF	211	258	313	166	190	239	314	177	249	81	153	214	207	111	224	229	199	225	262	45	71	92	319	204	213	2,3-dehydroadipyl-CoA hydratase
b1394	paaG	73	108	70	62	73	15	40	77	40	65	23	60	43	22	87	30	84	192	30	37	41	77	123	91	134	1,2-epoxyphenylacetyl-CoA isomerase, oxepin-CoA-forming
b1395	paaH	480	271	382	528	432	307	792	566	645	288	249	398	406	76	548	311	274	261	327	117	243	325	367	313	384	3-hydroxyadipyl-CoA dehydrogenase, NAD+-dependent
b1396	paaI	126	249	161	234	105	123	193	288	190	70	158	215	218	111	213	228	146	122	199	21	106	154	201	88	243	hydroxyphenylacetyl-CoA thioesterase
b1397	paaJ	238	267	223	226	230	167	487	351	301	126	186	236	125	94	351	133	128	225	338	78	142	358	176	277	318	3-oxoadipyl-CoA/3-oxo-5,6-dehydrosuberyl-CoA thiolase
b1398	paaK	118	102	181	187	179	89	192	195	132	76	130	284	184	76	229	228	146	193	187	87	113	343	340	171	280	phenylacetyl-CoA ligase
b1399	paaX	58	45	65	100	47	151	48	86	157	68	37	96	95	129	52	58	111	49	66	29	34	194	119	134	125	transcriptional repressor of phenylacetic acid degradation paa operon, phenylacetyl-CoA inducer
b1400	paaY	55	23	29	66	50	45	31	65	79	20	31	75	15	40	52	70	33	115	66	31	4	77	80	34	36	putative hexapeptide repeat acetyltransferase
b1402	insD1	NA	NA	NA	NA	NA	NA	NA	NA	NA	NA	NA	NA	NA	NA	NA	NA	NA	NA	NA	NA	NA	NA	NA	NA	NA	IS2 transposase TnpB
b1403	insC1	NA	NA	NA	NA	NA	NA	NA	NA	NA	NA	NA	NA	NA	NA	NA	NA	NA	NA	NA	NA	NA	NA	NA	NA	NA	IS2 repressor TnpA
b1404	insI1	22	4	22	27	21	12	20	17	15	6	9	8	2	5	22	22	23	7	12	NA	NA	26	5	54	12	IS30 transposase
b1406	ydbC	43	14	97	83	45	82	72	34	40	44	56	82	32	5	41	51	71	115	48	37	42	95	223	95	139	putative NAD(P)-binding oxidoreductase
b1407	ydbD	278	187	277	265	200	350	317	233	394	139	112	277	207	165	351	196	243	212	217	121	87	457	354	284	294	PF10971 family putative periplasmic methylglyoxal resistance protein
b1408	ynbA	70	23	13	31	35	27	27	13	40	30	14	34	36	58	67	61	11	88	48	21	16	158	76	55	110	inner membrane protein
b1409	ynbB	33	51	18	49	48	28	38	43	67	38	37	60	37	40	83	43	76	232	42	9	20	63	66	114	118	putative CDP-diglyceride synthase
b1410	ynbC	181	202	165	158	191	89	148	277	178	109	87	185	160	111	179	222	129	120	200	79	84	233	311	197	164	putative esterase
b1411	ynbD	78	125	97	135	116	203	172	114	244	43	48	129	177	76	188	161	181	187	147	72	69	136	153	107	194	putative phosphatase inner membrane protein
b1412	azoR	39	163	129	157	48	21	218	161	120	24	84	167	120	58	158	181	142	124	135	42	85	89	88	160	93	NADH-azoreductase, FMN-dependent
b1413	hrpA	280	236	431	383	318	257	498	475	421	151	196	362	371	165	497	299	547	594	474	175	141	485	542	513	646	putative ATP-dependent helicase
b1414	ydcF	232	367	314	335	261	208	409	501	382	139	204	369	383	40	274	361	266	150	346	79	294	336	541	270	497	DUF218 superfamily protein, SAM-binding
b1415	aldA	266	139	177	287	237	311	514	237	310	123	121	247	138	111	194	153	164	333	176	151	134	234	254	247	264	aldehyde dehydrogenase A, NAD-linked
b1418	cybB	24	58	49	100	48	14	47	52	73	12	26	38	25	5	73	41	11	73	31	12	23	85	88	78	191	cytochrome b561
b1419	ydcA	151	218	150	188	106	101	145	85	126	65	70	104	72	58	62	111	41	35	241	11	97	92	49	227	209	putative periplasmic protein
b1420	mokB	224	81	271	140	138	88	307	187	159	59	99	189	149	147	198	195	151	14	311	25	119	219	184	157	205	regulatory peptide
b1421	trg	232	244	447	353	261	279	533	386	460	230	233	442	302	218	376	424	345	368	416	47	233	631	324	542	527	methyl-accepting chemotaxis protein III, ribose and galactose sensor receptor
b1422	ydcI	100	141	156	209	180	183	280	183	343	90	93	144	143	111	234	98	107	276	89	65	69	304	167	124	163	putative DNA-binding transcriptional regulator
b1423	ydcJ	166	257	282	257	114	124	227	187	186	97	90	211	155	94	169	237	253	275	194	53	120	365	184	154	240	putative metalloenzyme
b1424	opgD	548	428	691	669	419	492	669	577	310	135	365	556	459	272	446	561	406	232	493	65	377	584	529	684	624	osmoregulated periplasmic glucan (OPG) biosynthesis periplasmic protein
b1426	ydcH	286	359	420	370	281	209	418	561	329	87	233	479	465	76	169	279	253	43	206	61	273	493	411	648	381	DUF465 family protein
b1427	rimL	46	60	49	84	62	60	225	106	100	38	68	64	94	22	87	139	37	153	77	13	43	107	71	64	96	ribosomal-protein-L7/L12-serine acetyltransferase
b1428	ydcK	82	100	123	80	70	67	58	154	153	52	59	89	77	58	73	72	129	28	59	42	24	114	88	144	153	uncharacterized protein
b1429	tehA	220	194	181	196	193	174	381	408	205	104	124	207	241	147	320	181	142	110	305	97	93	161	206	263	302	potassium-tellurite ethidium and proflavin transporter
b1430	tehB	55	45	44	57	102	16	41	142	34	60	9	38	70	76	31	22	23	57	53	39	35	63	62	21	44	tellurite, selenium methyltransferase, SAM-dependent; tellurite, selenium resistance protein
b1431	ydcL	76	125	176	145	101	148	49	142	133	73	73	159	154	40	73	147	200	117	94	48	59	168	123	190	237	lipoprotein
b1432	insQ	239	194	166	192	188	119	245	217	290	128	135	218	213	165	249	167	147	185	277	77	124	212	275	283	410	IS609 transposase B
b1433	ydcO	163	152	203	166	154	96	227	200	231	44	97	258	138	94	144	215	129	264	148	62	86	307	311	200	180	BenE family inner membrane putative transporter
b1434	ydcN	33	90	54	57	23	12	74	82	34	24	40	78	37	22	52	65	59	38	66	35	28	85	101	60	64	putative DNA-binding transcriptional regulator
b1435	ydcP	373	255	400	509	573	558	933	829	816	424	236	405	657	289	557	261	1024	1034	288	485	178	369	398	376	307	putative peptidase
b1436	yncJ	16	4	22	10	16	5	36	13	34	7	12	19	41	NA	37	8	10	NA	NA	NA	NA	8	22	51	6	uncharacterized protein
b1438	hicB	370	384	268	526	600	702	1067	526	796	263	256	424	535	272	657	211	296	782	247	153	101	372	271	481	212	antitoxin for the HicAB toxin-antitoxin system
b1439	ydcR	192	219	272	327	133	252	335	247	271	169	141	192	282	129	295	169	398	158	206	116	129	226	223	234	250	putative DNA-binding transcriptional regulator/putative amino transferase
b1440	ydcS	154	184	236	405	119	109	363	336	252	113	93	200	132	58	280	195	165	122	229	43	156	383	253	220	337	polyhydroxybutyrate (PHB) synthase, ABC transporter periplasmic binding protein homolog
b1441	ydcT	237	267	282	253	167	206	300	302	415	72	116	258	324	200	203	259	318	129	253	63	129	238	267	392	277	putative spermidine/putrescine transporter subunit
b1442	ydcU	199	349	266	227	120	204	263	234	199	53	139	163	172	129	178	271	156	28	195	64	152	289	193	239	244	putative spermidine/putrescine transporter subunit
b1443	ydcV	156	209	256	162	101	101	282	268	147	72	131	152	300	183	289	181	129	97	288	71	210	216	267	157	160	putative spermidine/putrescine transporter subunit
b1444	patD	175	144	288	309	177	254	391	451	271	70	192	299	277	200	238	306	328	122	206	50	171	314	480	431	277	gamma-aminobutyraldehyde dehydrogenase
b1445	ydcX	4	3	1	1	14	4	2	1	8	5	6	8	2	22	2	2	6	2	1	5	1	11	40	5	25	DUF2566 family protein
b1446	ydcY	3	38	22	36	20	5	12	31	8	5	6	16	41	40	22	23	37	57	42	8	13	31	18	15	42	uncharacterized protein
b1447	ydcZ	46	52	124	92	48	21	48	82	67	43	26	67	66	22	77	125	55	136	83	19	24	132	88	21	22	DUF606 family inner membrane protein
b1448	mnaT	49	36	91	10	70	29	143	51	40	49	63	34	8	40	22	50	40	52	42	47	43	117	76	74	82	methionine N-acyltransferase; L-amino acid N-acyltransferase
b1449	curA	175	225	140	157	80	61	209	205	252	44	108	155	229	58	163	155	178	32	130	60	125	369	210	253	244	curcumin/dihydrocurcumin reductase, NADPH-dependent
b1450	mcbR	454	288	266	564	446	506	932	557	678	258	234	449	559	445	511	266	443	795	371	199	113	293	280	411	337	colanic acid and biofilm gene transcriptional regulator, MqsR-controlled
b1451	yncD	267	259	341	352	268	161	535	409	350	212	206	365	289	320	379	293	271	401	324	65	262	332	323	510	288	putative iron outer membrane transporter
b1452	yncE	169	137	229	209	145	157	255	272	219	63	94	206	184	129	192	100	182	162	171	63	122	223	228	256	171	ATP-binding protein, periplasmic, function unknown
b1453	ansP	121	56	161	218	113	124	164	149	153	67	103	118	148	5	163	92	90	146	72	76	83	62	145	239	128	L-asparagine transporter
b1454	yncG	1549	1385	1655	1303	960	1238	2012	1951	1723	456	965	1333	1474	1170	1322	1015	1283	421	1818	144	973	1774	2345	1516	1795	glutathione S-transferase homolog
b1455	yncH	18	41	33	10	NA	NA	NA	NA	NA	NA	NA	NA	NA	NA	NA	NA	NA	NA	NA	NA	NA	NA	NA	NA	NA	IPR020099 family protein
b1456	rhsE	459	468	531	396	301	399	600	612	725	153	266	503	436	129	515	349	456	355	417	104	295	488	710	620	642	-
b1457	ydcD	58	23	86	92	55	45	47	43	147	59	29	34	65	58	12	29	19	17	36	51	16	22	62	86	58	uncharacterized protein
b1459	yncI	115	87	66	157	94	83	244	132	126	40	49	115	44	94	163	38	120	111	95	44	64	150	114	127	158	-
b1460	ydcC	13	11	28	31	6	22	13	44	21	3	1	8	7	5	22	21	1	12	7	11	1	26	80	38	33	H repeat-associated putative transposase
b1461	pptA	28	50	75	37	67	67	171	89	48	12	30	53	60	22	52	66	134	7	113	10	64	59	70	64	53	4-oxalocrotonate tautomerase
b1462	yddH	50	14	45	92	57	52	83	73	73	25	46	104	43	5	41	65	107	53	154	20	44	135	70	28	82	flavin reductase like-protein
b1463	nhoA	72	100	86	100	41	14	144	59	100	39	43	107	55	40	62	77	72	115	72	24	52	96	110	54	60	N-hydroxyarylamine O-acetyltransferase
b1464	yddE	88	69	61	161	86	54	127	98	153	52	55	148	114	58	117	99	76	86	89	38	84	168	136	94	158	PhzC-PhzF family protein
b1465	narV	72	93	70	79	41	6	91	64	126	32	12	93	9	40	73	104	41	199	66	13	36	59	109	140	82	nitrate reductase 2 (NRZ), gamma subunit
b1466	narW	115	47	122	97	74	99	102	124	93	79	63	107	61	5	81	31	80	18	66	33	36	92	166	144	166	nitrate reductase 2 (NRZ), delta subunit (assembly subunit)
b1467	narY	524	445	641	370	273	153	438	596	403	223	287	477	494	236	429	383	337	234	470	97	284	547	618	427	404	nitrate reductase 2 (NRZ), beta subunit
b1468	narZ	365	434	446	482	406	513	474	557	560	155	199	485	459	303	484	528	333	439	529	163	268	655	721	651	519	nitrate reductase 2 (NRZ), alpha subunit
b1469	narU	136	25	118	205	111	94	136	89	205	33	55	129	212	58	127	135	182	159	95	46	40	62	243	156	134	nitrate/nitrite transporter
b1471	yddK	165	144	166	213	166	403	436	306	428	69	140	246	132	111	203	209	94	153	160	60	44	208	183	341	352	-
b1472	yddL	NA	NA	28	40	NA	NA	44	8	NA	NA	NA	31	8	NA	NA	3	40	85	12	NA	NA	4	5	31	28	-
b1473	yddG	105	127	81	144	47	73	136	89	139	48	58	66	118	40	107	100	129	18	83	64	52	176	88	146	217	aromatic amino acid exporter
b1474	fdnG	496	483	609	452	384	289	654	718	645	162	313	598	670	285	650	537	674	510	623	129	444	767	760	713	865	formate dehydrogenase-N, alpha subunit, nitrate-inducible
b1475	fdnH	410	311	314	309	352	185	456	532	415	149	248	465	436	218	489	583	311	311	522	140	401	382	344	480	484	formate dehydrogenase-N, Fe-S (beta) subunit, nitrate-inducible
b1476	fdnI	164	225	329	231	196	229	382	319	304	128	129	282	196	147	142	285	192	120	324	71	163	277	227	384	249	formate dehydrogenase-N, cytochrome B556 (gamma) subunit, nitrate-inducible
b1477	yddM	31	21	65	36	54	73	91	55	60	7	18	23	134	5	31	29	11	163	77	66	29	70	41	67	57	putative DNA-binding transcriptional regulator
b1478	adhP	173	152	175	218	84	76	147	167	139	51	86	115	124	76	132	86	173	91	223	74	120	299	158	149	187	ethanol-active dehydrogenase/acetaldehyde-active reductase
b1479	maeA	430	476	556	690	339	422	501	731	560	219	273	484	382	285	503	397	214	242	522	140	402	610	685	578	632	malate dehydrogenase, (decarboxylating, NAD-requiring) (malic enzyme)
b1480	sra	25	20	18	44	28	26	20	22	2	9	9	20	2	5	22	8	10	3	59	17	9	49	14	50	28	stationary-phase-induced ribosome-associated protein
b1481	bdm	12	54	13	66	8	4	12	27	60	6	9	23	2	5	22	22	19	3	31	5	1	33	53	44	30	biofilm-dependent modulation protein
b1482	osmC	1124	629	730	940	1599	849	2969	2008	1873	844	705	1156	799	587	1356	647	696	1553	1020	583	724	425	754	673	359	lipoyl-dependent Cys-based peroxidase, hydroperoxide resistance; salt-shock inducible membrane protein; peroxiredoxin
b1483	ddpF	120	70	143	105	91	62	215	76	73	42	38	114	78	58	113	141	151	147	83	86	72	179	131	156	155	D,D-dipeptide permease system, ATP-binding component
b1484	ddpD	98	199	118	166	118	124	84	129	153	22	55	132	130	58	178	106	120	113	100	30	45	219	105	80	193	D,D-dipeptide permease system, ATP-binding component
b1485	ddpC	36	90	70	57	39	44	110	107	139	42	38	106	112	94	127	52	124	287	53	93	29	59	126	109	144	D-ala-D-ala transporter subunit
b1486	ddpB	108	95	181	174	83	144	236	204	219	138	97	209	172	76	178	113	146	201	141	32	133	77	221	205	176	D-ala-D-ala transporter subunit
b1487	ddpA	311	277	213	464	388	408	698	479	455	161	142	278	364	111	423	156	363	453	283	153	96	312	265	429	203	D-ala-D-a la transporter subunit
b1488	ddpX	135	102	112	143	164	220	201	217	199	113	92	132	160	40	227	66	116	291	124	114	73	33	174	87	130	D-ala-D-ala dipeptidase, Zn-dependent
b1489	dosP	328	245	176	356	373	352	589	335	428	276	168	220	154	200	417	300	236	350	253	85	144	411	261	367	235	oxygen sensor, c-di-GMP phosphodiesterase, heme-regulated; cold- and stationary phase-induced bioflim regulator
b1490	dosC	90	141	123	191	171	203	166	255	225	176	77	103	171	40	207	106	117	218	94	99	53	309	192	139	173	diguanylate cyclase, cold- and stationary phase-induced oxygen-dependent biofilm regulator
b1491	yddW	110	159	123	148	103	69	82	60	225	66	89	81	117	22	197	181	129	176	171	82	57	128	161	212	189	liprotein, glycosyl hydrolase homolog
b1492	gadC	547	641	660	478	547	553	572	840	632	306	539	745	505	463	542	563	545	315	528	101	521	790	675	669	701	glutamate:gamma-aminobutyric acid antiporter
b1493	gadB	30	43	43	36	15	5	37	26	54	20	15	41	65	40	46	23	32	65	36	9	25	29	35	41	87	glutamate decarboxylase B, PLP-dependent
b1494	pqqL	754	773	855	887	581	727	934	1137	677	276	476	962	878	356	817	834	903	645	1066	158	525	1412	1097	1025	1133	putative periplasmic M16 family zinc metalloendopeptidase
b1495	yddB	599	632	554	563	534	568	805	818	756	227	525	692	650	374	706	515	651	458	487	190	558	804	1074	838	988	putative TonB-dependent outer membrane receptor
b1496	yddA	246	356	265	501	274	403	309	327	473	230	145	241	323	147	367	183	394	422	323	205	213	438	466	270	506	putative multidrug transporter subunit of ABC superfamily, membrane component/ATP-binding component
b1497	ydeM	176	95	143	101	125	124	189	93	153	45	35	150	101	40	136	106	165	51	59	35	89	182	178	326	348	putative YdeN-specific sulfatase-maturating enzyme
b1498	ydeN	140	151	133	308	127	117	200	149	217	36	104	129	44	147	176	113	222	249	112	57	53	164	169	195	283	putative Ser-type periplasmic non-aryl sulfatase
b1499	ydeO	11297	11903	13188	8490	10276	9920	14395	13830	12488	2789	7116	12459	11830	6733	9051	11455	6963	1521	11071	1254	8917	11020	14241	13866	11418	UV-inducible global regulator, EvgA-, GadE-dependent
b1500	safA	NA	NA	NA	NA	NA	NA	4	36	NA	NA	NA	23	30	NA	NA	NA	NA	NA	NA	NA	NA	8	5	66	1	two-component system connector membrane protein, EvgSA to PhoQP
b1501	ydeP	485	531	275	514	531	565	669	461	755	206	249	491	707	214	546	286	399	1238	235	257	174	445	427	424	492	putative oxidoreductase
b1502	ydeQ	45	75	27	52	52	45	144	59	73	89	26	33	65	5	77	38	107	107	53	36	33	15	78	113	76	putative fimbrial-like adhesin protein
b1503	ydeR	54	53	33	40	34	57	99	55	34	56	32	33	20	5	41	30	37	17	36	5	13	58	39	70	103	putative fimbrial-like adhesin protein
b1504	ydeS	33	43	12	19	47	87	13	48	67	28	21	84	37	111	61	29	19	40	36	47	45	81	52	96	113	putative fimbrial-like adhesin protein
b1505	ydeT	86	126	112	148	139	125	138	149	159	39	87	157	90	58	155	98	85	258	100	93	82	207	281	195	170	-
b1506	yneL	28	5	38	32	6	9	26	4	15	6	9	41	3	5	16	16	23	7	12	21	17	106	48	24	36	-
b1507	hipA	122	94	117	182	159	93	173	136	93	58	86	88	95	22	151	92	134	145	94	69	25	257	147	116	140	inactivating GltX kinase facilitating persister formation; toxin of HipAB TA pair; autokinase
b1508	hipB	33	13	13	22	23	12	54	29	8	NA	NA	8	46	NA	52	22	19	36	31	NA	NA	26	1	28	46	antitoxin of HipAB toxin-antitoxin system
b1511	lsrK	133	143	185	220	131	147	288	131	198	23	67	153	170	94	231	99	160	260	141	54	183	321	293	295	250	autoinducer-2 (AI-2) kinase
b1512	lsrR	121	102	85	139	182	274	164	152	112	95	66	109	216	94	215	154	217	255	88	62	86	145	206	265	137	lsr operon transcriptional repressor
b1513	lsrA	172	120	163	328	103	48	226	139	159	125	52	124	78	129	261	93	213	324	77	35	86	295	206	243	212	autoinducer 2 import ATP-binding protein
b1514	lsrC	112	189	137	83	109	84	110	93	171	82	52	164	90	58	166	92	138	82	153	35	87	156	164	187	108	autoinducer 2 import system permease protein
b1515	lsrD	106	165	116	96	102	55	101	93	184	45	66	106	66	5	90	52	142	202	30	98	41	181	262	125	100	autoinducer 2 import system permease protein
b1516	lsrB	868	754	884	925	608	740	1225	962	1109	244	586	946	1089	392	757	885	707	205	835	187	646	1225	1181	1071	1260	autoinducer 2-binding protein
b1517	lsrF	171	184	190	246	239	362	414	261	445	146	166	250	252	111	284	187	129	181	181	70	98	162	160	183	164	putative autoinducer-2 (AI-2) aldolase
b1518	lsrG	1	2	13	35	10	23	29	34	21	18	9	52	3	5	36	48	6	6	1	33	1	47	39	43	28	autoinducer-2 (AI-2) degrading protein LsrG
b1519	tam	188	208	158	281	296	323	568	473	386	235	158	174	379	458	309	202	231	398	222	203	114	176	181	248	118	trans-aconitate methyltransferase
b1520	yneE	90	47	64	91	83	30	144	76	126	43	24	62	94	76	86	43	71	40	53	61	49	76	73	66	108	bestrophin family putative inner membrane protein
b1521	uxaB	168	184	278	405	263	221	238	440	386	114	164	265	223	111	255	174	204	350	234	107	221	270	343	271	386	altronate oxidoreductase, NAD-dependent
b1522	yneF	74	54	69	198	56	59	101	102	165	33	55	120	78	22	71	91	59	41	153	14	50	123	137	99	169	putative membrane-bound diguanylate cyclase
b1523	yneG	13	11	7	77	8	38	3	9	66	7	16	22	14	22	46	2	10	100	18	22	25	26	31	69	3	DUF4186 family protein
b1524	glsB	45	22	79	65	64	29	58	106	106	25	50	153	38	40	76	37	59	219	47	57	41	173	103	108	84	glutaminase 2
b1525	sad	182	167	143	262	102	91	173	178	138	100	78	130	153	76	96	98	107	76	88	77	46	148	176	142	244	succinate semialdehyde dehydrogenase, NAD(P)+-dependent
b1526	yneJ	77	108	105	121	92	62	138	148	79	71	103	152	90	76	155	112	86	49	94	21	90	119	129	193	91	putative DNA-binding transcriptional regulator
b1527	yneK	68	83	80	164	101	138	100	76	184	50	44	58	54	40	101	92	164	145	88	67	49	155	61	150	118	uncharacterized protein
b1528	ydeA	188	104	293	234	198	194	217	203	268	83	103	177	182	111	240	159	116	191	286	84	140	162	201	259	331	arabinose efflux transporter, arabinose-inducible
b1529	marC	994	247	173	134	97	160	243	207	132	47	83	148	95	76	135	159	137	103	112	83	91	280	120	168	204	UPF0056 family inner membrane protein
b1530	marR	413	496	584	357	406	332	514	732	560	76	259	637	575	267	437	538	455	77	740	129	445	569	801	606	885	transcriptional repressor of multiple antibiotic resistance
b1531	marA	10	3	31	6	12	24	36	13	8	15	24	26	19	5	41	17	37	39	18	26	9	11	48	1	34	multiple antibiotic resistance transcriptional regulator
b1532	marB	NA	NA	23	78	NA	NA	27	13	60	NA	NA	NA	NA	NA	NA	36	28	63	36	NA	NA	NA	NA	NA	NA	mar operon regulator, periplasmic
b1533	eamA	63	15	80	104	42	35	109	72	132	11	65	77	3	111	56	51	76	186	77	43	41	115	112	137	51	cysteine and O-acetyl-L-serine efflux system
b1534	ydeE	65	76	74	134	76	15	84	123	132	76	72	123	61	40	170	63	72	222	117	31	54	137	150	218	123	putative transporter
b1535	dgcZ	515	438	464	516	384	385	703	778	677	231	258	489	540	249	432	414	467	131	477	149	249	579	740	452	541	diguanylate cyclase, zinc-sensing
b1536	ydeI	33	5	11	19	25	19	72	38	46	27	15	26	36	5	21	2	6	93	1	42	5	15	22	69	27	hydrogen peroxide resistance OB fold protein; putative periplasmic protein
b1537	ydeJ	37	14	69	70	18	12	56	46	27	24	18	26	25	22	95	48	28	11	42	14	13	40	69	46	6	inactive PncC family protein
b1538	dcp	1781	1819	1938	1496	1456	1735	2459	2020	2207	499	1163	2134	2116	1174	1563	1629	1857	435	1453	209	1140	2644	2583	2152	2363	dipeptidyl carboxypeptidase II
b1539	ydfG	106	125	110	142	51	109	118	67	118	59	32	58	65	58	76	84	93	68	140	24	50	240	125	118	86	NADP-dependent 3-hydroxy acid dehydrogenase; malonic semialdehyde reductase
b1540	rspR	68	99	48	52	42	58	82	55	151	29	55	58	179	111	76	63	67	11	88	14	59	101	103	79	70	transcriptional repressor for rspAB
b1541	ydfZ	9	32	17	10	10	4	12	18	8	12	9	1	1	5	6	9	62	43	12	4	5	26	44	27	30	selenoprotein, function unknown
b1542	ydfI	75	243	141	130	106	121	75	106	144	81	78	137	55	94	258	93	225	126	99	90	91	147	191	185	102	putative NAD-dependent D-mannonate oxidoreductase
b1544	ydfK	NA	NA	NA	NA	NA	NA	NA	NA	NA	NA	NA	NA	NA	NA	NA	NA	NA	NA	NA	NA	NA	NA	NA	NA	NA	cold shock protein, function unknown, Qin prophage
b1545	pinQ	4	10	6	1	8	4	3	14	8	10	4	5	2	5	6	2	1	74	12	11	9	33	10	14	12	Qin prophage; putative site-specific recombinase
b1546	tfaQ	33	13	38	19	17	25	13	56	15	14	18	26	8	58	31	29	32	21	12	12	17	44	6	14	12	Qin prophage; putative tail fiber assembly protein
b1547	stfQ	103	53	110	134	111	114	126	101	202	80	66	133	111	40	124	71	237	266	158	88	50	161	119	154	272	Qin prophage; putative side tail fiber assembly protein
b1548	nohQ	30	13	32	19	10	4	17	0	66	15	9	15	13	5	12	16	18	16	7	37	17	41	6	17	9	-
b1549	ydfO	15	47	12	47	24	19	60	0	34	6	9	8	2	5	27	9	23	91	1	22	5	51	44	43	49	Qin prophage; uncharacterized protein
b1550	gnsB	NA	NA	NA	NA	NA	NA	37	21	NA	NA	NA	NA	NA	NA	NA	NA	NA	NA	NA	NA	NA	NA	NA	NA	NA	Qin prophage; multicopy suppressor of secG(Cs) and fabA6(Ts)
b1551	ynfN	NA	NA	17	14	3	28	17	0	40	7	12	8	7	5	6	NA	NA	32	1	5	9	19	14	14	9	Qin prophage; cold shock-induced protein
b1552	cspI	4	3	2	34	20	5	29	34	27	23	15	15	2	5	6	2	14	3	12	29	9	44	27	66	56	Qin prophage; cold shock protein
b1553	rzpQ	18	18	38	57	41	65	47	47	27	35	21	34	3	22	36	22	28	52	25	16	25	68	27	33	16	Rz-like protein, Qin prophage
b1554	rrrQ	33	35	58	65	37	41	4	44	105	27	18	30	19	22	50	27	6	24	7	13	5	61	61	59	9	Qin prophage; putative lysozyme
b1555	ydfR	NA	NA	NA	NA	20	32	20	26	21	NA	NA	18	36	NA	41	16	23	NA	NA	NA	NA	15	10	59	59	Qin prophage; uncharacterized protein
b1556	essQ	10	3	2	31	8	10	18	4	21	12	9	22	2	5	36	2	18	52	12	11	14	19	31	31	52	Qin prophage; putative S lysis protein
b1557	cspB	4	3	6	1	13	4	2	5	8	13	12	1	1	22	41	16	14	3	18	12	17	26	31	8	62	Qin prophage; cold shock protein
b1558	cspF	21	26	38	22	18	5	11	9	2	20	6	15	30	5	6	9	45	118	1	13	5	4	43	2	46	Qin prophage; cold shock protein
b1559	quuQ	100	53	104	82	48	139	169	75	130	26	29	126	105	22	76	90	80	7	47	110	17	29	56	92	234	Qin prophage; putative antitermination protein Q
b1560	ydfU	67	91	64	86	94	120	91	118	130	37	29	97	32	5	110	50	115	178	123	75	67	193	115	79	138	Qin prophage; uncharacterized protein
b1561	rem	30	19	21	1	18	5	10	5	21	34	9	15	19	5	36	29	67	6	1	14	9	44	22	33	14	Qin prophage; uncharacterized protein
b1562	hokD	1	2	11	9	0	27	19	9	27	16	0	5	2	5	12	21	1	37	18	5	9	40	64	24	32	Qin prophage; small toxic polypeptide
b1563	relE	26	42	6	9	15	31	11	9	52	7	12	33	36	58	31	2	14	20	7	10	5	30	22	55	25	Qin prophage; toxin of the RelE-RelB toxin-antitoxin system
b1564	relB	12	40	6	1	10	43	45	21	2	15	9	15	2	22	21	16	14	56	7	15	22	33	31	20	9	Qin prophage; bifunctional antitoxin of the RelE-RelB toxin-antitoxin system/ transcriptional repressor
b1565	ydfV	NA	NA	18	44	20	25	39	60	NA	NA	NA	30	42	NA	41	9	35	33	25	9	25	8	5	47	30	Qin prophage; uncharacterized protein
b1566	flxA	NA	NA	27	40	32	6	12	18	34	NA	NA	26	25	NA	36	36	19	141	12	NA	NA	12	1	8	41	Qin prophage; uncharacterized protein
b1567	intK	12	40	7	22	8	10	11	9	91	19	4	26	42	5	6	8	10	NA	NA	NA	NA	19	18	17	4	-
b1568	ydfX	16	4	27	48	13	4	2	5	40	12	9	15	41	5	6	9	35	3	12	11	9	8	64	30	75	-
b1569	dicC	41	20	18	39	27	40	38	34	46	50	24	22	41	5	50	9	54	68	7	17	9	22	18	47	56	Qin prophage; DNA-binding transcriptional regulator for DicB
b1570	dicA	27	5	12	43	15	31	3	14	40	21	9	22	86	40	41	57	58	11	12	8	9	72	10	56	43	Qin prophage; putative regulator for DicB
b1571	ydfA	NA	NA	NA	NA	NA	NA	NA	NA	NA	NA	NA	12	19	NA	NA	NA	NA	NA	NA	NA	NA	1	18	5	22	Qin prophage; uncharacterized protein
b1572	ydfB	6	10	2	18	3	48	28	21	15	7	16	12	13	40	2	41	14	41	12	6	17	37	18	36	1	Qin prophage; uncharacterized protein
b1573	ydfC	11	46	17	14	30	13	NA	NA	NA	NA	NA	30	3	NA	31	NA	NA	64	18	NA	NA	15	10	14	35	uncharacterized protein, Qin prophage
b1574	dicF	4	3	1	1	1	2	2	1	2	3	1	8	29	5	2	2	1	2	1	3	1	43	14	13	1	-
b1575	dicB	21	26	48	35	1	2	3	9	2	3	1	4	29	5	12	8	6	2	1	10	5	50	14	10	11	Qin prophage; cell division inhibition protein
b1576	ydfD	15	12	2	39	27	6	34	4	60	3	1	8	2	40	2	9	32	6	7	19	5	22	35	68	30	Qin prophage; uncharacterized protein
b1577	ydfE	50	59	43	107	66	22	49	97	144	41	55	40	53	22	76	38	101	151	58	13	30	104	31	149	40	-
b1578	insD1	NA	NA	NA	NA	NA	NA	NA	NA	NA	NA	NA	NA	NA	NA	NA	NA	NA	NA	NA	NA	NA	NA	NA	NA	NA	-
b1579	intQ	188	247	186	180	125	92	102	319	181	91	112	140	254	58	222	105	237	70	163	91	108	336	430	253	207	-
b1580	rspB	249	120	156	277	281	256	331	250	528	100	123	264	323	178	315	213	238	249	128	108	124	298	279	249	244	putative Zn-dependent NAD(P)-binding oxidoreductase
b1581	rspA	125	94	177	244	124	70	118	121	226	52	61	185	214	160	65	131	141	159	93	85	62	322	161	268	88	bifunctional D-altronate/D-mannonate dehydratase
b1582	ynfA	9	32	62	27	6	9	29	30	33	31	35	26	14	5	46	83	41	30	65	38	22	22	68	49	51	UPF0060 family inner membrane protein
b1583	ynfB	39	28	53	56	41	41	48	59	66	16	29	36	31	5	31	40	1	81	7	60	13	39	35	52	43	UPF0482 family putative periplasmic protein
b1584	speG	113	93	130	137	67	43	92	138	232	96	46	154	190	40	76	198	119	39	128	95	42	159	127	239	209	spermidine N1-acetyltransferase
b1585	ynfC	53	59	7	26	17	38	80	46	111	27	32	108	49	89	27	64	106	81	18	20	42	43	118	44	83	UPF0257 family lipoprotein
b1586	ynfD	24	34	73	27	20	19	14	85	60	18	21	30	25	5	55	44	89	61	65	36	9	53	102	36	35	DUF1161 family periplasmic protein
b1587	ynfE	338	274	201	379	449	251	693	408	566	341	134	284	294	334	490	274	351	583	185	145	198	579	303	354	409	putative selenate reductase, periplasmic
b1588	ynfF	510	588	494	527	582	298	997	931	597	265	331	408	524	280	681	484	415	546	537	252	318	458	487	637	618	S- and N-oxide reductase, A subunit, periplasmic
b1589	ynfG	51	6	53	107	36	34	4	27	66	15	21	40	81	58	50	29	49	161	70	33	38	28	114	40	62	oxidoreductase, Fe-S subunit
b1590	ynfH	323	327	211	352	185	131	322	399	353	146	175	230	300	227	153	246	263	248	318	43	187	236	395	232	251	oxidoreductase, membrane subunit
b1591	dmsD	93	53	83	82	55	81	49	135	111	36	107	93	76	40	148	130	63	105	93	78	50	216	118	116	114	twin-argninine leader-binding protein for DmsA and TorA
b1592	clcB	213	230	385	407	188	199	374	336	174	114	100	174	235	280	269	273	332	194	369	75	190	415	365	271	343	H(+)/Cl(-) exchange transporter
b1593	ynfK	92	115	93	149	113	45	154	171	162	53	72	107	65	76	163	131	124	126	82	112	124	81	68	107	137	putative dethiobiotin synthetase
b1594	mlc	101	177	94	255	136	85	136	167	219	56	115	174	156	5	153	111	131	197	93	125	34	370	177	241	177	glucosamine anaerobic growth regulon transcriptional repressor; autorepressor
b1595	ynfL	40	95	32	56	93	59	117	117	162	63	52	96	82	22	70	90	106	148	58	72	63	68	101	113	93	LysR family putative transcriptional regulator
b1596	ynfM	57	192	93	124	95	135	126	96	103	56	61	120	71	40	65	83	183	86	111	69	79	74	109	162	133	putative arabinose efflux transporter
b1597	asr	15	17	27	18	15	38	60	17	21	14	18	36	31	22	16	9	23	25	30	6	25	36	51	26	11	acid shock-inducible periplasmic protein
b1598	ydgD	80	185	88	82	90	91	49	117	97	120	78	106	99	22	176	109	36	147	76	29	113	151	88	123	187	putative peptidase
b1599	mdtI	38	14	32	48	55	57	61	21	27	27	35	50	26	5	50	42	31	26	41	9	25	47	47	107	38	multidrug efflux system transporter
b1600	mdtJ	17	47	42	64	20	25	105	29	46	7	15	57	31	NA	31	33	6	69	30	19	25	15	14	30	64	multidrug efflux system transporter
b1601	tqsA	90	99	98	103	140	174	180	225	154	40	26	89	105	5	148	56	67	107	116	63	108	134	247	155	111	pheromone AI-2 transporter
b1602	pntB	195	204	277	250	239	170	328	265	270	155	123	251	236	71	216	245	240	355	288	176	186	302	355	155	445	pyridine nucleotide transhydrogenase, beta subunit
b1603	pntA	106	146	164	137	178	176	195	120	174	97	83	124	127	209	244	150	127	243	133	52	92	351	230	171	127	pyridine nucleotide transhydrogenase, alpha subunit
b1604	ydgH	63	74	88	61	86	52	64	100	58	20	35	117	48	40	74	23	36	90	81	34	50	127	60	104	98	DUF1471 family periplasmic protein
b1605	ydgI	75	30	148	77	112	75	109	116	154	121	86	64	114	5	127	135	63	135	150	42	87	200	138	208	110	putative arginine/ornithine antiporter transporter
b1606	folM	81	61	89	144	55	57	82	96	72	112	49	57	41	58	93	36	70	178	64	68	50	175	147	103	61	dihydromonapterin reductase, NADPH-dependent; dihydrofolate reductase isozyme
b1607	ydgC	44	14	27	18	17	31	29	29	33	24	18	36	8	5	6	8	10	41	12	21	13	71	26	14	11	GlpM family inner membrane protein
b1608	rstA	17	55	28	85	62	86	62	46	97	20	6	57	53	40	44	35	53	54	36	9	25	52	158	45	16	response regulator of RstAB two-component system, low Mg-responsive via PhoQP
b1609	rstB	89	98	63	127	72	22	134	128	90	65	78	148	144	22	157	24	166	168	127	86	71	67	121	113	253	sensory histidine kinase of RstAB two-component system, low Mg-responsive via PhoQP
b1610	tus	473	616	534	363	311	424	619	490	572	149	279	427	520	383	360	344	421	121	550	51	351	471	644	543	404	inhibitor of replication at Ter, DNA-binding protein
b1611	fumC	166	165	214	242	130	90	144	202	223	93	151	207	218	178	215	225	292	269	241	95	129	147	183	288	302	fumarate hydratase (fumarase C),aerobic Class II
b1612	fumA	149	118	188	127	130	167	240	214	268	64	121	172	212	58	277	116	152	233	143	179	149	137	196	293	145	fumarate hydratase (fumarase A), aerobic Class I
b1613	manA	120	123	163	111	101	210	293	383	211	78	86	133	194	71	161	130	144	107	127	74	129	206	315	193	223	mannose-6-phosphate isomerase
b1614	ydgA	123	115	138	211	137	98	109	133	198	56	112	214	139	143	147	136	135	228	127	112	113	143	137	198	293	DUF945 family protein
b1615	uidC	77	153	82	101	80	95	166	45	135	46	72	95	159	71	93	76	96	84	98	93	67	202	199	97	113	putative outer membrane porin for beta-glucuronides porin protein
b1616	uidB	168	148	249	224	136	189	126	223	368	124	140	228	178	107	204	143	261	162	177	133	124	261	269	372	385	glucuronide transporter
b1617	uidA	157	109	142	235	148	113	222	201	178	64	112	210	83	58	181	89	144	283	235	146	87	261	273	280	170	beta-D-glucuronidase
b1618	uidR	63	74	61	68	24	19	122	41	33	44	29	53	52	22	59	42	58	71	52	51	17	36	71	143	87	transcriptional repressor
b1619	hdhA	105	68	147	160	111	119	143	136	190	20	86	53	52	22	59	88	58	153	155	35	92	164	145	103	225	7-alpha-hydroxysteroid dehydrogenase, NAD-dependent
b1620	malI	49	50	62	122	74	22	64	87	70	31	75	88	82	71	102	102	61	115	52	53	42	140	149	62	87	transcriptional repressor of Mal regulon
b1621	malX	111	123	142	102	155	165	176	114	253	56	109	136	228	245	190	136	130	274	115	175	112	208	219	170	171	fused maltose and glucose-specific PTS enzymes: IIB component, IIC component
b1622	malY	198	204	273	310	150	195	221	242	386	99	120	219	229	107	151	249	148	170	274	155	149	233	301	227	248	bifunctional beta-cystathionase, PLP-dependent/ regulator of maltose regulon
b1623	add	91	200	197	226	104	111	159	155	159	76	128	199	182	89	190	208	148	149	182	66	84	187	231	163	245	adenosine deaminase
b1624	ydgJ	147	179	222	123	126	127	126	221	241	64	117	181	126	107	170	143	199	175	217	101	113	322	247	166	181	putative oxidoreductase
b1625	cnu	23	34	37	39	24	19	3	14	45	12	9	53	3	54	25	NA	NA	3	46	23	9	22	10	79	22	nucleoid-associated oriC-binding protein; H-NS and StpA stabilizing factor
b1626	ydgK	131	162	133	302	73	94	56	107	76	34	63	150	154	54	117	169	200	72	222	21	92	77	145	163	167	DUF2569 family inner membrane protein
b1627	rsxA	21	26	51	43	27	54	44	29	76	22	52	29	19	22	55	29	44	19	35	14	13	21	67	150	87	SoxR iron-sulfur cluster reduction factor component; inner membrane protein of electron transport complex
b1628	rsxB	29	27	21	75	57	57	54	54	102	43	83	67	64	22	64	36	78	19	35	16	30	38	79	61	55	SoxR iron-sulfur cluster reduction factor component; putative iron-sulfur protein
b1629	rsxC	206	164	282	223	231	160	360	240	534	125	289	236	221	107	203	176	246	208	200	81	145	211	206	238	318	SoxR iron-sulfur cluster reduction factor component; putative membrane-associated NADH oxidoreductase of electron transport complex
b1630	rsxD	51	73	92	139	85	37	72	74	96	51	49	73	74	71	102	69	117	169	75	105	46	104	181	52	120	SoxR iron-sulfur cluster reduction factor component; putative membrane protein of electron transport complex
b1631	rsxG	34	41	26	72	33	48	21	37	64	21	38	49	64	89	64	81	31	182	35	30	42	55	59	42	50	SoxR iron-sulfur cluster reduction factor component; putative membrane protein of electron transport complex
b1632	rsxE	117	91	47	88	66	160	219	130	102	88	46	59	124	5	136	82	96	163	86	96	17	121	95	78	115	SoxR iron-sulfur cluster reduction factor component; electron transport inner membrane NADH-quinone reductase
b1633	nth	74	52	156	76	108	74	90	127	96	43	86	136	69	40	164	107	104	72	131	21	92	228	112	156	136	DNA glycosylase and apyrimidinic (AP) lyase (endonuclease III)
b1634	dtpA	739	636	851	593	580	523	641	1234	690	407	586	887	948	632	773	917	374	421	1302	219	748	640	916	693	836	dipeptide and tripeptide permease A
b1635	gstA	161	107	112	150	64	50	98	110	189	82	89	145	81	89	130	167	109	16	205	65	79	90	148	108	63	glutathionine S-transferase
b1636	pdxY	144	107	86	237	124	104	229	179	264	66	83	197	138	54	164	113	99	333	86	52	84	155	152	165	133	pyridoxamine kinase
b1637	tyrS	141	101	121	142	105	215	202	170	202	126	60	111	86	191	164	95	104	210	131	62	92	166	172	115	146	tyrosyl-tRNA synthetase
b1638	pdxH	43	20	66	55	31	33	61	24	70	54	23	53	24	40	55	10	91	87	7	40	42	76	54	77	133	pyridoxine 5'-phosphate oxidase
b1639	mliC	82	75	105	73	57	15	87	49	82	25	23	63	91	89	55	132	36	101	75	37	59	63	62	168	141	inhibitor of c-type lysozyme, membrane-bound; putative lipoprotein
b1640	anmK	104	184	196	114	91	155	90	155	214	81	46	101	36	71	117	114	112	53	131	108	104	114	128	168	71	anhydro-N-acetylmuramic acid kinase
b1641	slyB	597	539	794	628	432	444	743	1074	151	201	435	809	743	409	574	793	134	110	982	87	500	750	989	879	670	outer membrane lipoprotein
b1642	slyA	23	18	16	9	38	14	35	16	20	43	26	25	2	5	36	23	44	47	12	15	22	10	54	2	74	global transcriptional regulator
b1643	ydhI	29	35	61	31	24	46	36	41	33	57	38	25	19	5	40	30	82	60	30	37	17	4	37	101	97	DUF1656 family putative inner membrane efflux pump associated protein
b1644	ydhJ	76	127	77	175	59	64	29	78	139	80	68	132	59	40	78	108	167	130	57	65	75	106	115	114	169	putative membrane fusion protein (MFP) of YdhJK efflux pump
b1645	ydhK	133	107	235	250	161	128	100	243	356	78	170	162	242	107	227	167	121	181	159	103	178	257	476	303	303	putative efflux protein (PET) component of YdhJK efflux pump
b1646	sodC	19	62	41	63	26	60	29	70	70	96	45	35	41	22	36	47	31	7	57	33	46	18	70	35	34	superoxide dismutase, Cu, Zn, periplasmic
b1647	ydhF	129	115	151	159	82	110	89	105	114	61	69	104	102	71	107	87	91	86	102	32	105	161	139	126	104	putative oxidoreductase
b1648	ydhL	NA	NA	NA	NA	NA	NA	3	13	14	NA	NA	19	2	NA	NA	33	1	44	35	NA	NA	1	25	17	11	DUF1289 family protein
b1649	nemR	1155	1459	1153	1028	836	1160	1521	1754	1356	326	823	1477	1497	747	1064	1248	1029	74	1835	169	1090	1259	1546	1417	1439	transcriptional repressor for the nemRA-gloA operon, quinone-, glyoxal-, and HOCl-activated
b1650	nemA	113	76	125	138	119	104	167	185	144	54	74	114	64	156	102	107	87	244	220	75	67	195	203	152	218	chromate reductase, quinone reductase, FMN-linked; N-Ethylmaleimide reductase; old yellow enzyme
b1651	gloA	71	44	61	79	77	30	106	77	157	47	45	52	85	22	77	29	39	65	29	53	9	73	62	86	130	glyoxalase I, Ni-dependent
b1652	rnt	20	47	45	55	35	13	94	28	82	33	49	39	56	5	87	35	61	119	46	48	22	18	82	92	58	ribonuclease T (RNase T)
b1653	lhr	1263	1434	1343	1526	1028	1380	1624	2077	1594	507	1002	1234	1433	796	1386	1291	1427	941	1242	384	1093	1678	1654	1418	1183	putative ATP-dependent helicase
b1654	grxD	62	66	40	18	22	25	46	57	45	17	18	42	35	22	30	53	27	45	80	28	63	73	50	26	55	glutaredoxin-4
b1655	mepH	53	126	31	42	115	16	45	49	45	29	23	59	51	40	40	35	44	115	29	19	25	133	150	80	68	murein DD-endopeptidase, space-maker hydrolase
b1656	sodB	37	64	81	117	68	44	122	92	112	39	43	76	117	22	201	93	112	74	96	47	17	82	53	145	238	superoxide dismutase, Fe
b1657	ydhP	364	445	594	542	243	130	391	500	391	185	251	400	319	276	376	383	549	263	651	94	385	397	488	570	347	putative transporter
b1658	purR	787	858	987	944	852	550	1437	2183	415	307	601	957	681	409	779	893	808	129	1708	316	1183	1026	960	1251	1172	transcriptional repressor, hypoxanthine-binding
b1659	ydhB	75	89	89	71	84	95	89	117	144	72	127	100	234	40	172	171	116	124	124	66	113	69	125	141	60	LysR family putative transcriptional regulator
b1660	ydhC	485	470	700	560	576	502	1036	928	907	326	466	676	814	289	499	641	341	391	973	140	524	623	937	647	562	putative arabinose efflux transporter
b1661	cfa	163	214	184	187	73	22	243	207	457	147	119	239	240	191	139	145	111	327	241	141	149	231	194	213	419	cyclopropane fatty acyl phospholipid synthase (unsaturated-phospholipid methyltransferase)
b1662	ribC	14	38	16	42	31	27	36	40	69	20	32	42	9	22	44	16	107	90	35	19	25	83	33	69	44	riboflavin synthase, alpha subunit
b1663	mdtK	316	271	502	388	510	394	683	703	536	396	263	529	485	338	611	289	374	412	414	189	297	328	490	531	331	multidrug efflux system transporter
b1664	ydhQ	536	682	400	723	1035	900	2152	1107	1262	774	524	783	795	338	1211	381	509	673	291	512	313	476	358	546	295	autotransporter adhesin-related protein
b1665	valV	NA	NA	NA	NA	NA	NA	NA	NA	NA	NA	NA	NA	NA	NA	NA	NA	NA	64	12	NA	NA	NA	NA	NA	NA	tRNA-Val
b1666	valW	7	3	16	6	5	15	3	9	8	3	1	5	2	5	10	2	1	34	1	3	1	51	10	1	1	tRNA-Val
b1667	ydhR	26	32	26	50	17	12	3	25	33	NA	NA	15	8	NA	40	22	52	NA	NA	NA	NA	14	10	23	34	putative monooxygenase
b1668	ydhS	122	159	188	215	129	75	240	123	192	52	59	156	189	120	144	113	187	239	152	76	83	267	165	297	85	putative oxidoreductase
b1669	ydhT	78	58	104	75	91	66	138	103	87	75	37	65	144	22	92	47	27	20	79	74	42	156	153	98	47	FNR, Nar, NarP-regulated protein; putative subunit of YdhYVWXUT oxidoreductase complex
b1670	ydhU	1335	1469	755	1917	3607	2794	7434	2095	4370	3232	1159	1240	1705	792	2170	692	959	898	274	1716	342	267	185	955	487	putative cytochrome b subunit of YdhYVWXUT oxidoreductase complex
b1671	ydhX	57	29	65	75	39	84	61	56	51	56	34	89	19	22	58	36	93	77	35	12	17	55	37	41	101	putative 4Fe-4S ferridoxin-type protein; FNR, Nar, NarP-regulated protein; putative subunit of YdhYVWXUT oxidoreductase complex
b1672	ydhW	70	81	70	99	83	107	56	120	63	39	77	109	145	40	90	150	78	53	84	67	46	118	101	88	108	FNR, Nar, NarP-regulated protein; putative subunit of YdhYVWXUT oxidoreductase complex
b1673	ydhV	182	268	231	300	207	275	285	261	406	129	149	331	251	71	232	184	258	321	218	161	128	209	372	228	423	putative oxidoreductase subunit
b1674	ydhY	58	80	99	71	104	131	95	79	136	42	70	106	73	22	53	111	56	96	40	37	54	108	129	100	85	putative 4Fe-4S ferridoxin-type protein; FNR, Nar, NarP-regulated protein; putative subunit of YdhYVWXUT oxidoreductase complex
b1675	ydhZ	15	4	45	18	29	13	45	40	45	15	23	75	9	5	21	39	1	35	12	26	33	54	92	75	77	uncharacterized protein
b1676	pykF	204	138	162	156	129	117	243	308	380	127	118	229	206	120	203	150	144	135	157	153	99	228	296	277	243	pyruvate kinase I
b1677	lpp	39	154	133	355	48	70	353	417	51	55	207	192	162	138	138	570	296	58	389	408	657	232	184	454	745	murein lipoprotein
b1678	ldtE	129	181	186	111	69	121	116	222	258	72	68	152	144	71	157	86	106	240	56	83	99	185	156	196	266	murein L,D-transpeptidase
b1679	sufE	16	39	12	42	10	43	26	12	25	45	34	21	18	36	34	28	47	28	56	17	9	101	53	39	21	sulfur acceptor protein
b1680	sufS	209	230	235	217	137	234	206	130	252	84	118	203	151	138	241	196	227	147	118	89	198	302	322	190	281	cysteine desulfurase, stimulated by SufE; selenocysteine lyase, PLP-dependent
b1681	sufD	99	164	161	99	71	77	237	86	117	81	82	105	85	54	138	80	135	204	178	83	75	241	132	122	169	component of SufBCD Fe-S cluster assembly scaffold
b1682	sufC	62	21	40	42	33	27	52	39	123	40	51	75	73	103	58	118	73	190	68	37	13	74	168	109	85	SufBCD Fe-S cluster assembly scaffold protein, ATP-binding protein
b1683	sufB	135	136	167	180	228	120	146	129	220	87	65	165	166	89	216	157	202	164	112	80	99	407	238	286	222	component of SufBCD Fe-S cluster assembly scaffold
b1684	sufA	91	82	127	67	87	107	139	118	99	38	65	98	100	36	77	118	119	72	133	38	62	87	155	39	136	Fe-S cluster assembly protein
b1685	ydiH	3	28	2	17	8	4	12	20	20	11	6	38	3	71	15	3	34	3	6	33	13	85	6	5	19	uncharacterized protein
b1686	menI	61	35	64	86	74	99	202	46	81	37	53	82	36	22	34	64	2	36	68	27	50	34	80	36	78	1,4-dihydroxy-2-naphthoyl-CoA hydrolase
b1687	ydiJ	425	355	485	350	423	449	717	707	632	374	359	462	412	285	614	305	348	500	609	282	439	559	503	606	383	putative FAD-linked oxidoreductase
b1688	ydiK	104	112	122	114	112	79	136	98	219	101	89	107	132	71	108	123	138	118	106	155	67	140	179	133	115	UPF0118 family inner membrane protein
b1689	ydiL	179	7	102	51	172	39	30	95	67	45	31	64	121	22	62	28	63	40	73	73	30	54	33	57	59	putative HTH domain DNA-binding protein
b1690	ydiM	126	60	113	147	130	102	220	109	201	64	37	117	148	218	160	117	146	323	106	121	86	176	257	201	110	MFS superfamily sugar transport 1 family protein
b1691	ydiN	144	248	937	2841	672	159	212	159	1208	207	103	107	89	89	201	632	4908	2621	524	171262	24451	160	159	260	1137	MFS transporter superfamily protein
b1692	ydiB	28	61	64	78	73	63	78	90	135	82	30	61	46	71	71	21	22	45	100	87	38	93	72	94	125	quinate/shikimate 5-dehydrogenase, NAD(P)-binding
b1693	aroD	66	35	73	54	114	65	136	85	121	107	42	84	77	103	127	72	64	71	50	24	59	130	143	63	49	3-dehydroquinate dehydratase
b1694	ydiF	220	151	94	247	354	225	381	224	338	147	186	223	252	120	290	161	185	480	89	59	83	226	154	256	168	putative acetyl-CoA:acetoacetyl-CoA transferase: alpha subunit/beta subunit
b1695	ydiO	76	79	164	110	101	72	171	163	103	134	103	60	77	71	136	105	183	243	160	89	67	206	115	121	107	putative acyl-CoA dehydrogenase
b1696	ydiP	58	63	49	54	86	56	94	81	127	15	23	41	82	22	84	53	79	28	50	63	33	116	80	81	91	putative DNA-binding transcriptional regulator
b1697	ydiQ	184	136	87	178	217	235	532	231	205	238	149	163	165	103	219	186	155	285	99	156	83	142	111	182	99	putative electron transfer flavoprotein subunit
b1698	ydiR	174	106	184	234	105	65	187	143	229	48	56	144	84	120	127	78	105	32	143	76	78	297	263	173	197	putative electron transfer flavoprotein, FAD-binding subunit
b1699	ydiS	84	123	121	121	70	99	227	119	211	58	78	130	127	22	121	83	72	360	78	84	38	238	169	81	221	putative oxidoreductase
b1700	ydiT	3	9	39	41	23	32	27	28	25	17	17	24	8	5	43	15	30	7	17	93	21	119	52	41	74	putative 3Fe-4S ferredoxin-type protein
b1701	fadK	167	233	202	126	83	171	220	181	85	93	141	195	197	138	187	174	166	80	203	203	127	284	142	179	145	short chain acyl-CoA synthetase, anaerobic
b1702	ppsA	366	488	412	600	396	459	583	533	737	310	193	436	418	169	446	401	489	940	383	316	303	473	648	374	511	phosphoenolpyruvate synthase
b1703	ppsR	51	71	68	85	63	98	87	100	49	72	39	73	77	120	89	84	88	40	78	10	33	24	87	168	88	bifunctional regulatory protein: PEP synthase kinase and PEP synthase pyrophosphorylase
b1704	aroH	91	124	91	49	73	37	118	69	85	66	53	106	119	54	145	34	54	109	50	74	49	148	121	105	169	3-deoxy-D-arabino-heptulosonate-7-phosphate synthase, tryptophan repressible
b1705	ydiE	9	16	11	5	17	5	3	9	8	32	23	17	60	36	2	3	38	50	17	13	30	37	9	19	4	hemin uptake protein HemP homolog
b1706	ydiU	83	102	87	165	74	92	194	153	126	50	83	90	93	54	163	90	121	230	67	79	82	96	187	105	119	UPF0061 family protein
b1707	ydiV	31	5	25	88	21	57	126	65	49	18	22	47	65	22	34	59	108	80	67	91	41	76	86	81	39	anti-FlhD4C2 factor, inactive EAL family phosphodiesterase
b1708	nlpC	73	73	143	94	73	37	134	92	49	77	50	112	88	36	71	128	129	96	72	32	95	40	67	129	109	putative C40 clan peptidase lipoprotein
b1709	btuD	43	48	54	93	48	47	30	97	37	43	25	63	66	5	39	58	59	157	72	60	41	86	105	105	99	vitamin B12 transporter subunit : ATP-binding component of ABC superfamily
b1710	btuE	14	17	16	37	21	19	53	66	37	9	34	40	3	54	67	14	17	28	39	13	33	79	32	38	84	glutathione peroxidase
b1711	btuC	68	42	129	149	97	71	143	95	90	95	36	119	82	22	71	21	33	303	67	31	54	154	117	116	86	vitamin B12 transporter subunit: membrane component of ABC superfamily
b1712	ihfA	14	44	11	25	11	41	27	31	8	9	31	31	33	5	10	14	14	50	12	8	14	43	36	275	369	integration host factor (IHF), DNA-binding protein, alpha subunit
b1713	pheT	363	311	238	431	427	419	845	493	558	425	269	442	495	396	571	292	789	934	408	833	208	440	349	426	336	phenylalanine tRNA synthetase, beta subunit
b1714	pheS	25	32	58	57	71	37	78	84	43	57	41	93	35	5	56	53	140	165	72	63	33	105	136	60	159	phenylalanine tRNA synthetase, alpha subunit
b1715	pheM	NA	NA	NA	NA	NA	NA	NA	NA	NA	NA	NA	NA	NA	NA	NA	NA	NA	NA	NA	NA	NA	NA	NA	NA	NA	phenylalanyl-tRNA synthetase operon leader peptide
b1716	rplT	22	10	40	77	31	6	19	39	37	21	9	31	24	5	34	28	46	54	34	16	25	10	82	20	33	50S ribosomal subunit protein L20
b1717	rpmI	3	15	2	37	12	17	3	12	43	9	40	18	12	22	34	20	9	83	6	4	5	7	32	5	44	50S ribosomal subunit protein L35
b1718	infC	25	32	49	37	52	76	20	43	96	8	23	31	24	36	56	22	87	35	17	15	21	37	39	56	40	translation initiation factor IF-3
b1719	thrS	114	176	147	208	150	207	234	212	214	144	129	92	123	151	240	139	152	362	93	84	139	227	290	180	193	threonyl-tRNA synthetase
b1722	ydiY	112	72	160	117	99	91	200	151	90	63	93	111	129	103	89	113	95	80	120	14	74	240	174	222	168	acid-inducible putative outer membrane protein
b1723	pfkB	76	195	119	112	90	35	126	113	124	55	31	85	40	22	93	47	118	97	103	45	77	69	185	107	133	6-phosphofructokinase II
b1724	ydiZ	29	47	67	57	45	33	33	23	25	20	6	24	23	5	15	56	2	19	23	33	33	62	13	79	18	uncharacterized protein
b1725	yniA	59	35	75	38	45	68	100	57	66	52	17	72	19	36	47	41	99	140	49	78	17	101	123	80	155	fructosamine kinase family protein
b1726	yniB	50	113	63	163	125	85	75	64	148	30	58	114	71	85	111	94	50	46	44	75	58	71	185	179	105	putative inner membrane protein
b1727	yniC	72	100	71	100	54	54	36	84	124	74	55	49	34	54	43	64	83	92	44	58	58	78	73	122	174	2-deoxyglucose-6-P phosphatase
b1728	ydjM	27	60	47	10	39	14	27	27	84	45	33	49	24	22	47	16	70	102	23	61	17	7	51	53	83	inner membrane protein regulated by LexA
b1729	ydjN	606	624	899	748	379	538	607	1122	644	365	569	698	1051	552	620	709	404	421	1355	233	794	463	830	691	566	putative transporter
b1730	ydjO	21	60	39	41	73	15	81	18	42	20	31	62	29	5	70	52	110	58	17	21	17	33	5	73	40	uncharacterized protein
b1731	cedA	17	10	30	36	25	13	3	9	25	6	12	27	37	36	15	9	62	11	17	38	4	98	32	19	5	cell division modulator
b1732	katE	162	118	165	261	126	134	232	183	368	141	90	175	55	103	305	121	224	379	119	149	73	309	169	308	301	catalase HPII, heme d-containing
b1733	chbG	87	166	136	111	45	68	109	120	129	78	88	127	35	67	105	117	58	51	237	55	73	71	93	166	157	chito-oligosaccharide deacetylase
b1734	chbF	119	102	128	154	98	167	118	138	193	97	87	117	24	67	133	155	79	197	102	232	125	225	122	170	194	phospho-chitobiase; general 6-phospho-beta-glucosidase activity
b1735	chbR	69	56	35	72	52	61	90	41	117	51	14	55	91	22	61	15	41	54	28	35	29	17	58	61	27	repressor of chb operon for N,N'-diacetylchitobiose utilization
b1736	chbA	14	4	25	64	21	43	67	63	14	5	6	27	22	22	15	75	54	19	11	17	37	107	20	25	41	N,N'-diacetylchitobiose-specific enzyme IIA component of PTS
b1737	chbC	130	73	172	91	100	72	140	119	117	90	98	123	154	134	178	119	190	55	81	107	93	240	171	109	139	N,N'-diacetylchitobiose-specific enzyme IIC component of PTS
b1738	chbB	21	32	11	13	12	17	18	15	36	6	12	34	8	5	15	9	25	49	1	22	21	56	13	20	56	N,N'-diacetylchitobiose-specific enzyme IIB component of PTS
b1739	osmE	92	101	121	91	56	88	93	149	106	59	104	119	158	85	110	143	86	111	81	53	109	234	74	150	101	osmotically-inducible lipoprotein
b1740	nadE	17	23	43	95	18	23	58	34	141	35	36	58	95	5	92	16	109	132	54	37	45	74	65	52	42	NAD synthetase, NH3/glutamine-dependent
b1741	cho	66	70	48	79	51	33	92	86	82	9	31	52	13	22	52	38	29	55	86	56	9	71	69	76	94	endonuclease of nucleotide excision repair
b1742	ves	35	25	30	41	51	54	44	60	82	8	20	56	29	22	70	32	29	75	28	14	45	33	73	67	70	cold- and stress-inducible protein
b1743	spy	32	45	20	75	25	51	47	11	30	69	11	56	38	67	37	32	57	71	28	32	29	99	65	43	70	periplasmic ATP-independent protein refolding chaperone, stress-induced
b1744	astE	79	42	168	287	78	56	125	118	105	47	46	113	132	67	123	51	74	20	91	42	85	137	160	97	146	succinylglutamate desuccinylase
b1745	astB	76	121	148	123	93	69	124	114	99	132	49	144	189	67	114	119	221	115	76	136	124	268	167	189	165	succinylarginine dihydrolase
b1746	astD	123	50	135	141	115	77	101	170	117	68	71	129	85	134	141	131	265	149	129	164	96	258	167	237	150	succinylglutamic semialdehyde dehydrogenase
b1747	astA	69	42	121	103	73	56	129	55	139	82	51	116	158	22	141	141	74	76	70	48	65	105	148	159	128	arginine succinyltransferase
b1748	astC	102	99	144	211	126	127	164	169	202	59	103	154	163	98	127	165	86	107	91	106	149	162	170	228	183	succinylornithine transaminase, PLP-dependent
b1749	xthA	96	135	135	214	113	23	46	129	237	136	84	137	137	98	123	165	89	76	108	25	93	210	102	141	172	exonuclease III
b1750	ydjX	49	96	120	80	98	16	109	118	111	28	44	106	91	54	77	51	73	7	101	96	76	150	58	129	137	TVP38/TMEM64 family inner membrane protein
b1751	ydjY	56	6	57	91	22	62	76	70	87	97	13	64	33	67	24	26	64	83	38	59	29	73	58	55	65	putative ferrodoxin-like lipoprotein
b1752	ydjZ	65	62	47	48	51	47	76	92	64	20	30	39	89	54	114	52	105	55	86	50	37	51	65	70	94	TVP38/TMEM64 family inner membrane protein
b1753	ynjA	26	64	70	91	91	23	51	66	52	18	57	108	126	85	68	44	37	102	54	11	69	102	72	96	148	carboxymuconolactone decarboxylase family protein
b1754	ynjB	179	123	230	261	189	141	374	222	287	87	103	178	209	196	163	165	125	202	265	151	152	211	199	268	294	putative ABC superfamily transporter periplasmic-binding protein
b1755	ynjC	188	217	284	343	205	164	301	258	275	212	204	222	224	178	243	274	196	336	366	237	207	258	379	365	130	inner membrane putative ABC superfamily transporter permease
b1756	ynjD	166	122	257	160	106	91	124	153	127	53	130	121	151	22	117	171	81	16	239	32	151	174	154	238	274	putative ABC superfamily transporter ATP-binding subunit
b1757	ynjE	138	79	120	179	117	97	100	138	166	146	59	102	121	54	212	104	81	222	75	28	77	214	187	197	106	molybdopterin synthase sulfurtransferase
b1758	ynjF	112	114	155	122	95	57	195	116	87	39	81	79	130	54	81	187	41	97	107	73	104	104	229	105	100	inner membrane protein, phosphatidylglycerophosphate synthase homolog
b1759	nudG	37	12	56	48	25	37	27	63	52	27	30	51	64	22	64	9	48	83	11	30	1	16	28	34	57	CTP pyrophosphohydrolase; also hydrolyzes 2-hydroxy-dATP, 8-hydroxy-dGTP, 5-hydroxy-CTP, dCTP and 5-methyl-dCTP
b1760	ynjH	119	79	120	71	53	21	69	127	81	37	57	108	69	67	95	78	10	72	96	25	143	19	108	125	62	DUF1496 family protein
b1761	gdhA	103	135	224	190	168	133	172	199	234	151	112	111	85	67	296	93	223	306	149	515	68	267	138	161	188	glutamate dehydrogenase, NADP-specific
b1762	ynjI	126	200	187	140	140	182	212	238	307	45	135	227	233	67	184	121	84	128	122	131	76	254	324	276	234	inner membrane protein
b1763	topB	170	114	116	209	174	114	141	231	216	109	145	148	126	178	250	147	140	484	243	227	103	335	238	267	334	DNA topoisomerase III
b1764	selD	100	91	79	125	79	75	100	130	114	135	67	89	59	54	135	69	136	64	169	51	64	207	119	177	120	selenophosphate synthase
b1765	ydjA	64	68	60	82	49	33	111	47	103	17	41	60	13	22	46	38	45	103	58	17	13	119	109	31	140	putative oxidoreductase
b1766	sppA	343	362	354	259	262	472	437	384	222	224	184	401	157	147	375	384	202	288	232	226	202	309	397	471	385	protease IV (signal peptide peptidase)
b1767	ansA	118	163	109	82	80	184	60	119	198	67	59	82	143	36	68	78	57	120	90	42	79	106	200	169	221	cytoplasmic L-asparaginase 1
b1768	pncA	46	73	74	97	44	21	11	52	40	34	32	42	32	22	73	27	92	24	69	63	40	150	39	127	98	nicotinamidase/pyrazinamidase
b1769	ydjE	81	217	65	123	83	102	52	76	136	65	75	132	29	54	81	50	84	222	100	114	72	97	94	154	177	putative transporter
b1770	ydjF	75	34	47	230	89	81	73	54	102	29	46	81	59	36	81	92	91	7	58	65	68	162	94	183	68	putative DNA-binding transcriptional regulator
b1771	ydjG	69	62	118	147	87	54	153	121	102	75	64	110	170	67	90	92	135	11	147	99	67	242	123	176	153	alpha-Keto reductase, NADH-dependent; can use methylglyoxal as substrate
b1772	ydjH	72	62	61	150	76	80	191	96	85	94	56	97	83	129	147	67	29	109	69	48	64	90	119	182	92	putative kinase
b1773	ydjI	93	34	78	157	61	34	51	69	130	69	80	85	97	54	102	133	122	101	79	95	52	161	122	107	128	putative aldolase
b1774	ydjJ	82	34	74	85	97	96	129	103	130	134	101	97	83	67	120	32	29	68	141	78	56	84	56	95	201	putative Zn-dependent NAD(P)-binding oxidoreductase
b1775	ydjK	113	70	126	157	117	70	99	164	192	132	77	134	124	67	178	162	114	80	106	90	83	213	166	139	140	putative transporter
b1776	ydjL	112	64	56	142	97	103	142	60	180	131	69	119	58	49	120	74	153	182	74	201	67	105	166	72	188	putative Zn-dependent NAD(P)-binding oxidoreductase
b1777	yeaC	47	46	86	89	63	15	75	103	85	29	46	68	63	5	55	16	60	20	63	40	44	108	78	53	8	DUF1315 family protein
b1778	msrB	38	58	90	66	37	18	97	71	51	31	83	69	17	80	46	18	5	51	89	49	110	63	78	94	58	methionine sulfoxide reductase B
b1779	gapA	91	111	55	92	123	82	75	117	96	51	30	59	107	49	133	50	117	109	69	43	40	44	107	124	53	glyceraldehyde-3-phosphate dehydrogenase A
b1780	yeaD	46	52	51	85	35	32	49	64	79	30	59	45	13	67	80	33	94	190	48	65	24	105	55	100	94	D-hexose-6-phosphate epimerase-like protein
b1781	yeaE	86	55	153	111	63	93	98	116	84	72	37	87	77	49	111	90	95	124	79	54	51	74	100	28	154	aldo-keto reductase, methylglyoxal to acetol, NADPH-dependent
b1782	mipA	174	127	157	168	118	82	130	201	28	112	127	238	194	49	185	214	173	256	167	81	172	230	201	181	291	scaffolding protein for murein synthesizing machinery
b1783	yeaG	239	184	211	225	221	100	342	280	299	196	127	296	343	67	238	168	188	243	208	273	258	331	267	316	355	protein kinase, endogenous substrate unidentified; autokinase
b1784	yeaH	96	82	77	104	79	119	174	108	84	82	58	130	72	36	93	125	126	140	69	79	63	224	222	198	235	UPF0229 family protein
b1785	yeaI	63	74	89	69	56	192	120	77	84	118	32	59	53	129	67	91	175	63	68	149	83	162	150	74	77	putative membrane-anchored diguanylate cyclase
b1786	yeaJ	100	116	126	315	142	145	197	101	249	96	79	157	137	111	123	113	95	132	145	153	105	314	229	207	266	putative diguanylate cyclase
b1787	yeaK	58	27	62	54	24	87	94	56	111	55	55	50	17	36	44	49	55	24	125	28	67	46	73	108	38	aminoacyl-tRNA editing domain protein
b1788	yoaI	1	2	1	5	14	4	8	0	18	12	8	10	2	5	10	12	9	6	6	3	1	29	19	1	27	uncharacterized protein
b1789	yeaL	59	6	41	69	41	18	63	24	61	29	14	19	46	49	44	26	44	121	22	25	21	64	84	56	55	UPF0756 family putative inner membrane protein
b1790	yeaM	265	212	209	415	509	377	716	340	654	570	230	269	311	187	475	183	218	462	289	324	113	165	207	330	203	putative DNA-binding transcriptional regulator
b1791	yeaN	1727	1840	2067	1422	1125	1293	1868	2518	1687	849	1290	1714	2150	1063	1449	1760	1874	308	2384	514	1634	1516	2667	1308	1644	putative transporter
b1792	yeaO	51	20	32	99	46	14	33	50	24	20	35	77	13	67	89	49	39	16	109	10	59	58	19	33	111	DUF488 family protein
b1793	yoaF	NA	NA	15	31	12	11	4	33	45	8	22	29	2	NA	10	NA	NA	15	11	29	9	10	19	16	25	DUF333 family outer membrane lipoprotein
b1794	yeaP	45	119	103	226	79	107	73	94	127	90	97	102	72	36	127	71	59	59	78	51	67	58	173	120	129	diguanylate cyclase
b1795	yeaQ	35	51	45	42	39	18	48	42	61	18	19	31	80	18	19	87	36	24	52	15	20	58	37	41	29	UPF0410 family protein
b1796	yoaG	10	17	58	2	20	5	32	25	12	8	19	1	20	18	15	19	21	66	6	6	36	28	22	21	5	uncharacterized protein
b1797	yeaR	110	68	164	133	85	107	127	132	132	65	74	113	106	80	101	89	131	76	124	37	51	104	59	146	179	DUF1971 family protein, nitrate-inducible
b1798	leuE	80	88	98	114	89	120	81	122	121	76	71	95	100	67	123	54	55	147	78	144	55	109	48	82	103	leucine efflux protein
b1799	dmlR	46	26	41	76	66	99	111	90	51	33	29	68	47	129	92	37	44	101	88	54	59	52	108	93	79	transcriptional activator of dmlA
b1800	dmlA	30	77	115	80	36	96	79	62	82	70	94	129	38	98	110	78	128	109	68	76	28	70	105	96	102	D-malate oxidase, NAD-dependent; putative tartrate dehydrogenase
b1801	yeaV	127	62	137	80	98	101	96	111	165	11	71	82	72	80	53	79	185	224	98	110	74	67	105	133	172	putative transporter
b1802	yeaW	53	27	67	169	81	73	150	155	105	54	45	77	139	80	101	61	120	142	88	38	89	85	137	142	140	putative YeaWX dioxygenase alpha subunit; 2Fe-2S cluster
b1803	yeaX	58	80	93	117	149	56	179	99	207	68	63	103	164	98	161	44	112	92	83	111	93	196	48	167	74	putative YeaWX dioxygenase beta subunit, reductase component
b1804	rnd	139	69	132	157	93	62	249	151	99	115	123	173	165	98	166	226	112	168	123	106	154	190	215	262	201	ribonuclease D
b1805	fadD	399	331	467	367	307	323	485	601	368	365	337	444	357	263	440	278	246	315	581	207	339	423	571	623	552	acyl-CoA synthetase (long-chain-fatty-acid--CoA ligase)
b1806	yeaY	320	327	552	501	276	219	552	439	352	146	301	388	557	249	388	560	341	81	484	58	361	438	520	493	483	Slp family lipoprotein, RpoE-regulated
b1807	tsaB	64	114	71	101	117	87	149	116	157	96	78	94	85	67	135	43	74	155	102	151	50	151	51	81	138	tRNA(ANN) t(6)A37 threonylcarbamoyladenosine modification protein; binding partner and protease for TsaD
b1808	yoaA	168	116	171	251	213	57	129	290	244	133	85	205	194	94	241	145	157	340	178	224	104	323	267	221	265	putative ATP-dependent helicase, DinG family
b1809	yoaB	28	69	27	30	32	6	48	35	28	21	47	58	41	36	49	48	104	11	32	10	51	21	75	79	77	putative reactive intermediate deaminase
b1810	yoaC	119	54	131	139	65	53	64	99	124	29	53	79	76	36	36	92	48	49	87	34	66	114	94	166	153	DUF1889 family protein
b1811	yoaH	6	3	35	9	7	4	47	27	22	4	3	10	25	18	19	12	5	64	16	8	8	37	30	38	10	UPF0181 family protein
b1812	pabB	221	235	290	275	257	123	287	274	237	167	183	222	184	143	250	231	255	181	309	289	142	349	256	332	360	aminodeoxychorismate synthase, subunit I
b1813	nudL	53	27	61	64	65	135	35	120	82	76	65	52	60	80	135	55	122	90	32	71	54	132	139	124	78	putative CoA pyrophosphohydrolase, weak 3-phosphohydroxypyruvate phosphatase
b1814	sdaA	522	488	704	623	373	387	688	684	590	255	409	586	481	458	527	607	380	169	844	115	694	488	753	567	685	L-serine dehydratase 1
b1815	yoaD	157	109	139	403	159	88	134	159	199	125	93	198	322	80	253	156	134	130	142	100	88	157	220	277	310	putative membrane-anchored cyclic-di-GMP phosphodiesterase, regulator of cellulose production
b1816	yoaE	168	178	251	172	197	189	233	252	284	123	206	233	318	111	219	235	209	260	278	172	149	250	304	334	289	putative membrane protein/conserved protein
b1817	manX	119	217	306	167	88	78	119	209	183	50	73	155	172	156	108	155	167	62	162	81	123	137	222	182	207	fused mannose-specific PTS enzymes: IIA component/IIB component
b1818	manY	91	107	116	129	61	38	168	104	91	67	59	104	157	36	74	76	114	134	127	63	114	174	184	159	132	mannose-specific enzyme IIC component of PTS
b1819	manZ	54	57	56	34	54	57	64	77	54	32	21	45	59	94	99	53	88	69	51	34	16	92	106	55	90	mannose-specific enzyme IID component of PTS
b1820	yobD	15	47	81	20	15	11	56	47	49	14	19	51	41	5	31	52	35	61	56	20	46	107	50	49	36	UPF0266 family inner membrane protein
b1821	mntP	37	31	53	46	86	110	77	64	102	41	34	81	70	18	95	76	69	178	81	103	23	69	26	58	42	putative Mn(2+) efflux pump, mntR-regulated
b1822	rlmA	68	66	91	119	40	44	70	60	60	9	34	60	55	18	120	131	110	65	71	55	65	90	64	112	91	23S rRNA m(1)G745 methyltransferase, SAM-dependent
b1823	cspC	1319	1261	2378	2658	6655	2091	923	362	1819	894	441	1775	1144	556	502	887	451	244	537	159	979	665	495	917	917	stress protein, member of the CspA-family
b1824	yobF	905	796	1721	1730	4447	1940	436	296	1063	421	256	1224	906	303	327	583	275	112	256	54	413	759	386	578	654	DUF2527 family heat-induced protein
b1825	yebO	44	32	27	37	22	17	32	31	54	24	18	31	26	63	18	34	28	7	11	9	27	72	33	26	19	putative inner membrane protein
b1826	mgrB	NA	NA	NA	NA	NA	NA	NA	NA	18	NA	NA	21	20	NA	NA	NA	NA	NA	NA	NA	NA	NA	NA	NA	NA	regulatory peptide for PhoPQ, feedback inhibition
b1827	kdgR	596	511	703	485	373	271	719	733	355	185	413	602	725	378	434	486	451	205	806	271	468	511	573	599	565	KDG regulon transcriptional repressor
b1828	yebQ	140	147	197	224	102	111	297	212	223	81	138	187	160	18	158	154	229	116	111	90	99	215	238	185	243	putative transporter
b1829	htpX	112	74	73	49	88	47	108	99	106	114	59	116	75	63	158	64	86	107	86	72	27	147	123	91	131	putative endopeptidase
b1830	prc	375	389	438	377	394	477	700	564	542	396	272	406	644	378	487	376	132	671	201	212	226	550	346	572	668	carboxy-terminal protease for penicillin-binding protein 3
b1831	proQ	120	134	208	151	87	98	160	138	121	112	79	116	112	138	145	106	57	115	60	103	76	100	84	133	73	RNA chaperone, putative ProP translation regulator
b1832	msrC	56	63	106	67	25	53	122	99	148	35	36	74	13	5	65	117	46	39	21	34	61	115	53	38	47	free methionine-(R)-sulfoxide reductase
b1833	yebS	196	323	205	260	112	136	213	194	153	48	115	194	107	125	136	215	257	149	190	157	110	371	158	223	239	inner membrane protein
b1834	yebT	332	278	335	405	281	312	358	472	231	229	220	369	318	169	346	398	354	221	373	182	308	329	444	556	317	MCE domain protein
b1835	rsmF	82	77	131	132	116	48	136	95	79	134	104	109	96	49	102	90	68	124	71	141	60	219	146	113	178	16S rRNA m(5)C1407 methyltransferase, SAM-dependent
b1836	yebV	33	5	14	47	7	14	NA	NA	17	NA	NA	9	2	5	18	33	5	26	1	32	8	24	12	26	15	uncharacterized protein
b1837	yebW	NA	NA	19	23	29	17	30	6	NA	NA	NA	NA	NA	NA	27	19	26	NA	NA	NA	NA	15	1	15	33	uncharacterized protein
b1838	pphA	92	20	101	38	55	45	144	108	48	48	54	67	110	63	68	68	68	111	71	57	49	114	121	143	76	serine/threonine-specific protein phosphatase 1
b1839	yebY	68	39	77	87	95	47	124	167	90	29	46	118	82	36	43	79	93	53	70	25	83	105	124	111	121	DUF2511 family protein
b1840	yebZ	473	535	584	544	436	393	721	558	582	200	376	489	572	272	453	489	315	181	593	217	284	413	586	565	656	inner membrane protein
b1841	yobA	28	67	72	74	56	45	33	40	63	41	33	73	26	49	22	66	20	11	41	24	53	41	35	62	21	CopC family protein
b1842	holE	67	122	14	62	66	46	121	101	90	35	39	18	61	80	56	41	35	85	21	94	30	88	29	45	33	DNA polymerase III, theta subunit
b1843	yobB	143	73	244	232	136	66	219	234	219	49	129	160	60	107	173	179	251	131	194	50	150	280	203	188	208	C-N hydrolase family protein
b1844	exoX	46	38	55	34	35	29	4	27	84	16	26	80	69	49	56	20	60	65	66	99	15	84	90	65	102	exodeoxyribonuclease 10; DNA exonuclease X
b1845	ptrB	119	144	156	286	176	74	218	214	202	222	154	195	143	183	247	295	215	181	178	232	157	288	259	369	225	protease II
b1846	yebE	177	49	89	174	125	65	195	123	213	73	73	157	74	94	105	123	134	143	143	49	90	133	182	151	92	DUF533 family inner membrane protein
b1847	yebF	26	104	35	116	38	48	62	72	94	18	23	81	59	5	77	60	17	11	124	48	64	99	52	101	35	extracellular Colicin M immunity family protein
b1848	yebG	272	174	177	350	467	391	693	334	490	473	198	235	326	18	305	168	258	283	158	212	71	107	89	181	168	DNA damage-inducible protein regulated by LexA
b1849	purT	263	234	384	433	283	342	322	370	511	229	218	367	276	138	367	275	170	275	325	142	231	350	343	384	360	phosphoribosylglycinamide formyltransferase 2
b1850	eda	410	309	413	482	641	577	1064	648	479	716	368	490	571	325	860	309	291	453	378	276	248	304	295	572	402	multifunctional 2-keto-3-deoxygluconate 6-phosphate aldolase and 2-keto-4-hydroxyglutarate aldolase and oxaloacetate decarboxylase
b1851	edd	553	530	736	582	537	509	932	929	698	351	498	726	744	325	748	748	616	523	848	390	617	618	914	755	801	6-phosphogluconate dehydratase
b1852	zwf	81	52	109	98	63	133	97	83	171	77	86	113	132	63	105	41	158	330	35	120	52	147	151	123	145	glucose-6-phosphate 1-dehydrogenase
b1853	yebK	406	480	820	1110	477	369	677	1132	573	262	654	549	610	352	486	553	395	102	1168	189	368	729	771	860	651	putative DNA-binding transcriptional regulator
b1854	pykA	461	633	698	859	454	414	825	1588	521	294	583	654	562	601	779	704	351	299	1415	240	593	632	814	471	566	pyruvate kinase II
b1855	lpxM	98	128	137	130	72	27	106	173	1014	133	95	116	82	107	92	159	118	101	93	144	137	185	167	128	221	myristoyl-acyl carrier protein (ACP)-dependent acyltransferase
b1856	mepM	456	346	298	634	618	572	1063	827	681	497	465	440	830	307	681	291	386	762	341	400	221	605	268	605	456	murein DD-endopeptidase, space-maker hydrolase, septation protein
b1857	znuA	266	277	309	101	156	233	336	694	97	208	211	246	420	223	256	354	233	265	890	328	418	369	312	648	732	zinc transporter subunit: periplasmic-binding component of ABC superfamily
b1858	znuC	35	53	62	55	40	25	101	28	108	48	53	58	84	18	39	38	5	40	59	18	70	148	79	87	80	zinc transporter subunit: ATP-binding component of ABC superfamily
b1859	znuB	47	119	47	72	60	43	25	55	57	52	31	58	98	49	87	39	37	101	79	128	77	66	108	42	60	zinc transporter subunit: membrane component of ABC superfamily
b1860	ruvB	47	48	50	51	43	14	63	127	87	79	37	52	21	49	87	19	84	128	65	118	30	114	65	50	90	ATP-dependent DNA helicase, component of RuvABC resolvasome
b1861	ruvA	170	156	117	260	308	325	520	330	350	387	144	152	173	134	261	111	211	358	83	239	33	195	152	237	158	component of RuvABC resolvasome, regulatory subunit
b1862	yebB	42	66	42	79	22	46	73	28	37	39	23	41	34	5	43	36	74	24	54	74	12	142	22	46	134	DUF830 family protein
b1863	ruvC	21	40	30	89	25	58	59	48	27	64	20	15	11	18	96	16	5	7	26	67	37	75	28	62	89	component of RuvABC resolvasome, endonuclease
b1864	yebC	46	12	54	47	71	51	53	61	87	80	40	55	57	63	96	72	142	274	64	55	22	46	42	67	46	UPF0082 family protein
b1865	nudB	22	4	22	36	35	36	44	28	57	15	21	27	43	5	34	28	20	54	40	54	15	38	48	15	40	dihydroneopterin triphosphate pyrophosphatase
b1866	aspS	105	95	108	149	89	144	205	132	138	95	65	117	85	49	185	88	66	92	74	161	44	183	165	132	118	aspartyl-tRNA synthetase
b1867	yecD	98	88	171	125	121	114	149	185	57	105	89	97	162	63	185	61	109	43	156	60	142	186	235	133	287	isochorismatase family protein
b1868	yecE	127	159	143	132	95	88	247	118	228	78	89	148	149	63	132	158	137	133	165	36	153	202	245	181	138	UPF0759 family protein
[truncated: 2,700 more rows]

## Sheet: Sheet1
Scatter plots of normalized mutant counts for conditions with duplicate samples.
